# Supplementary material for: Risk factors for denosumab-related osteonecrosis of the jaw: a pharmacovigilance study using the U.S. FDA adverse event reporting system database
Source: Front Endocrinol (Lausanne). 2025 Dec 19;16:1586626. doi: 10.3389/fendo.2025.1586626 (PMC12757244; doi:10.3389/fendo.2025.1586626)
Supplement: Supplementary file 1 [file DataSheet1.csv]

## Sheet: demo
primaryid	CASEID	FDA_DT	EVENT_DT	AGE	AGE_COD	WT	WT_COD	SEX	OCCP_COD	REPORTER_COUNTRY1	GetDataYear	Number	REPORTER_COUNTRY	OUTC_COD
100039931	10003993	20140312	NA	NA	NA	74	KG	F	MD	DE	141	313613	GERMANY	HO
100042171	10004217	20140312	20140214	53	YR	81.5	KG	F	CN	DE	141	313613	GERMANY	OT
100047891	10004789	20140312	20140228	60	YR	77	KG	F	MD	DE	141	313613	GERMANY	HO
100053381	10005338	20140312	NA	NA	NA	NA	NA	F	MD	NL	141	103577	NETHERLANDS	OT
100053541	10005354	20140313	NA	NA	NA	NA	NA	NA	CN	US	141	10515045	UNITED STATES	OT
100054511	10005451	20140313	20140117	95	YR	NA	NA	F	NA	US	141	10515045	UNITED STATES	DE
100054571	10005457	20140313	20140118	55	YR	NA	NA	F	OT	US	141	10515045	UNITED STATES	HO
100054621	10005462	20140313	20120806	76	YR	NA	NA	M	OT	NL	141	103577	NETHERLANDS	DE
100055261	10005526	20140313	20130109	57	YR	NA	NA	F	OT	NL	141	103577	NETHERLANDS	HO
100055551	10005555	20140313	20131209	82	YR	NA	NA	F	OT	US	141	10515045	UNITED STATES	DE
100058041	10005804	20140313	20120424	53	YR	NA	NA	M	OT	NL	141	103577	NETHERLANDS	HO
100058131	10005813	20140313	20120621	75	YR	NA	NA	M	OT	NL	141	103577	NETHERLANDS	DE
100058181	10005818	20140313	20120801	38	YR	NA	NA	F	OT	NL	141	103577	NETHERLANDS	DE
100058451	10005845	20140313	NA	51	YR	NA	NA	NA	MD	DE	141	313613	GERMANY	HO
100060011	10006001	20140313	201310	86	YR	NA	NA	F	MD	US	141	10515045	UNITED STATES	OT
100064971	10006497	20140313	NA	81	YR	NA	NA	F	CN	CA	141	590303	CANADA	HO
100065911	10006591	20140313	20140226	80	YR	NA	NA	F	MD	US	141	10515045	UNITED STATES	DE
100066021	10006602	20140313	NA	56	YR	NA	NA	M	OT	NL	141	103577	NETHERLANDS	HO
100067281	10006728	20140313	NA	68	YR	NA	NA	F	CN	GB	141	520206	UNITED KINGDOM	OT
100070981	10007098	20140313	NA	81	YR	NA	NA	F	MD	US	141	10515045	UNITED STATES	OT
100079671	10007967	20140313	201311	84	YR	NA	NA	F	MD	CA	141	590303	CANADA	OT
100080321	10008032	20140313	NA	NA	NA	NA	NA	F	CN	DE	141	313613	GERMANY	OT
100102641	10010264	20140314	NA	NA	NA	NA	NA	M	CN	DE	141	313613	GERMANY	OT
100102761	10010276	20140314	NA	82	YR	NA	NA	M	CN	DE	141	313613	GERMANY	OT
100102801	10010280	20140314	NA	NA	NA	NA	NA	M	CN	US	141	10515045	UNITED STATES	HO
100102851	10010285	20140314	NA	77	YR	NA	NA	F	CN	US	141	10515045	UNITED STATES	OT
100102921	10010292	20140314	NA	NA	NA	NA	NA	NA	CN	US	141	10515045	UNITED STATES	OT
100103031	10010303	20140314	NA	74	YR	NA	NA	F	CN	CA	141	590303	CANADA	HO
100103181	10010318	20140314	NA	NA	NA	NA	NA	F	MD	HK	141	5932	HONG KONG	HO
100103234	10010323	20140508	201310	63	YR	77.1	KG	F	CN	CA	142	590303	CANADA	OT
100103302	10010330	20140417	NA	NA	NA	NA	NA	F	CN	IE	142	24689	IRELAND	DE
100103321	10010332	20140314	20140103	87	YR	NA	NA	F	CN	US	141	10515045	UNITED STATES	DE
100103502	10010350	20140328	20140210	NA	NA	40.82	KG	F	CN	US	141	10515045	UNITED STATES	NA
100105102	10010510	20140421	NA	NA	NA	NA	NA	M	CN	DE	142	313613	GERMANY	DE
100105161	10010516	20140314	20130928	72	YR	NA	NA	F	CN	US	141	10515045	UNITED STATES	DE
100105191	10010519	20140314	NA	88	YR	NA	NA	F	CN	CA	141	590303	CANADA	HO
100105221	10010522	20140314	20130916	91	YR	NA	NA	F	CN	US	141	10515045	UNITED STATES	DE
100105471	10010547	20140314	20121129	71	YR	NA	NA	M	OT	NL	141	103577	NETHERLANDS	DE
100105481	10010548	20140314	20121214	63	YR	NA	NA	M	OT	NL	141	103577	NETHERLANDS	HO
100105491	10010549	20140314	20130125	79	YR	NA	NA	M	OT	NL	141	103577	NETHERLANDS	HO
100105672	10010567	20140410	NA	90	YR	NA	NA	F	MD	US	142	10515045	UNITED STATES	DE
100105691	10010569	20140314	20130121	73	YR	NA	NA	M	OT	NL	141	103577	NETHERLANDS	HO
100106242	10010624	20140425	201309	57	YR	NA	NA	F	CN	PE	142	6658	PERU	OT
100107611	10010761	20140314	201308	NA	NA	NA	NA	F	CN	CA	141	590303	CANADA	OT
100108421	10010842	20140314	NA	89	YR	NA	NA	F	CN	US	141	10515045	UNITED STATES	DE
100108541	10010854	20140314	20131101	52	YR	86.18	KG	M	MD	CA	141	590303	CANADA	OT
100108834	10010883	20140709	2014	83	YR	NA	NA	F	CN	ES	143	128160	SPAIN	OT
100109021	10010902	20140314	201402	75	YR	NA	NA	M	OT	NL	141	103577	NETHERLANDS	OT
100110081	10011008	20140314	201111	59	YR	NA	NA	F	MD	US	141	10515045	UNITED STATES	OT
100110941	10011094	20140314	NA	70	YR	NA	NA	F	MD	US	141	10515045	UNITED STATES	HO
100111261	10011126	20140314	20120509	86	YR	NA	NA	F	CN	US	141	10515045	UNITED STATES	DE
100111411	10011141	20140314	20140307	81	YR	NA	NA	F	OT	NL	141	103577	NETHERLANDS	OT
100112431	10011243	20140314	201310	61	YR	NA	NA	F	CN	US	141	10515045	UNITED STATES	OT
100118511	10011851	20140314	20140306	55	YR	NA	NA	F	CN	CA	141	590303	CANADA	OT
100122281	10012228	20140313	20131220	NA	NA	NA	NA	NA	NA	US	141	10515045	UNITED STATES	OT
100124172	10012417	20140411	20140213	72	YR	NA	NA	F	CN	CA	142	590303	CANADA	OT
100126352	10012635	20140401	20140324	87	YR	83.9	KG	F	MD	US	142	10515045	UNITED STATES	HO
100126722	10012672	20140331	20131106	84	YR	45.81	KG	F	CN	US	141	10515045	UNITED STATES	DE
100135373	10013537	20141001	20121201	73	YR	NA	NA	M	CN	AT	144	26426	AUSTRIA	HO
100135381	10013538	20140314	NA	NA	NA	NA	NA	F	CN	DE	141	313613	GERMANY	OT
100135621	10013562	20140315	20140121	70	YR	NA	NA	F	MD	DE	141	313613	GERMANY	HO
100135681	10013568	20140315	20140307	26	YR	NA	NA	M	OT	NL	141	103577	NETHERLANDS	DE
100135711	10013571	20140315	20140310	74	YR	NA	NA	M	OT	NL	141	103577	NETHERLANDS	DE
100135721	10013572	20140315	NA	74	YR	NA	NA	M	OT	NL	141	103577	NETHERLANDS	DE
100135781	10013578	20140315	2013	71	YR	NA	NA	F	OT	US	141	10515045	UNITED STATES	OT
100135811	10013581	20140315	NA	NA	NA	NA	NA	F	CN	US	141	10515045	UNITED STATES	OT
100135892	10013589	20141006	NA	85	YR	NA	NA	F	CN	US	144	10515045	UNITED STATES	OT
100135911	10013591	20140315	NA	94	YR	NA	NA	M	CN	CA	141	590303	CANADA	DE
100135923	10013592	20140610	20131227	94	YR	NA	NA	F	OT	IE	142	24689	IRELAND	DE
100138671	10013867	20140316	20130410	72	YR	NA	NA	M	OT	NL	141	103577	NETHERLANDS	HO
100138691	10013869	20140316	20130531	70	YR	NA	NA	F	OT	NL	141	103577	NETHERLANDS	HO
100138701	10013870	20140316	20130505	65	YR	NA	NA	M	OT	NL	141	103577	NETHERLANDS	DE
100140312	10014031	20141006	NA	NA	NA	NA	NA	F	CN	US	144	10515045	UNITED STATES	OT
100140441	10014044	20140317	NA	NA	NA	NA	NA	NA	CN	US	141	10515045	UNITED STATES	OT
100140471	10014047	20140317	NA	NA	NA	NA	NA	F	MD	US	141	10515045	UNITED STATES	OT
100142582	10014258	20140410	NA	82	YR	NA	NA	F	CN	AU	142	114895	AUSTRALIA	OT
100144143	10014414	20140417	20140221	78	YR	40	KG	F	MD	ES	142	128160	SPAIN	OT
100144151	10014415	20140317	201310	92	YR	NA	NA	F	MD	CA	141	590303	CANADA	OT
100144171	10014417	20140317	20140310	67	YR	NA	NA	F	OT	NL	141	103577	NETHERLANDS	HO
100144261	10014426	20140317	NA	66	YR	NA	NA	M	OT	NL	141	103577	NETHERLANDS	HO
100144272	10014427	20140409	20131202	82	YR	NA	NA	F	CN	AU	142	114895	AUSTRALIA	HO
100144282	10014428	20140405	201312	75	YR	79.8	KG	F	MD	CA	142	590303	CANADA	HO
100144401	10014440	20140317	NA	77	YR	NA	NA	F	MD	US	141	10515045	UNITED STATES	HO
100150001	10015000	20140317	20131003	70	YR	NA	NA	F	OT	NL	141	103577	NETHERLANDS	HO
100150721	10015072	20140317	201312	91	YR	NA	NA	F	CN	GB	141	520206	UNITED KINGDOM	DE
100150981	10015098	20140317	20140309	73	YR	NA	NA	F	CN	CA	141	590303	CANADA	DE
100153821	10015382	20140317	20131203	83	YR	NA	NA	F	CN	US	141	10515045	UNITED STATES	DE
100153912	10015391	20140526	20120710	82	YR	67.57	KG	M	MD	US	142	10515045	UNITED STATES	DE
100153931	10015393	20140317	NA	81	YR	NA	NA	F	CN	US	141	10515045	UNITED STATES	OT
100153942	10015394	20141006	NA	NA	NA	NA	NA	F	CN	US	144	10515045	UNITED STATES	OT
100153991	10015399	20140317	20140216	87	YR	NA	NA	M	CN	US	141	10515045	UNITED STATES	DE
100157471	10015747	20140317	201302	54	YR	NA	NA	F	MD	CA	141	590303	CANADA	OT
100166871	10016687	20140317	20140308	33	YR	NA	NA	M	CN	US	141	10515045	UNITED STATES	HO
100167102	10016710	20140327	NA	NA	NA	NA	NA	F	MD	AU	141	114895	AUSTRALIA	OT
100167211	10016721	20140318	NA	68	YR	NA	NA	F	OT	US	141	10515045	UNITED STATES	HO
100167221	10016722	20140318	NA	87	YR	60.32	KG	M	OT	US	141	10515045	UNITED STATES	OT
100168853	10016885	20140320	20140123	75	YR	NA	NA	F	CN	AU	141	114895	AUSTRALIA	DE
100168881	10016888	20140318	NA	88	YR	NA	NA	F	CN	CA	141	590303	CANADA	HO
100168891	10016889	20140318	NA	NA	NA	NA	NA	F	OT	FR	141	434254	FRANCE	OT
100171411	10017141	20140318	20140213	87	YR	NA	NA	F	PH	BE	141	34752	BELGIUM	HO
100171581	10017158	20140318	NA	85	YR	NA	NA	F	CN	US	141	10515045	UNITED STATES	OT
100171881	10017188	20140313	20140304	65	YR	5.2	KG	F	NA	US	141	10515045	UNITED STATES	LT
100172201	10017220	20140318	NA	NA	NA	61.22	KG	F	MD	US	141	10515045	UNITED STATES	OT
100173381	10017338	20140318	20140129	66	YR	NA	NA	F	CN	IE	141	24689	IRELAND	HO
100175731	10017573	20140313	201101	53	YR	81.6462	LBS	F	NA	US	141	10515045	UNITED STATES	DS
100180041	10018004	20140313	20131023	74	YR	50.8021	LBS	F	NA	US	141	10515045	UNITED STATES	DS
100186611	10018661	20140314	20140207	77	YR	65.7706	LBS	F	NA	US	141	10515045	UNITED STATES	DS
100201361	10020136	20140319	NA	62	YR	50.34	KG	F	CN	CA	141	590303	CANADA	DS
100201381	10020138	20140319	NA	61	YR	NA	NA	F	CN	TW	141	28465	TAIWAN	HO
100201461	10020146	20140319	NA	NA	NA	NA	NA	F	MD	DE	141	313613	GERMANY	OT
100204193	10020419	20140407	NA	75	YR	NA	NA	F	OT	GB	142	520206	UNITED KINGDOM	NA
100204212	10020421	20140327	NA	70	YR	NA	NA	F	CN	GR	141	29002	GREECE	OT
100206472	10020647	20140423	201311	73	YR	65	KG	F	MD	AR	142	43231	ARGENTINA	DE
100206992	10020699	20140319	NA	79	YR	NA	NA	F	CN	CA	141	590303	CANADA	OT
100207011	10020701	20140319	20121005	53	YR	NA	NA	F	OT	NL	141	103577	NETHERLANDS	HO
100207201	10020720	20140319	201310	72	YR	NA	NA	F	PH	US	141	10515045	UNITED STATES	OT
100207321	10020732	20140319	20120802	65	YR	NA	NA	M	OT	NL	141	103577	NETHERLANDS	HO
100207501	10020750	20140319	20121026	41	YR	NA	NA	M	OT	NL	141	103577	NETHERLANDS	DE
100207511	10020751	20140319	20130322	86	YR	NA	NA	M	OT	NL	141	103577	NETHERLANDS	DE
100207651	10020765	20140319	20130313	67	YR	NA	NA	M	OT	NL	141	103577	NETHERLANDS	DE
100207671	10020767	20140319	20130426	74	YR	NA	NA	F	OT	NL	141	103577	NETHERLANDS	HO
100207681	10020768	20140319	20130325	57	YR	NA	NA	M	OT	NL	141	103577	NETHERLANDS	DE
100207741	10020774	20140319	20130425	51	YR	NA	NA	F	OT	NL	141	103577	NETHERLANDS	DE
100207801	10020780	20140319	20120831	83	YR	NA	NA	F	CN	US	141	10515045	UNITED STATES	DE
100211601	10021160	20140318	20140313	67	YR	67.1313	LBS	F	NA	US	141	10515045	UNITED STATES	DS
100221651	10022165	20140319	20120602	27	YR	NA	NA	F	MD	AU	141	114895	AUSTRALIA	OT
100231344	10023134	20170818	NA	53	YR	NA	NA	M	MD	NZ	173	9724	NEW ZEALAND	OT
100231422	10023142	20140529	2013	74	YR	NA	NA	F	MD	CA	142	590303	CANADA	OT
100231461	10023146	20140320	NA	NA	NA	NA	NA	F	CN	GB	141	520206	UNITED KINGDOM	OT
100231612	10023161	20140403	NA	55	YR	NA	NA	F	OT	US	142	10515045	UNITED STATES	DE
100231643	10023164	20140331	NA	NA	NA	NA	NA	F	MD	IT	141	221243	ITALY	DE
100231811	10023181	20140320	NA	NA	NA	NA	NA	NA	OT	US	141	10515045	UNITED STATES	OT
100233311	10023331	20140320	20140313	67	YR	NA	NA	M	OT	NL	141	103577	NETHERLANDS	DE
100233441	10023344	20140320	NA	58	YR	NA	NA	M	MD	US	141	10515045	UNITED STATES	OT
100233501	10023350	20140320	201401	76	YR	NA	NA	M	CN	CA	141	590303	CANADA	DE
100234812	10023481	20140428	NA	89	YR	NA	NA	F	OT	IE	142	24689	IRELAND	DE
100234982	10023498	20140501	20130720	88	YR	NA	NA	F	CN	US	142	10515045	UNITED STATES	DE
100235341	10023534	20140320	NA	79	YR	NA	NA	M	CN	US	141	10515045	UNITED STATES	DE
100235661	10023566	20140320	20121213	73	YR	NA	NA	F	OT	NL	141	103577	NETHERLANDS	HO
100237271	10023727	20140320	20130426	48	YR	NA	NA	F	OT	NL	141	103577	NETHERLANDS	DE
100237441	10023744	20140320	20130429	65	YR	NA	NA	F	OT	NL	141	103577	NETHERLANDS	DE
100238382	10023838	20140428	201401	NA	NA	NA	NA	F	CN	IE	142	24689	IRELAND	DE
100238491	10023849	20140320	20140312	68	YR	NA	NA	M	OT	NL	141	103577	NETHERLANDS	DE
100238721	10023872	20140320	NA	68	YR	NA	NA	M	OT	NL	141	103577	NETHERLANDS	DE
100238754	10023875	20140709	20120809	62	YR	NA	NA	F	OT	AU	143	114895	AUSTRALIA	OT
100263201	10026320	20140321	2013	90	YR	NA	NA	F	MD	CA	141	590303	CANADA	HO
100263931	10026393	20140321	20130522	65	YR	NA	NA	F	OT	NL	141	103577	NETHERLANDS	HO
100263961	10026396	20140321	20130604	69	YR	NA	NA	F	OT	NL	141	103577	NETHERLANDS	HO
100263981	10026398	20140321	20130612	63	YR	NA	NA	F	OT	NL	141	103577	NETHERLANDS	DE
100264051	10026405	20140321	20131227	93	YR	NA	NA	F	MD	CA	141	590303	CANADA	HO
100264132	10026413	20140328	20140314	69	YR	NA	NA	M	OT	NL	141	103577	NETHERLANDS	DE
100266851	10026685	20140321	NA	80	YR	NA	NA	F	MD	ES	141	128160	SPAIN	OT
100266941	10026694	20140321	20130801	60	YR	90	KG	F	MD	GB	141	520206	UNITED KINGDOM	OT
100267021	10026702	20140321	201402	87	YR	NA	NA	F	CN	CA	141	590303	CANADA	DE
100267031	10026703	20140321	20140312	65	YR	NA	NA	F	OT	NL	141	103577	NETHERLANDS	DE
100267081	10026708	20140321	NA	88	YR	NA	NA	F	MD	CA	141	590303	CANADA	HO
100267151	10026715	20140321	20140313	71	YR	NA	NA	M	OT	NL	141	103577	NETHERLANDS	HO
100267481	10026748	20140321	201310	NA	NA	NA	NA	F	CN	IE	141	24689	IRELAND	DE
100267491	10026749	20140321	20140312	NA	NA	NA	NA	F	CN	IE	141	24689	IRELAND	DE
100267601	10026760	20140321	NA	61	YR	NA	NA	F	CN	DE	141	313613	GERMANY	DE
100267651	10026765	20140321	NA	NA	NA	NA	NA	NA	CN	DE	141	313613	GERMANY	DE
100267722	10026772	20140505	20140122	64	YR	64	KG	F	MD	IT	142	221243	ITALY	OT
100268682	10026868	20140331	20140312	70	YR	NA	NA	M	OT	NL	141	103577	NETHERLANDS	DE
100268851	10026885	20140321	NA	72	YR	NA	NA	F	OT	NL	141	103577	NETHERLANDS	HO
100269012	10026901	20140321	20130906	93	YR	NA	NA	F	CN	CA	141	590303	CANADA	DE
100282031	10028203	20140321	20140305	70	YR	NA	NA	F	MD	CA	141	590303	CANADA	OT
100291792	10029179	20140321	20131125	76	YR	65	KG	F	CN	CH	141	38943	SWITZERLAND	OT
100294743	10029474	20140915	NA	NA	NA	NA	NA	F	CN	ES	143	128160	SPAIN	OT
100294861	10029486	20140322	2013	70	YR	NA	NA	F	MD	US	141	10515045	UNITED STATES	OT
100295631	10029563	20140320	20131007	68	YR	57.1523	LBS	F	NA	US	141	10515045	UNITED STATES	HO
100296041	10029604	20140320	NA	58	YR	NA	NA	F	NA	US	141	10515045	UNITED STATES	OT
100296141	10029614	20140320	20140314	71	YR	NA	NA	F	PH	US	141	10515045	UNITED STATES	OT
100298351	10029835	20140323	NA	67	YR	NA	NA	F	OT	NL	141	103577	NETHERLANDS	HO
100298391	10029839	20140323	20131127	46	YR	NA	NA	F	OT	NL	141	103577	NETHERLANDS	HO
100298421	10029842	20140323	20130725	55	YR	NA	NA	M	OT	NL	141	103577	NETHERLANDS	HO
100298431	10029843	20140323	20130811	71	YR	NA	NA	M	OT	NL	141	103577	NETHERLANDS	HO
100298441	10029844	20140323	20130603	80	YR	NA	NA	M	OT	NL	141	103577	NETHERLANDS	DE
100298451	10029845	20140323	20130703	77	YR	NA	NA	F	OT	NL	141	103577	NETHERLANDS	HO
100298481	10029848	20140323	20131010	60	YR	NA	NA	F	OT	NL	141	103577	NETHERLANDS	HO
100298491	10029849	20140323	20131007	84	YR	NA	NA	M	OT	NL	141	103577	NETHERLANDS	HO
100298521	10029852	20140323	20131001	67	YR	NA	NA	F	OT	NL	141	103577	NETHERLANDS	OT
100298531	10029853	20140323	20130703	49	YR	NA	NA	F	OT	NL	141	103577	NETHERLANDS	DE
100309671	10030967	20140324	201403	NA	NA	NA	NA	F	CN	CA	141	590303	CANADA	DE
100309831	10030983	20140324	NA	NA	NA	NA	NA	NA	OT	CL	141	10764	CHILE	OT
100309861	10030986	20140324	20140217	87	YR	NA	NA	F	CN	GB	141	520206	UNITED KINGDOM	DE
100309922	10030992	20140514	NA	75	YR	NA	NA	F	CN	US	142	10515045	UNITED STATES	DE
100309932	10030993	20140515	NA	79	YR	NA	NA	F	CN	US	142	10515045	UNITED STATES	DE
100310072	10031007	20140402	NA	77	YR	NA	NA	F	MD	GR	142	29002	GREECE	OT
100310081	10031008	20140324	20140201	79	YR	48	KG	NA	OT	ES	141	128160	SPAIN	OT
100310141	10031014	20140324	NA	NA	NA	NA	NA	F	CN	CA	141	590303	CANADA	HO
100310151	10031015	20140324	20120906	68	YR	NA	NA	M	OT	NL	141	103577	NETHERLANDS	HO
100310161	10031016	20140324	20120608	57	YR	NA	NA	F	OT	NL	141	103577	NETHERLANDS	HO
100310251	10031025	20140324	20120829	75	YR	NA	NA	F	OT	NL	141	103577	NETHERLANDS	HO
100310271	10031027	20140324	20120702	77	YR	NA	NA	M	OT	NL	141	103577	NETHERLANDS	HO
100312362	10031236	20140408	20140118	90	YR	NA	NA	F	OT	US	142	10515045	UNITED STATES	DE
100312371	10031237	20140324	20131119	96	YR	NA	NA	F	CN	US	141	10515045	UNITED STATES	DE
100312462	10031246	20140401	20140314	NA	NA	56.24	KG	F	CN	US	142	10515045	UNITED STATES	NA
100312481	10031248	20140324	NA	65	YR	NA	NA	F	CN	US	141	10515045	UNITED STATES	OT
100312501	10031250	20140324	NA	94	YR	NA	NA	F	CN	US	141	10515045	UNITED STATES	DE
100312521	10031252	20140324	20130529	50	YR	NA	NA	F	OT	NL	141	103577	NETHERLANDS	HO
100312541	10031254	20140324	20130520	50	YR	NA	NA	F	OT	NL	141	103577	NETHERLANDS	HO
100312551	10031255	20140324	2014	NA	NA	NA	NA	F	CN	US	141	10515045	UNITED STATES	OT
100312581	10031258	20140324	20130103	77	YR	NA	NA	M	OT	NL	141	103577	NETHERLANDS	HO
100312611	10031261	20140324	20130301	40	YR	NA	NA	F	OT	NL	141	103577	NETHERLANDS	HO
100312621	10031262	20140324	NA	72	YR	NA	NA	F	CN	CA	141	590303	CANADA	OT
100312641	10031264	20140324	20130527	56	YR	NA	NA	F	OT	NL	141	103577	NETHERLANDS	HO
100312661	10031266	20140324	20130628	49	YR	NA	NA	F	OT	NL	141	103577	NETHERLANDS	HO
100312671	10031267	20140324	20130524	83	YR	NA	NA	F	OT	NL	141	103577	NETHERLANDS	HO
100312691	10031269	20140324	20130430	49	YR	NA	NA	F	OT	NL	141	103577	NETHERLANDS	HO
100312731	10031273	20140324	20130806	67	YR	NA	NA	F	OT	NL	141	103577	NETHERLANDS	HO
100312761	10031276	20140324	20130509	49	YR	NA	NA	F	OT	NL	141	103577	NETHERLANDS	DE
100312771	10031277	20140324	NA	74	YR	NA	NA	F	CN	CA	141	590303	CANADA	HO
100313171	10031317	20140324	20130811	74	YR	NA	NA	M	OT	NL	141	103577	NETHERLANDS	HO
100313201	10031320	20140324	20130708	64	YR	NA	NA	F	OT	NL	141	103577	NETHERLANDS	HO
100313251	10031325	20140324	20130617	55	YR	NA	NA	F	OT	NL	141	103577	NETHERLANDS	HO
100314451	10031445	20140324	201312	NA	NA	NA	NA	F	CN	CA	141	590303	CANADA	OT
100314991	10031499	20140324	201311	74	YR	NA	NA	M	OT	AU	141	114895	AUSTRALIA	OT
100315182	10031518	20140404	NA	77	YR	NA	NA	F	OT	DE	142	313613	GERMANY	HO
100328823	10032882	20140912	20130813	64	YR	NA	NA	NA	MD	JP	143	450340	JAPAN	OT
100333171	10033317	20140325	201403	87	YR	NA	NA	F	CN	CA	141	590303	CANADA	DE
100333183	10033318	20141013	20131217	90	YR	NA	NA	F	OT	US	144	10515045	UNITED STATES	DE
100333621	10033362	20140325	NA	73	YR	NA	NA	F	CN	US	141	10515045	UNITED STATES	DE
100334051	10033405	20140325	20120719	65	YR	NA	NA	F	OT	NL	141	103577	NETHERLANDS	HO
100334091	10033409	20140325	NA	76	YR	NA	NA	M	OT	NL	141	103577	NETHERLANDS	HO
100334141	10033414	20140325	20120515	63	YR	NA	NA	F	OT	NL	141	103577	NETHERLANDS	OT
100334161	10033416	20140325	20121011	76	YR	NA	NA	F	OT	NL	141	103577	NETHERLANDS	DE
100334291	10033429	20140325	20131220	79	YR	NA	NA	F	CN	US	141	10515045	UNITED STATES	DE
100336261	10033626	20140325	20130417	52	YR	NA	NA	F	OT	NL	141	103577	NETHERLANDS	HO
100338541	10033854	20140325	NA	94	YR	NA	NA	F	CN	GB	141	520206	UNITED KINGDOM	DE
100339712	10033971	20140429	NA	60	YR	NA	NA	F	CN	US	142	10515045	UNITED STATES	DE
100340891	10034089	20140324	20120723	75	YR	79.3782	LBS	F	NA	US	141	10515045	UNITED STATES	DS
100342061	10034206	20140325	20140318	76	YR	NA	NA	M	OT	NL	141	103577	NETHERLANDS	DE
100342851	10034285	20140325	NA	77	YR	NA	NA	F	MD	CA	141	590303	CANADA	OT
100343802	10034380	20140325	201401	69	YR	75.7	KG	F	MD	US	141	10515045	UNITED STATES	HO
100343881	10034388	20140325	NA	70	YR	NA	NA	F	CN	US	141	10515045	UNITED STATES	DE
100344511	10034451	20140325	NA	91	YR	NA	NA	F	CN	US	141	10515045	UNITED STATES	DE
100346612	10034661	20140509	201403	56	YR	63.04	KG	F	PH	US	142	10515045	UNITED STATES	HO
100353161	10035316	20140325	2014	NA	NA	NA	NA	F	PH	CA	141	590303	CANADA	OT
100354013	10035401	20160621	20140115	55	YR	NA	NA	F	OT	SE	162	47219	SWEDEN	OT
100364961	10036496	20140326	NA	48	YR	NA	NA	F	CN	CA	141	590303	CANADA	DE
100364972	10036497	20151029	20140317	58	YR	NA	NA	F	CN	NL	154	103577	NETHERLANDS	HO
100365001	10036500	20140326	20130113	83	YR	82	KG	F	MD	AU	141	114895	AUSTRALIA	OT
100365212	10036521	20140408	20131208	97	YR	NA	NA	F	OT	CA	142	590303	CANADA	DE
100365401	10036540	20140326	20140114	76	YR	NA	NA	F	CN	US	141	10515045	UNITED STATES	DE
100365431	10036543	20140326	NA	90	YR	NA	NA	F	CN	US	141	10515045	UNITED STATES	DE
100365442	10036544	20140410	NA	85	YR	NA	NA	F	CN	US	142	10515045	UNITED STATES	DE
100365462	10036546	20140410	NA	93	YR	NA	NA	F	CN	US	142	10515045	UNITED STATES	DE
100365481	10036548	20140326	20140319	63	YR	NA	NA	F	OT	NL	141	103577	NETHERLANDS	DE
100367041	10036704	20140326	NA	67	YR	NA	NA	M	MD	BE	141	34752	BELGIUM	OT
100367092	10036709	20140410	NA	85	YR	NA	NA	M	MD	BE	142	34752	BELGIUM	OT
100367212	10036721	20140410	201202	66	YR	77	KG	F	MD	SI	142	6715	SLOVENIA	DS
100370591	10037059	20140326	NA	61	YR	NA	NA	F	CN	DE	141	313613	GERMANY	OT
100370801	10037080	20140326	NA	66	YR	NA	NA	F	CN	FR	141	434254	FRANCE	OT
100371361	10037136	20140326	20140218	78	YR	NA	NA	F	OT	CH	141	38943	SWITZERLAND	DE
100371391	10037139	20140326	201403	NA	NA	60	KG	F	MD	DE	141	313613	GERMANY	HO
100371541	10037154	20140326	20131031	77	YR	NA	NA	M	OT	DK	141	26131	DENMARK	OT
100371791	10037179	20140326	NA	NA	NA	NA	NA	F	CN	GB	141	520206	UNITED KINGDOM	OT
100372202	10037220	20140530	201310	82	YR	NA	NA	F	MD	CA	142	590303	CANADA	HO
100372481	10037248	20140326	NA	NA	NA	NA	NA	M	CN	US	141	10515045	UNITED STATES	HO
100373982	10037398	20140327	201312	NA	NA	NA	NA	M	CN	CA	141	590303	CANADA	OT
100374621	10037462	20140325	20140302	74	YR	67.5849	LBS	F	NA	US	141	10515045	UNITED STATES	OT
100375041	10037504	20140325	20130925	72	YR	76.2031	LBS	F	NA	US	141	10515045	UNITED STATES	LT
100375612	10037561	20140410	20140318	72	YR	107.94	KG	F	MD	US	142	10515045	UNITED STATES	HO
100375692	10037569	20140410	NA	91	YR	NA	NA	F	CN	US	142	10515045	UNITED STATES	DE
100375711	10037571	20140326	20140313	46	YR	NA	NA	F	CN	CA	141	590303	CANADA	HO
100378211	10037821	20140326	NA	64	YR	NA	NA	F	CN	US	141	10515045	UNITED STATES	OT
100378631	10037863	20140326	201304	79	YR	NA	NA	F	MD	US	141	10515045	UNITED STATES	OT
100378811	10037881	20140326	NA	NA	NA	NA	NA	F	CN	BR	141	122672	BRAZIL	DE
100395742	10039574	20140412	20121203	85	YR	NA	NA	F	OT	BE	142	34752	BELGIUM	HO
100401273	10040127	20170113	20130904	62	YR	NA	NA	F	MD	US	171	10515045	UNITED STATES	OT
100402301	10040230	20140327	20140313	93	YR	NA	NA	F	CN	CA	141	590303	CANADA	DE
100402491	10040249	20140327	20120613	79	YR	NA	NA	F	OT	NL	141	103577	NETHERLANDS	OT
100402511	10040251	20140327	201204	79	YR	NA	NA	F	CN	CA	141	590303	CANADA	OT
100402541	10040254	20140327	20120427	66	YR	NA	NA	F	OT	NL	141	103577	NETHERLANDS	HO
100402553	10040255	20150323	20131126	53	YR	NA	NA	M	OT	FR	151	434254	FRANCE	HO
100402591	10040259	20140327	20120913	57	YR	NA	NA	F	OT	NL	141	103577	NETHERLANDS	HO
100402611	10040261	20140327	NA	61	YR	NA	NA	M	CN	CA	141	590303	CANADA	OT
100402661	10040266	20140327	20120413	69	YR	NA	NA	M	OT	NL	141	103577	NETHERLANDS	HO
100402671	10040267	20140327	20130329	77	YR	73.02	KG	F	MD	GB	141	520206	UNITED KINGDOM	OT
100402731	10040273	20140327	20140218	71	YR	47.6	KG	F	PH	GB	141	520206	UNITED KINGDOM	OT
100402841	10040284	20140327	20140221	62	YR	60.4	KG	F	OT	GB	141	520206	UNITED KINGDOM	OT
100402851	10040285	20140327	201310	64	YR	65	KG	F	MD	CH	141	38943	SWITZERLAND	HO
100402901	10040290	20140327	201403	NA	NA	NA	NA	M	CN	US	141	10515045	UNITED STATES	HO
100403021	10040302	20140327	201310	95	YR	NA	NA	F	CN	AU	141	114895	AUSTRALIA	DE
100403281	10040328	20140327	NA	NA	NA	NA	NA	M	CN	US	141	10515045	UNITED STATES	OT
100404501	10040450	20140327	201401	58	YR	NA	NA	M	CN	US	141	10515045	UNITED STATES	OT
100404551	10040455	20140327	20140223	87	YR	NA	NA	M	MD	US	141	10515045	UNITED STATES	DE
100404561	10040456	20140327	20131201	86	YR	NA	NA	M	MD	US	141	10515045	UNITED STATES	DE
100404591	10040459	20140327	20140306	83	YR	NA	NA	M	MD	US	141	10515045	UNITED STATES	DE
100405411	10040541	20140327	NA	90	YR	NA	NA	F	CN	US	141	10515045	UNITED STATES	DE
100405431	10040543	20140327	NA	NA	NA	NA	NA	NA	MD	DE	141	313613	GERMANY	OT
100406002	10040600	20140410	NA	84	YR	7.48	KG	F	CN	US	142	10515045	UNITED STATES	DE
100406041	10040604	20140327	NA	90	YR	NA	NA	F	CN	US	141	10515045	UNITED STATES	DE
100406121	10040612	20140327	NA	NA	NA	NA	NA	F	OT	CA	141	590303	CANADA	OT
100408151	10040815	20140326	NA	64	YR	73.4816	LBS	F	NA	US	141	10515045	UNITED STATES	OT
100409871	10040987	20140327	20140228	67	YR	NA	NA	F	MD	US	141	10515045	UNITED STATES	DE
100410151	10041015	20140327	NA	69	YR	NA	NA	F	CN	PE	141	6658	PERU	OT
100413331	10041333	20140326	20140321	87	YR	NA	NA	M	RN	US	141	10515045	UNITED STATES	HO
100413432	10041343	20140416	NA	79	YR	NA	NA	F	CN	CA	142	590303	CANADA	HO
100413451	10041345	20140327	201402	69	YR	NA	NA	F	CN	FR	141	434254	FRANCE	OT
100413471	10041347	20140327	NA	NA	NA	NA	NA	F	CN	IE	141	24689	IRELAND	OT
100413811	10041381	20140327	NA	89	YR	NA	NA	F	CN	US	141	10515045	UNITED STATES	DE
100413992	10041399	20140327	20121205	68	YR	35	KG	F	MD	JP	141	450340	JAPAN	HO
100414352	10041435	20140402	NA	89	YR	NA	NA	M	CN	US	142	10515045	UNITED STATES	DE
100414361	10041436	20140327	20131229	72	YR	NA	NA	F	CN	US	141	10515045	UNITED STATES	DE
100414371	10041437	20140327	NA	NA	NA	NA	NA	M	CN	US	141	10515045	UNITED STATES	OT
100414383	10041438	20140613	NA	76	YR	NA	NA	F	CN	US	142	10515045	UNITED STATES	DE
100414862	10041486	20140409	20130709	70	YR	62	KG	F	MD	JP	142	450340	JAPAN	DE
100415192	10041519	20140516	201403	68	YR	NA	NA	F	CN	IL	142	25796	ISRAEL	HO
100423262	10042326	20140327	201307	66	YR	NA	NA	M	MD	CA	141	590303	CANADA	OT
100423272	10042327	20150304	20140224	58	YR	40	KG	F	MD	IE	151	24689	IRELAND	OT
100428961	10042896	20140328	20120508	66	YR	NA	NA	F	OT	NL	141	103577	NETHERLANDS	DE
100429001	10042900	20140328	20121029	72	YR	NA	NA	M	OT	NL	141	103577	NETHERLANDS	DE
100429061	10042906	20140328	20130916	77	YR	NA	NA	M	OT	NL	141	103577	NETHERLANDS	HO
100429071	10042907	20140328	20130829	75	YR	NA	NA	M	OT	NL	141	103577	NETHERLANDS	HO
100429101	10042910	20140328	NA	50	YR	NA	NA	M	CN	BE	141	34752	BELGIUM	OT
100429131	10042913	20140328	20140220	76	YR	NA	NA	F	MD	CA	141	590303	CANADA	OT
100429161	10042916	20140328	NA	NA	NA	NA	NA	NA	MD	DE	141	313613	GERMANY	OT
100429201	10042920	20140328	NA	NA	NA	NA	NA	F	OT	CA	141	590303	CANADA	HO
100429301	10042930	20140328	NA	76	YR	NA	NA	F	CN	US	141	10515045	UNITED STATES	DE
100429392	10042939	20140520	20131114	72	YR	NA	NA	M	OT	NL	142	103577	NETHERLANDS	DE
100429431	10042943	20140328	20130807	66	YR	NA	NA	F	OT	NL	141	103577	NETHERLANDS	HO
100429481	10042948	20140328	20131023	70	YR	NA	NA	F	OT	NL	141	103577	NETHERLANDS	HO
100429492	10042949	20140423	20140211	89	YR	NA	NA	F	CN	AU	142	114895	AUSTRALIA	OT
100429511	10042951	20140328	NA	57	YR	NA	NA	M	OT	NL	141	103577	NETHERLANDS	HO
100429584	10042958	20150227	NA	66	YR	59	KG	F	CN	CA	151	590303	CANADA	OT
100429591	10042959	20140328	20140322	71	YR	NA	NA	F	OT	NL	141	103577	NETHERLANDS	OT
100429621	10042962	20140328	20140322	69	YR	NA	NA	F	OT	NL	141	103577	NETHERLANDS	HO
100429632	10042963	20140328	20130304	81	YR	NA	NA	F	MD	CA	141	590303	CANADA	HO
100429661	10042966	20140328	20130403	71	YR	NA	NA	F	OT	NL	141	103577	NETHERLANDS	HO
100429682	10042968	20140424	201402	81	YR	51.7	KG	F	MD	US	142	10515045	UNITED STATES	NA
100429711	10042971	20140328	20130103	44	YR	NA	NA	F	OT	NL	141	103577	NETHERLANDS	HO
100429791	10042979	20140328	NA	91	YR	NA	NA	F	CN	US	141	10515045	UNITED STATES	DE
100429821	10042982	20140328	20130726	85	YR	NA	NA	F	CN	US	141	10515045	UNITED STATES	DE
100429831	10042983	20140328	NA	70	YR	NA	NA	F	CN	US	141	10515045	UNITED STATES	DE
100429851	10042985	20140328	20140118	86	YR	NA	NA	M	CN	US	141	10515045	UNITED STATES	DE
100429882	10042988	20140410	NA	83	YR	81.63	KG	F	OT	US	142	10515045	UNITED STATES	DE
100429922	10042992	20150416	201306	68	YR	54	KG	F	MD	JP	152	450340	JAPAN	DS
100432452	10043245	20140328	20140320	58	YR	NA	NA	F	OT	NL	141	103577	NETHERLANDS	HO
100433581	10043358	20140328	20140324	64	YR	NA	NA	F	OT	NL	141	103577	NETHERLANDS	DE
100436831	10043683	20140327	20140326	75	YR	0	KG	F	PH	US	141	10515045	UNITED STATES	OT
100437143	10043714	20140612	20131007	NA	NA	73	KG	M	MD	JP	142	450340	JAPAN	OT
100437541	10043754	20140328	NA	68	YR	NA	NA	F	CN	CA	141	590303	CANADA	HO
100437551	10043755	20140328	NA	73	YR	NA	NA	F	CN	DE	141	313613	GERMANY	OT
100437562	10043756	20140604	201304	55	YR	NA	NA	F	MD	CA	142	590303	CANADA	OT
100437601	10043760	20140327	20140326	75	YR	0	KG	F	PH	US	141	10515045	UNITED STATES	OT
100441881	10044188	20140328	20140304	73	YR	NA	NA	F	CN	TW	141	28465	TAIWAN	DE
100441931	10044193	20140328	NA	NA	NA	NA	NA	F	CN	BR	141	122672	BRAZIL	DE
100442681	10044268	20140328	20140307	48	YR	NA	NA	F	OT	NL	141	103577	NETHERLANDS	HO
100443031	10044303	20140328	20131123	71	YR	NA	NA	F	MD	DE	141	313613	GERMANY	DE
100443811	10044381	20140328	NA	86	YR	NA	NA	F	CN	US	141	10515045	UNITED STATES	DE
100443981	10044398	20140328	NA	80	YR	NA	NA	F	CN	US	141	10515045	UNITED STATES	DE
100444503	10044450	20151001	201209	63	YR	NA	NA	F	CN	FI	154	14375	FINLAND	OT
100445091	10044509	20140328	20140325	57	YR	NA	NA	F	OT	NL	141	103577	NETHERLANDS	HO
100445362	10044536	20140911	201210	73	YR	NA	NA	F	OT	DK	143	26131	DENMARK	OT
100445761	10044576	20140328	NA	NA	NA	NA	NA	NA	CN	FR	141	434254	FRANCE	OT
100445861	10044586	20140328	NA	NA	NA	NA	NA	F	OT	US	141	10515045	UNITED STATES	OT
100446282	10044628	20140328	20140310	65	YR	NA	NA	F	CN	GR	141	29002	GREECE	HO
100448061	10044806	20140328	NA	NA	NA	NA	NA	M	CN	US	141	10515045	UNITED STATES	OT
100448111	10044811	20140328	2013	59	YR	NA	NA	F	MD	US	141	10515045	UNITED STATES	OT
100448481	10044848	20140328	NA	80	YR	NA	NA	F	CN	US	141	10515045	UNITED STATES	OT
100449431	10044943	20140328	NA	73	YR	NA	NA	F	CN	US	141	10515045	UNITED STATES	DE
100450002	10045000	20140730	20131213	89	YR	NA	NA	F	CN	US	143	10515045	UNITED STATES	DE
100450671	10045067	20140328	2013	57	YR	NA	NA	F	MD	US	141	10515045	UNITED STATES	OT
100450832	10045083	20140424	NA	80	YR	NA	NA	F	CN	US	142	10515045	UNITED STATES	DE
100450871	10045087	20140328	NA	74	YR	NA	NA	F	CN	US	141	10515045	UNITED STATES	DE
100452973	10045297	20140607	NA	79	YR	64	KG	F	MD	ES	142	128160	SPAIN	OT
100453882	10045388	20140408	20140305	70	YR	NA	NA	F	CN	US	142	10515045	UNITED STATES	DE
100454182	10045418	20140410	NA	72	YR	74.83	KG	F	OT	US	142	10515045	UNITED STATES	DE
100454193	10045419	20140513	201402	94	YR	NA	NA	F	CN	US	142	10515045	UNITED STATES	DE
100454202	10045420	20140410	20131029	86	YR	70.3	KG	F	OT	US	142	10515045	UNITED STATES	DE
100454303	10045430	20140428	20140314	90	YR	NA	NA	F	CN	US	142	10515045	UNITED STATES	DE
100459353	10045935	20140412	NA	60	YR	NA	NA	F	OT	US	142	10515045	UNITED STATES	OT
100460221	10046022	20140331	201201	NA	NA	NA	NA	F	MD	DE	141	313613	GERMANY	OT
100460291	10046029	20140331	20121226	88	YR	NA	NA	F	CN	US	141	10515045	UNITED STATES	DE
100460301	10046030	20140331	NA	NA	NA	NA	NA	NA	OT	DE	141	313613	GERMANY	OT
100460312	10046031	20140508	20140123	87	YR	NA	NA	F	CN	US	142	10515045	UNITED STATES	DE
100460341	10046034	20140331	NA	NA	NA	NA	NA	NA	OT	DE	141	313613	GERMANY	OT
100460523	10046052	20140409	201311	72	YR	NA	NA	F	MD	DE	142	313613	GERMANY	OT
100460822	10046082	20140416	NA	76	YR	NA	NA	F	CN	US	142	10515045	UNITED STATES	DE
100460851	10046085	20140331	NA	88	YR	NA	NA	F	CN	US	141	10515045	UNITED STATES	DE
100462411	10046241	20140331	20140220	96	YR	NA	NA	F	CN	US	141	10515045	UNITED STATES	DE
100462521	10046252	20140331	2013	NA	NA	NA	NA	F	CN	AU	141	114895	AUSTRALIA	OT
100463951	10046395	20140331	NA	96	YR	NA	NA	F	CN	US	141	10515045	UNITED STATES	DE
100464581	10046458	20140331	201312	78	YR	NA	NA	F	MD	CA	141	590303	CANADA	HO
100466211	10046621	20140331	NA	66	YR	NA	NA	M	CN	CA	141	590303	CANADA	HO
100466232	10046623	20140509	201401	68	YR	NA	NA	F	CN	CA	142	590303	CANADA	HO
100466441	10046644	20140331	201401	87	YR	NA	NA	F	CN	CA	141	590303	CANADA	DE
100466641	10046664	20140331	20130822	73	YR	NA	NA	F	CN	US	141	10515045	UNITED STATES	DE
100466871	10046687	20140331	20140124	NA	NA	NA	NA	F	CN	AU	141	114895	AUSTRALIA	DE
100467043	10046704	20170828	20131220	84	YR	NA	NA	M	CN	US	173	10515045	UNITED STATES	DE
100467191	10046719	20140331	NA	NA	NA	NA	NA	M	CN	DE	141	313613	GERMANY	OT
100467211	10046721	20140331	NA	NA	NA	NA	NA	F	CN	US	141	10515045	UNITED STATES	OT
100467253	10046725	20140604	201203	86	YR	NA	NA	F	OT	IE	142	24689	IRELAND	DE
100467281	10046728	20140331	NA	61	YR	NA	NA	F	PH	CA	141	590303	CANADA	OT
100467381	10046738	20140331	NA	75	YR	NA	NA	M	CN	US	141	10515045	UNITED STATES	OT
100467451	10046745	20140331	NA	71	YR	NA	NA	F	CN	US	141	10515045	UNITED STATES	DE
100467461	10046746	20140331	NA	71	YR	NA	NA	F	CN	US	141	10515045	UNITED STATES	DE
100467481	10046748	20140331	20131218	91	YR	NA	NA	F	CN	US	141	10515045	UNITED STATES	DE
100467493	10046749	20140419	2013	67	YR	NA	NA	F	CN	US	142	10515045	UNITED STATES	OT
100467551	10046755	20140331	NA	68	YR	NA	NA	F	CN	US	141	10515045	UNITED STATES	DE
100467561	10046756	20140331	NA	68	YR	NA	NA	F	MD	US	141	10515045	UNITED STATES	OT
100467571	10046757	20140331	NA	79	YR	NA	NA	F	CN	US	141	10515045	UNITED STATES	DE
100467651	10046765	20140331	NA	56	YR	NA	NA	F	OT	AU	141	114895	AUSTRALIA	HO
100467951	10046795	20140331	NA	NA	NA	NA	NA	F	CN	US	141	10515045	UNITED STATES	OT
100467982	10046798	20140424	2014	67	YR	NA	NA	F	CN	US	142	10515045	UNITED STATES	OT
100468001	10046800	20140331	20131001	56	YR	NA	NA	F	MD	SG	141	12157	SINGAPORE	OT
100469344	10046934	20140617	20130623	81	YR	NA	NA	F	CN	CA	142	590303	CANADA	HO
100474351	10047435	20140328	NA	73	YR	NA	NA	F	PH	US	141	10515045	UNITED STATES	OT
100477531	10047753	20140331	20140319	84	YR	NA	NA	F	CN	CA	141	590303	CANADA	OT
100482851	10048285	20140331	2012	NA	NA	NA	NA	F	CN	DE	141	313613	GERMANY	OT
100482972	10048297	20140410	NA	79	YR	NA	NA	F	CN	US	142	10515045	UNITED STATES	DE
100484301	10048430	20140331	NA	NA	NA	NA	NA	F	CN	GB	141	520206	UNITED KINGDOM	OT
100484471	10048447	20140331	2013	75	YR	NA	NA	F	CN	CA	141	590303	CANADA	OT
100485901	10048590	20140331	201403	80	YR	NA	NA	F	CN	GB	141	520206	UNITED KINGDOM	DE
100486233	10048623	20140611	20140321	65	YR	NA	NA	F	MD	AU	142	114895	AUSTRALIA	OT
100486363	10048636	20160621	2013	74	YR	NA	NA	F	MD	SE	162	47219	SWEDEN	OT
100486672	10048667	20140411	20131106	79	YR	82	KG	F	MD	CA	142	590303	CANADA	DE
100486692	10048669	20140416	20140311	77	YR	NA	NA	F	CN	SI	142	6715	SLOVENIA	OT
100486711	10048671	20140331	NA	NA	NA	NA	NA	F	CN	US	141	10515045	UNITED STATES	OT
100486743	10048674	20150327	2014	83	YR	NA	NA	F	MD	US	151	10515045	UNITED STATES	HO
100486751	10048675	20140331	NA	84	YR	NA	NA	F	CN	US	141	10515045	UNITED STATES	OT
100486911	10048691	20140331	20140220	90	YR	NA	NA	F	CN	US	141	10515045	UNITED STATES	DE
100490481	10049048	20140331	NA	58	YR	NA	NA	F	CN	DE	141	313613	GERMANY	OT
100491102	10049110	20140408	20140321	82	YR	71.5	KG	F	MD	CA	142	590303	CANADA	HO
100491231	10049123	20140401	20140227	85	YR	NA	NA	M	OT	AU	142	114895	AUSTRALIA	HO
100491353	10049135	20140527	20130605	87	YR	NA	NA	F	MD	CA	142	590303	CANADA	OT
100491363	10049136	20140415	NA	81	YR	45.35	KG	F	OT	US	142	10515045	UNITED STATES	OT
100491381	10049138	20140401	201401	70	YR	NA	NA	F	CN	CA	142	590303	CANADA	HO
100491691	10049169	20140401	2013	71	YR	NA	NA	F	CN	CA	142	590303	CANADA	OT
100491701	10049170	20140401	NA	77	YR	NA	NA	F	MD	CA	142	590303	CANADA	HO
100491771	10049177	20140401	2013	77	YR	NA	NA	F	CN	CA	142	590303	CANADA	OT
100491811	10049181	20140401	201402	86	YR	NA	NA	F	MD	CA	142	590303	CANADA	HO
100491841	10049184	20140401	20140325	88	YR	NA	NA	M	OT	NL	142	103577	NETHERLANDS	HO
100493402	10049340	20180725	201306	73	YR	NA	NA	F	OT	US	183	10515045	UNITED STATES	DE
100493472	10049347	20140401	NA	75	YR	NA	NA	M	MD	AU	142	114895	AUSTRALIA	HO
100493601	10049360	20140401	NA	73	YR	NA	NA	F	MD	US	142	10515045	UNITED STATES	OT
100493643	10049364	20180330	2014	77	YR	NA	NA	F	MD	US	181	10515045	UNITED STATES	HO
100493791	10049379	20140401	NA	NA	NA	NA	NA	F	CN	US	142	10515045	UNITED STATES	OT
100494202	10049420	20140505	201401	56	YR	68.3	KG	F	MD	US	142	10515045	UNITED STATES	OT
100503113	10050311	20160112	20130603	62	YR	NA	NA	F	MD	JP	161	450340	JAPAN	OT
100503575	10050357	20150504	20130910	69	YR	50	KG	F	MD	JP	152	450340	JAPAN	HO
100508703	10050870	20140507	NA	90	YR	NA	NA	F	CN	DE	142	313613	GERMANY	HO
100509212	10050921	20140401	NA	80	YR	NA	NA	F	CN	BG	142	6293	BULGARIA	OT
100509861	10050986	20140401	NA	87	YR	NA	NA	F	CN	CA	142	590303	CANADA	OT
100510071	10051007	20140401	NA	NA	NA	NA	NA	F	MD	DE	142	313613	GERMANY	OT
100512011	10051201	20140401	NA	NA	NA	NA	NA	F	CN	US	142	10515045	UNITED STATES	OT
100521251	10052125	20140402	20140303	64	YR	NA	NA	F	MD	US	142	10515045	UNITED STATES	OT
100521701	10052170	20140402	NA	92	YR	NA	NA	F	CN	US	142	10515045	UNITED STATES	DE
100522021	10052202	20140402	NA	83	YR	NA	NA	M	CN	US	142	10515045	UNITED STATES	DE
100522091	10052209	20140402	NA	62	YR	NA	NA	F	CN	CH	142	38943	SWITZERLAND	OT
100522131	10052213	20140402	201401	76	YR	NA	NA	F	MD	IE	142	24689	IRELAND	OT
100522432	10052243	20140516	20140114	66	YR	84	KG	F	MD	US	142	10515045	UNITED STATES	HO
100522671	10052267	20140402	20131115	71	YR	NA	NA	F	CN	US	142	10515045	UNITED STATES	DE
100522811	10052281	20140402	20140117	88	YR	NA	NA	F	CN	US	142	10515045	UNITED STATES	DE
100525091	10052509	20140401	201312	88	YR	43.5446	LBS	F	NA	US	142	10515045	UNITED STATES	DS
100552532	10055253	20140509	NA	65	YR	NA	NA	F	CN	AU	142	114895	AUSTRALIA	OT
100554751	10055475	20140403	20140314	93	YR	NA	NA	M	CN	US	142	10515045	UNITED STATES	HO
100554891	10055489	20140403	201308	78	YR	NA	NA	M	MD	CA	142	590303	CANADA	OT
100555192	10055519	20140611	NA	NA	NA	NA	NA	F	MD	US	142	10515045	UNITED STATES	HO
100556041	10055604	20140403	NA	60	YR	NA	NA	F	CN	US	142	10515045	UNITED STATES	OT
100556063	10055606	20140519	201403	91	YR	NA	NA	F	CN	CA	142	590303	CANADA	DE
100556951	10055695	20140402	20140227	67	YR	48.9877	LBS	F	NA	US	142	10515045	UNITED STATES	OT
100557461	10055746	20140403	20140106	86	YR	NA	NA	F	CN	US	142	10515045	UNITED STATES	DE
100557732	10055773	20140403	2012	67	YR	NA	NA	F	MD	US	142	10515045	UNITED STATES	DS
100557771	10055777	20140403	NA	NA	NA	NA	NA	M	CN	US	142	10515045	UNITED STATES	OT
100557931	10055793	20140403	NA	84	YR	NA	NA	F	CN	US	142	10515045	UNITED STATES	DE
100566502	10056650	20140415	201312	80	YR	77	KG	F	CN	DE	142	313613	GERMANY	HO
100567541	10056754	20140403	20140312	52	YR	NA	NA	F	MD	US	142	10515045	UNITED STATES	OT
100569352	10056935	20140416	201311	NA	NA	NA	NA	F	CN	IE	142	24689	IRELAND	DE
100569361	10056936	20140403	NA	94	YR	NA	NA	F	CN	US	142	10515045	UNITED STATES	DE
100575322	10057532	20140415	20140329	68	YR	NA	NA	F	MD	US	142	10515045	UNITED STATES	OT
100575341	10057534	20140404	20131028	71	YR	NA	NA	F	CN	US	142	10515045	UNITED STATES	DE
100575362	10057536	20140425	201303	26	YR	NA	NA	M	MD	US	142	10515045	UNITED STATES	OT
100575461	10057546	20140404	NA	52	YR	NA	NA	F	CN	CA	142	590303	CANADA	HO
100575552	10057555	20140619	20130318	80	YR	NA	NA	F	OT	BE	142	34752	BELGIUM	HO
100575561	10057556	20140404	20140315	85	YR	NA	NA	F	CN	US	142	10515045	UNITED STATES	DE
100575582	10057558	20140619	NA	75	YR	NA	NA	F	CN	US	142	10515045	UNITED STATES	DE
100575611	10057561	20140404	20140228	67	YR	NA	NA	M	MD	CA	142	590303	CANADA	DE
100575621	10057562	20140404	NA	74	YR	NA	NA	F	MD	CA	142	590303	CANADA	OT
100575712	10057571	20150321	20140307	60	YR	NA	NA	M	OT	FR	151	434254	FRANCE	HO
100575721	10057572	20140404	2013	84	YR	NA	NA	F	MD	US	142	10515045	UNITED STATES	OT
100575731	10057573	20140404	NA	75	YR	NA	NA	M	CN	DE	142	313613	GERMANY	OT
100575741	10057574	20140404	20140327	52	YR	NA	NA	M	OT	NL	142	103577	NETHERLANDS	HO
100575881	10057588	20140404	20140214	80	YR	NA	NA	NA	MD	US	142	10515045	UNITED STATES	DE
100575901	10057590	20140404	20140116	85	YR	NA	NA	F	MD	US	142	10515045	UNITED STATES	DE
100575911	10057591	20140404	NA	88	YR	NA	NA	F	CN	US	142	10515045	UNITED STATES	DE
100575922	10057592	20150203	20140114	85	YR	NA	NA	F	CN	US	151	10515045	UNITED STATES	DE
100576191	10057619	20140404	NA	88	YR	NA	NA	F	CN	US	142	10515045	UNITED STATES	DE
100576221	10057622	20140404	NA	NA	NA	NA	NA	NA	CN	BE	142	34752	BELGIUM	OT
100577151	10057715	20140404	NA	64	YR	NA	NA	M	CN	BE	142	34752	BELGIUM	OT
100577221	10057722	20140404	NA	NA	NA	NA	NA	F	CN	CA	142	590303	CANADA	OT
100577231	10057723	20140404	20140327	69	YR	NA	NA	F	OT	NL	142	103577	NETHERLANDS	HO
100577541	10057754	20140404	NA	69	YR	NA	NA	F	CN	CA	142	590303	CANADA	OT
100578031	10057803	20140404	NA	NA	NA	NA	NA	M	OT	FI	142	14375	FINLAND	OT
100578361	10057836	20140404	NA	78	YR	NA	NA	F	CN	US	142	10515045	UNITED STATES	DE
100578442	10057844	20140404	NA	67	YR	NA	NA	F	MD	US	142	10515045	UNITED STATES	OT
100578841	10057884	20140404	NA	NA	NA	NA	NA	F	CN	US	142	10515045	UNITED STATES	OT
100579031	10057903	20140404	NA	83	YR	NA	NA	F	MD	US	142	10515045	UNITED STATES	DE
100579153	10057915	20140702	NA	68	YR	102.99	KG	F	CN	US	143	10515045	UNITED STATES	OT
100579302	10057930	20140903	201403	71	YR	36	KG	F	MD	JP	143	450340	JAPAN	HO
100579911	10057991	20140404	20131203	95	YR	NA	NA	F	CN	US	142	10515045	UNITED STATES	DE
100579992	10057999	20140429	NA	65	YR	59.86	KG	F	OT	US	142	10515045	UNITED STATES	OT
100580012	10058001	20140423	2013	54	YR	59.86	KG	F	CN	US	142	10515045	UNITED STATES	OT
100580281	10058028	20140404	NA	88	YR	NA	NA	F	CN	US	142	10515045	UNITED STATES	DE
100580431	10058043	20140404	201402	79	YR	NA	NA	F	CN	US	142	10515045	UNITED STATES	DE
100583351	10058335	20140404	20140124	86	YR	NA	NA	F	CN	US	142	10515045	UNITED STATES	DE
100583711	10058371	20140404	NA	91	YR	NA	NA	F	MD	CA	142	590303	CANADA	DE
100584051	10058405	20140404	20140125	76	YR	NA	NA	F	MD	US	142	10515045	UNITED STATES	DE
100584091	10058409	20140404	NA	82	YR	NA	NA	F	CN	US	142	10515045	UNITED STATES	DE
100584101	10058410	20140404	NA	80	YR	NA	NA	F	CN	US	142	10515045	UNITED STATES	DE
100584111	10058411	20140404	20140305	83	YR	NA	NA	F	MD	US	142	10515045	UNITED STATES	DE
100584241	10058424	20140404	NA	71	YR	NA	NA	F	CN	US	142	10515045	UNITED STATES	DE
100600281	10060028	20140404	20140121	82	YR	NA	NA	F	MD	CA	142	590303	CANADA	DE
100604051	10060405	20140404	2014	60	YR	NA	NA	F	CN	DE	142	313613	GERMANY	OT
100604453	10060445	20140713	NA	58	YR	NA	NA	F	CN	CA	143	590303	CANADA	DE
100610383	10061038	20140506	20131217	69	YR	NA	NA	NA	OT	FI	142	14375	FINLAND	OT
100610394	10061039	20200614	20140317	85	YR	NA	NA	M	HP	FI	202	14375	FINLAND	DE
100610402	10061040	20140612	20131209	76	YR	NA	NA	NA	OT	US	142	10515045	UNITED STATES	OT
100611744	10061174	20140811	20140305	88	YR	NA	NA	M	MD	JP	143	450340	JAPAN	OT
100611761	10061176	20140407	20140331	64	YR	NA	NA	F	OT	NL	142	103577	NETHERLANDS	DE
100611961	10061196	20140407	20140117	73	YR	NA	NA	F	MD	US	142	10515045	UNITED STATES	DE
100612161	10061216	20140407	20140127	86	YR	NA	NA	F	MD	US	142	10515045	UNITED STATES	DE
100612182	10061218	20140422	NA	94	YR	NA	NA	F	CN	US	142	10515045	UNITED STATES	DE
100612191	10061219	20140407	20140312	89	YR	NA	NA	M	MD	US	142	10515045	UNITED STATES	DE
100612241	10061224	20140407	201402	67	YR	NA	NA	F	CN	US	142	10515045	UNITED STATES	DE
100612262	10061226	20140506	20140305	79	YR	NA	NA	F	OT	US	142	10515045	UNITED STATES	DE
100612272	10061227	20140509	20131213	99	YR	53.06	KG	F	OT	US	142	10515045	UNITED STATES	DE
100612321	10061232	20140407	NA	73	YR	NA	NA	F	CN	US	142	10515045	UNITED STATES	DE
100612331	10061233	20140407	NA	NA	NA	NA	NA	F	CN	US	142	10515045	UNITED STATES	DE
100612341	10061234	20140407	20140119	86	YR	NA	NA	F	CN	US	142	10515045	UNITED STATES	DE
100612381	10061238	20140407	20131214	64	YR	NA	NA	F	MD	US	142	10515045	UNITED STATES	DE
100612512	10061251	20140521	20131227	28	YR	57	KG	F	MD	BE	142	34752	BELGIUM	DE
100612561	10061256	20140407	2014	NA	NA	NA	NA	F	CN	CA	142	590303	CANADA	OT
100612852	10061285	20140407	NA	74	YR	NA	NA	F	MD	BE	142	34752	BELGIUM	OT
100613321	10061332	20140407	20131108	94	YR	NA	NA	F	MD	CA	142	590303	CANADA	DE
100613531	10061353	20140407	NA	87	YR	NA	NA	F	OT	CA	142	590303	CANADA	DE
100614301	10061430	20140407	20140401	83	YR	NA	NA	M	OT	NL	142	103577	NETHERLANDS	DE
100615865	10061586	20160510	20140328	55	YR	86	KG	M	MD	ES	162	128160	SPAIN	OT
100624401	10062440	20140407	201401	NA	NA	NA	NA	F	CN	IE	142	24689	IRELAND	DE
100625861	10062586	20140407	20140123	78	YR	NA	NA	M	CN	US	142	10515045	UNITED STATES	DE
100626023	10062602	20140725	20140310	94	YR	52.15	KG	F	CN	US	143	10515045	UNITED STATES	DE
100628371	10062837	20140407	NA	NA	NA	NA	NA	F	MD	DE	142	313613	GERMANY	OT
100628441	10062844	20140407	201403	71	YR	NA	NA	M	MD	US	142	10515045	UNITED STATES	OT
100637513	10063751	20140421	20140401	54	YR	68.4	KG	F	MD	RU	142	26106	RUSSIA	HO
100637521	10063752	20140408	NA	NA	NA	NA	NA	F	CN	US	142	10515045	UNITED STATES	OT
100637571	10063757	20140408	NA	NA	NA	NA	NA	M	PH	GB	142	520206	UNITED KINGDOM	HO
100637682	10063768	20140422	NA	NA	NA	NA	NA	NA	MD	CH	142	38943	SWITZERLAND	OT
100637701	10063770	20140408	NA	79	YR	NA	NA	NA	MD	CA	142	590303	CANADA	DE
100637711	10063771	20140408	NA	NA	NA	NA	NA	M	CN	DE	142	313613	GERMANY	OT
100637791	10063779	20140408	20130722	82	YR	NA	NA	F	CN	US	142	10515045	UNITED STATES	DE
100637801	10063780	20140408	201401	NA	NA	NA	NA	F	MD	CA	142	590303	CANADA	DE
100637941	10063794	20140408	20131214	80	YR	84	KG	F	MD	AU	142	114895	AUSTRALIA	DS
100638231	10063823	20140408	NA	90	YR	NA	NA	F	MD	CA	142	590303	CANADA	DE
100638291	10063829	20140408	2013	NA	NA	NA	NA	F	MD	CA	142	590303	CANADA	OT
100638312	10063831	20140923	20140320	95	YR	NA	NA	F	OT	US	143	10515045	UNITED STATES	DE
100638341	10063834	20140408	NA	74	YR	NA	NA	F	CN	US	142	10515045	UNITED STATES	OT
100638351	10063835	20140408	NA	82	YR	NA	NA	F	CN	US	142	10515045	UNITED STATES	DE
100640101	10064010	20140408	NA	80	YR	NA	NA	F	MD	US	142	10515045	UNITED STATES	DE
100641922	10064192	20140522	NA	79	YR	90.7	KG	F	CN	US	142	10515045	UNITED STATES	DE
100642281	10064228	20140408	201309	70	YR	NA	NA	F	MD	CA	142	590303	CANADA	HO
100642641	10064264	20140408	201308	NA	NA	NA	NA	F	MD	CA	142	590303	CANADA	OT
100644011	10064401	20140408	20140213	88	YR	NA	NA	F	CN	US	142	10515045	UNITED STATES	DE
100644201	10064420	20140408	20140401	NA	NA	NA	NA	F	MD	US	142	10515045	UNITED STATES	OT
100644262	10064426	20140509	201312	50	YR	77	KG	M	MD	US	142	10515045	UNITED STATES	HO
100645652	10064565	20160303	NA	71	YR	NA	NA	F	MD	SE	161	47219	SWEDEN	OT
100650232	10065023	20140524	201312	61	YR	NA	NA	M	MD	US	142	10515045	UNITED STATES	OT
100653561	10065356	20140408	201310	NA	NA	NA	NA	F	CN	US	142	10515045	UNITED STATES	OT
100666553	10066655	20141024	20130312	73	YR	42	KG	F	MD	JP	144	450340	JAPAN	HO
100668883	10066888	20150331	20140129	81	YR	NA	NA	M	OT	DK	151	26131	DENMARK	DE
100669041	10066904	20140409	NA	82	YR	NA	NA	F	CN	AU	142	114895	AUSTRALIA	OT
100669401	10066940	20140409	NA	NA	NA	NA	NA	M	CN	CA	142	590303	CANADA	OT
100669411	10066941	20140409	20131124	NA	NA	NA	NA	F	CN	US	142	10515045	UNITED STATES	OT
100669421	10066942	20140409	NA	NA	NA	NA	NA	M	CN	CA	142	590303	CANADA	OT
100670111	10067011	20140409	NA	NA	NA	NA	NA	NA	CN	AU	142	114895	AUSTRALIA	OT
100670161	10067016	20140409	201403	70	YR	NA	NA	F	CN	GR	142	29002	GREECE	OT
100670711	10067071	20140409	NA	88	YR	NA	NA	NA	CN	CA	142	590303	CANADA	DE
100670772	10067077	20140520	201403	69	YR	NA	NA	F	MD	CA	142	590303	CANADA	HO
100670841	10067084	20140409	20140402	73	YR	NA	NA	F	CN	CA	142	590303	CANADA	OT
100671032	10067103	20140506	NA	83	YR	NA	NA	F	CN	DE	142	313613	GERMANY	OT
100671641	10067164	20140409	NA	93	YR	NA	NA	F	CN	US	142	10515045	UNITED STATES	OT
100671821	10067182	20140409	20140328	72	YR	NA	NA	M	OT	NL	142	103577	NETHERLANDS	DE
100672681	10067268	20140409	201312	84	YR	NA	NA	F	CN	PE	142	6658	PERU	DE
100672691	10067269	20140409	NA	NA	DEC	NA	NA	F	CN	US	142	10515045	UNITED STATES	HO
100673821	10067382	20140409	20140305	55	YR	66	KG	M	OT	GB	142	520206	UNITED KINGDOM	HO
100675581	10067558	20140409	201302	68	YR	NA	NA	NA	MD	CA	142	590303	CANADA	DE
100676251	10067625	20140409	NA	82	YR	NA	NA	F	OT	NL	142	103577	NETHERLANDS	HO
100678441	10067844	20140409	NA	NA	NA	NA	NA	F	MD	CO	142	57221	COLOMBIA	OT
100693431	10069343	20140409	NA	NA	NA	NA	NA	F	CN	DE	142	313613	GERMANY	OT
100693661	10069366	20140410	20140118	79	YR	NA	NA	F	CN	GR	142	29002	GREECE	OT
100694151	10069415	20140410	NA	92	YR	NA	NA	F	CN	US	142	10515045	UNITED STATES	OT
100694302	10069430	20140429	20140127	72	YR	80	KG	M	PH	BE	142	34752	BELGIUM	DS
100694422	10069442	20141022	20130708	77	YR	77	KG	M	CN	JP	144	450340	JAPAN	HO
100695762	10069576	20140411	201402	NA	NA	NA	NA	M	MD	AT	142	26426	AUSTRIA	HO
100696301	10069630	20140410	201312	NA	NA	NA	NA	M	CN	BE	142	34752	BELGIUM	OT
100696872	10069687	20140410	NA	74	YR	NA	NA	F	MD	CA	142	590303	CANADA	OT
100697241	10069724	20140409	20140201	46	YR	NA	NA	F	NA	US	142	10515045	UNITED STATES	RI
100698831	10069883	20140410	201401	NA	NA	NA	NA	F	CN	IE	142	24689	IRELAND	DE
100698861	10069886	20140410	NA	70	YR	NA	NA	F	MD	CA	142	590303	CANADA	OT
100699082	10069908	20140507	201401	67	YR	NA	NA	M	MD	CA	142	590303	CANADA	OT
100699091	10069909	20140410	2014	86	YR	NA	NA	F	CN	CA	142	590303	CANADA	HO
100699772	10069977	20140410	201402	NA	NA	NA	NA	F	CN	DE	142	313613	GERMANY	HO
100699781	10069978	20140410	2013	85	YR	NA	NA	F	MD	GB	142	520206	UNITED KINGDOM	OT
100700841	10070084	20140410	NA	NA	NA	NA	NA	F	OT	IE	142	24689	IRELAND	DE
100701931	10070193	20140410	NA	NA	NA	NA	NA	F	CN	US	142	10515045	UNITED STATES	OT
100709261	10070926	20140410	NA	96	YR	NA	NA	F	CN	CA	142	590303	CANADA	OT
100716231	10071623	20140410	NA	72	YR	NA	NA	F	CN	IE	142	24689	IRELAND	OT
100716243	10071624	20141003	201401	82	YR	NA	NA	F	OT	GR	144	29002	GREECE	OT
100716541	10071654	20140411	201109	66	YR	NA	NA	F	CN	US	142	10515045	UNITED STATES	DE
100716571	10071657	20140411	NA	NA	NA	NA	NA	NA	OT	FR	142	434254	FRANCE	OT
100716591	10071659	20140411	NA	78	YR	NA	NA	F	MD	CA	142	590303	CANADA	HO
100716771	10071677	20140411	20140310	82	YR	NA	NA	F	CN	US	142	10515045	UNITED STATES	OT
100716871	10071687	20140411	20140404	NA	NA	NA	NA	M	CN	NL	142	103577	NETHERLANDS	HO
100717122	10071712	20140513	NA	92	YR	NA	NA	F	CN	US	142	10515045	UNITED STATES	DE
100717211	10071721	20140411	20131023	77	YR	NA	NA	F	CN	US	142	10515045	UNITED STATES	DE
100717863	10071786	20190607	20140303	66	YR	53	KG	F	CN	JP	192	450340	JAPAN	DE
100718943	10071894	20140908	201208	73	YR	NA	NA	F	CN	CA	143	590303	CANADA	OT
100719061	10071906	20140411	2012	82	YR	NA	NA	F	CN	DE	142	313613	GERMANY	OT
100719271	10071927	20140411	NA	75	YR	NA	NA	M	CN	NO	142	15049	NORWAY	HO
100719372	10071937	20140430	201401	63	YR	NA	NA	F	CN	NL	142	103577	NETHERLANDS	OT
100719391	10071939	20140411	20140404	73	YR	NA	NA	F	OT	NL	142	103577	NETHERLANDS	HO
100719483	10071948	20141020	20140318	66	YR	47	KG	F	MD	JP	144	450340	JAPAN	HO
100719491	10071949	20140411	20140404	80	YR	NA	NA	M	OT	NL	142	103577	NETHERLANDS	DE
100719501	10071950	20140411	20140404	76	YR	NA	NA	M	OT	NL	142	103577	NETHERLANDS	DE
100719542	10071954	20140418	20130605	82	YR	NA	NA	F	OT	US	142	10515045	UNITED STATES	DE
100720101	10072010	20140411	20140404	67	YR	NA	NA	M	OT	NL	142	103577	NETHERLANDS	HO
100721611	10072161	20140411	NA	93	YR	NA	NA	F	CN	BR	142	122672	BRAZIL	HO
100721741	10072174	20140411	2014	NA	NA	NA	NA	F	CN	AU	142	114895	AUSTRALIA	HO
100724576	10072457	20150909	20131029	81	YR	NA	NA	M	PH	JP	153	450340	JAPAN	OT
100725231	10072523	20140411	NA	NA	NA	NA	NA	F	CN	FR	142	434254	FRANCE	OT
100735012	10073501	20140411	20131025	83	YR	59.86	KG	F	CN	CA	142	590303	CANADA	OT
100736151	10073615	20140411	NA	NA	NA	NA	NA	M	CN	FR	142	434254	FRANCE	HO
100736411	10073641	20140411	NA	90	YR	NA	NA	F	CN	US	142	10515045	UNITED STATES	DE
100736891	10073689	20140411	NA	56	YR	NA	NA	F	CN	US	142	10515045	UNITED STATES	DE
100738201	10073820	20140412	NA	88	YR	NA	NA	F	CN	US	142	10515045	UNITED STATES	DE
100738411	10073841	20140412	20140405	89	YR	NA	NA	F	MD	US	142	10515045	UNITED STATES	OT
100738523	10073852	20141003	201307	67	YR	92	KG	M	MD	CA	144	590303	CANADA	LT
100741481	10074148	20140413	NA	NA	NA	NA	NA	F	CN	US	142	10515045	UNITED STATES	HO
100741912	10074191	20140413	20140303	69	YR	70.75	KG	M	OT	US	142	10515045	UNITED STATES	OT
100742734	10074273	20141127	2014	73	YR	NA	NA	F	MD	GR	144	29002	GREECE	OT
100744751	10074475	20140412	NA	NA	NA	NA	NA	NA	MD	US	142	10515045	UNITED STATES	OT
100746451	10074645	20140414	20140220	67	YR	NA	NA	F	MD	CA	142	590303	CANADA	DE
100746781	10074678	20140414	20140407	88	YR	NA	NA	M	OT	NL	142	103577	NETHERLANDS	DE
100746793	10074679	20140516	2013	84	YR	NA	NA	F	CN	CA	142	590303	CANADA	OT
100746871	10074687	20140414	NA	73	YR	NA	NA	F	OT	NL	142	103577	NETHERLANDS	DE
100746881	10074688	20140414	NA	72	YR	NA	NA	F	CN	US	142	10515045	UNITED STATES	DE
100746972	10074697	20140414	2014	85	YR	NA	NA	M	MD	AU	142	114895	AUSTRALIA	HO
100749241	10074924	20140414	201403	NA	NA	NA	NA	F	OT	CA	142	590303	CANADA	HO
100753841	10075384	20140414	NA	NA	NA	NA	NA	NA	CN	AU	142	114895	AUSTRALIA	HO
100753871	10075387	20140414	NA	70	YR	NA	NA	F	MD	AT	142	26426	AUSTRIA	OT
100753922	10075392	20140516	20140203	82	YR	NA	NA	F	CN	CA	142	590303	CANADA	DE
100755041	10075504	20140414	NA	NA	NA	NA	NA	F	CN	US	142	10515045	UNITED STATES	OT
100755083	10075508	20150929	20140407	77	YR	NA	NA	F	CN	US	153	10515045	UNITED STATES	OT
100755334	10075533	20150615	20140204	57	YR	72.11	KG	F	OT	US	152	10515045	UNITED STATES	DS
100755352	10075535	20140429	NA	84	YR	NA	NA	F	OT	US	142	10515045	UNITED STATES	DE
100756741	10075674	20140414	NA	67	YR	NA	NA	M	CN	AU	142	114895	AUSTRALIA	DE
100757052	10075705	20140418	NA	62	YR	NA	NA	NA	OT	CA	142	590303	CANADA	DE
100758361	10075836	20140414	20140405	32	YR	NA	NA	F	MD	US	142	10515045	UNITED STATES	OT
100758762	10075876	20140414	201312	NA	NA	NA	NA	F	CN	US	142	10515045	UNITED STATES	OT
100759011	10075901	20140414	NA	NA	NA	NA	NA	F	CN	BR	142	122672	BRAZIL	DE
100767231	10076723	20140414	NA	NA	NA	NA	NA	NA	CN	US	142	10515045	UNITED STATES	OT
100767541	10076754	20140414	201312	NA	NA	NA	NA	F	MD	US	142	10515045	UNITED STATES	OT
100767962	10076796	20140925	2013	49	YR	NA	NA	F	OT	US	143	10515045	UNITED STATES	OT
100778952	10077895	20140725	NA	66	YR	NA	NA	NA	OT	ES	143	128160	SPAIN	OT
100779024	10077902	20150324	201311	88	YR	NA	NA	F	CN	CA	151	590303	CANADA	OT
100779121	10077912	20140415	NA	66	YR	NA	NA	M	MD	US	142	10515045	UNITED STATES	OT
100779521	10077952	20140415	NA	82	YR	NA	NA	F	MD	CA	142	590303	CANADA	OT
100779621	10077962	20140415	20131123	85	YR	NA	NA	F	CN	US	142	10515045	UNITED STATES	DE
100779641	10077964	20140415	NA	NA	NA	NA	NA	F	CN	US	142	10515045	UNITED STATES	OT
100779711	10077971	20140415	NA	NA	NA	NA	NA	NA	CN	US	142	10515045	UNITED STATES	OT
100779941	10077994	20140415	NA	NA	NA	NA	NA	NA	CN	GB	142	520206	UNITED KINGDOM	HO
100781041	10078104	20140415	NA	NA	NA	NA	NA	NA	CN	GB	142	520206	UNITED KINGDOM	HO
100782071	10078207	20140415	NA	NA	NA	NA	NA	NA	CN	US	142	10515045	UNITED STATES	OT
100782091	10078209	20140415	NA	NA	NA	NA	NA	NA	CN	US	142	10515045	UNITED STATES	OT
100782141	10078214	20140415	NA	NA	NA	NA	NA	F	CN	US	142	10515045	UNITED STATES	OT
100782271	10078227	20140415	NA	NA	NA	NA	NA	NA	CN	US	142	10515045	UNITED STATES	OT
100782391	10078239	20140415	NA	NA	NA	NA	NA	NA	CN	US	142	10515045	UNITED STATES	OT
100782401	10078240	20140415	NA	NA	NA	NA	NA	F	CN	US	142	10515045	UNITED STATES	OT
100782411	10078241	20140415	NA	NA	NA	NA	NA	F	CN	US	142	10515045	UNITED STATES	OT
100782471	10078247	20140415	NA	NA	NA	NA	NA	NA	CN	US	142	10515045	UNITED STATES	OT
100782481	10078248	20140415	NA	NA	NA	NA	NA	F	CN	US	142	10515045	UNITED STATES	OT
100782522	10078252	20140529	NA	NA	NA	NA	NA	F	CN	US	142	10515045	UNITED STATES	OT
100782561	10078256	20140415	201302	66	YR	NA	NA	F	MD	CA	142	590303	CANADA	OT
100783951	10078395	20140415	NA	NA	NA	NA	NA	NA	CN	GB	142	520206	UNITED KINGDOM	OT
100784262	10078426	20140415	2013	71	YR	NA	NA	F	CN	CH	142	38943	SWITZERLAND	OT
100784361	10078436	20140415	NA	NA	NA	NA	NA	NA	CN	US	142	10515045	UNITED STATES	OT
100784761	10078476	20140415	NA	NA	NA	NA	NA	NA	CN	US	142	10515045	UNITED STATES	OT
100785601	10078560	20140415	NA	NA	NA	NA	NA	M	CN	US	142	10515045	UNITED STATES	OT
100786532	10078653	20140618	NA	NA	NA	NA	NA	F	CN	US	142	10515045	UNITED STATES	OT
100786551	10078655	20140415	NA	NA	NA	NA	NA	NA	CN	GB	142	520206	UNITED KINGDOM	OT
100786581	10078658	20140415	NA	NA	NA	NA	NA	NA	CN	US	142	10515045	UNITED STATES	OT
100786601	10078660	20140415	NA	NA	NA	NA	NA	NA	CN	GB	142	520206	UNITED KINGDOM	OT
100786751	10078675	20140415	2014	NA	NA	NA	NA	F	CN	GB	142	520206	UNITED KINGDOM	OT
100786801	10078680	20140415	NA	NA	NA	NA	NA	NA	CN	US	142	10515045	UNITED STATES	HO
100786861	10078686	20140414	NA	82	YR	NA	NA	F	PH	US	142	10515045	UNITED STATES	OT
100787011	10078701	20140415	2001	NA	NA	NA	NA	NA	CN	US	142	10515045	UNITED STATES	OT
100787122	10078712	20140725	20140407	NA	NA	NA	NA	M	CN	US	143	10515045	UNITED STATES	OT
100789231	10078923	20140415	NA	NA	NA	NA	NA	NA	CN	GB	142	520206	UNITED KINGDOM	OT
100789381	10078938	20140415	NA	NA	NA	NA	NA	NA	CN	US	142	10515045	UNITED STATES	OT
100792631	10079263	20140415	NA	NA	NA	NA	NA	NA	CN	US	142	10515045	UNITED STATES	OT
100792671	10079267	20140415	NA	72	YR	NA	NA	M	OT	NL	142	103577	NETHERLANDS	HO
100792791	10079279	20140415	20140407	57	YR	NA	NA	F	OT	NL	142	103577	NETHERLANDS	DE
100792811	10079281	20140415	NA	NA	NA	NA	NA	NA	CN	US	142	10515045	UNITED STATES	OT
100793232	10079323	20140619	NA	NA	NA	NA	NA	F	CN	US	142	10515045	UNITED STATES	OT
100793281	10079328	20140415	NA	NA	NA	NA	NA	NA	CN	US	142	10515045	UNITED STATES	OT
100793901	10079390	20140415	NA	NA	NA	NA	NA	NA	CN	US	142	10515045	UNITED STATES	OT
100794031	10079403	20140415	20140408	72	YR	NA	NA	F	OT	NL	142	103577	NETHERLANDS	DE
100794801	10079480	20140415	NA	NA	NA	NA	NA	NA	CN	US	142	10515045	UNITED STATES	OT
100795911	10079591	20140414	20120615	61	YR	NA	NA	F	NA	US	142	10515045	UNITED STATES	LT
100796851	10079685	20140415	20140408	67	YR	NA	NA	F	OT	NL	142	103577	NETHERLANDS	DE
100796871	10079687	20140415	20140408	82	YR	NA	NA	F	OT	NL	142	103577	NETHERLANDS	HO
100802231	10080223	20140415	NA	NA	NA	NA	NA	F	MD	FR	142	434254	FRANCE	OT
100803992	10080399	20140925	2013	NA	NA	NA	NA	NA	CN	US	143	10515045	UNITED STATES	OT
100804021	10080402	20140416	NA	NA	NA	NA	NA	NA	CN	US	142	10515045	UNITED STATES	OT
100804572	10080457	20140605	20140215	67	YR	69	KG	F	MD	FR	142	434254	FRANCE	OT
100804692	10080469	20140618	NA	NA	NA	NA	NA	F	CN	US	142	10515045	UNITED STATES	OT
100804711	10080471	20140416	NA	NA	NA	NA	NA	M	CN	US	142	10515045	UNITED STATES	OT
100804721	10080472	20140416	NA	NA	NA	NA	NA	F	CN	CH	142	38943	SWITZERLAND	OT
100805262	10080526	20140428	NA	86	YR	NA	NA	M	CN	US	142	10515045	UNITED STATES	NA
100805631	10080563	20140416	NA	NA	NA	NA	NA	NA	CN	US	142	10515045	UNITED STATES	OT
100806381	10080638	20140416	20140317	89	YR	NA	NA	F	CN	US	142	10515045	UNITED STATES	DE
100806421	10080642	20140416	NA	NA	NA	NA	NA	F	OT	IE	142	24689	IRELAND	DE
100809371	10080937	20140416	201107	NA	NA	NA	NA	F	CN	US	142	10515045	UNITED STATES	HO
100809432	10080943	20140515	201310	59	YR	48.98	KG	F	CN	US	142	10515045	UNITED STATES	OT
100809462	10080946	20140429	20140313	77	YR	65.31	KG	F	CN	US	142	10515045	UNITED STATES	OT
100821821	10082182	20140416	201311	78	YR	NA	NA	M	MD	US	142	10515045	UNITED STATES	OT
100824222	10082422	20140416	NA	69	YR	NA	NA	M	OT	AU	142	114895	AUSTRALIA	OT
100824581	10082458	20140416	201403	47	YR	NA	NA	M	MD	CA	142	590303	CANADA	HO
100824594	10082459	20141021	NA	45	YR	NA	NA	F	MD	NL	144	103577	NETHERLANDS	OT
100824801	10082480	20140416	NA	NA	NA	NA	NA	NA	CN	US	142	10515045	UNITED STATES	OT
100824821	10082482	20140416	NA	76	YR	NA	NA	M	OT	NL	142	103577	NETHERLANDS	OT
100827221	10082722	20140416	20140408	52	YR	NA	NA	M	OT	NL	142	103577	NETHERLANDS	HO
100827241	10082724	20140416	20140408	67	YR	NA	NA	M	OT	NL	142	103577	NETHERLANDS	DE
100827251	10082725	20140416	201107	NA	NA	NA	NA	NA	CN	US	142	10515045	UNITED STATES	OT
100827311	10082731	20140416	NA	NA	NA	NA	NA	M	CN	US	142	10515045	UNITED STATES	OT
100827332	10082733	20140619	NA	NA	NA	NA	NA	NA	CN	US	142	10515045	UNITED STATES	OT
100827361	10082736	20140416	20140308	53	YR	NA	NA	F	CN	US	142	10515045	UNITED STATES	DE
100827372	10082737	20140602	20140225	74	YR	NA	NA	F	CN	IE	142	24689	IRELAND	OT
100827471	10082747	20140416	20140406	NA	NA	NA	NA	F	CN	US	142	10515045	UNITED STATES	OT
100829332	10082933	20140428	NA	NA	NA	NA	NA	NA	CN	GB	142	520206	UNITED KINGDOM	NA
100829371	10082937	20140417	201307	66	YR	NA	NA	F	CN	CH	142	38943	SWITZERLAND	OT
100829451	10082945	20140417	201403	NA	NA	NA	NA	F	MD	US	142	10515045	UNITED STATES	OT
100829461	10082946	20140417	NA	NA	NA	NA	NA	M	CN	US	142	10515045	UNITED STATES	HO
100829541	10082954	20140417	NA	64	YR	NA	NA	F	MD	CA	142	590303	CANADA	OT
100829621	10082962	20140417	20140410	83	YR	NA	NA	M	OT	NL	142	103577	NETHERLANDS	DE
100829772	10082977	20140513	NA	58	YR	NA	NA	F	CN	CA	142	590303	CANADA	DE
100832701	10083270	20140417	NA	80	YR	NA	NA	F	CN	US	142	10515045	UNITED STATES	OT
100832751	10083275	20140417	NA	78	YR	NA	NA	F	CN	BE	142	34752	BELGIUM	OT
100832771	10083277	20140417	20140322	60	YR	NA	NA	F	CN	US	142	10515045	UNITED STATES	HO
100832781	10083278	20140417	NA	92	YR	NA	NA	F	CN	CA	142	590303	CANADA	DE
100832981	10083298	20140417	NA	68	YR	NA	NA	F	OT	NL	142	103577	NETHERLANDS	HO
100833011	10083301	20140417	NA	58	YR	NA	NA	F	MD	US	142	10515045	UNITED STATES	OT
100833101	10083310	20140417	20140409	73	YR	NA	NA	F	OT	NL	142	103577	NETHERLANDS	OT
100833132	10083313	20140417	20130903	67	YR	123.81	KG	F	CN	US	142	10515045	UNITED STATES	OT
100833472	10083347	20140417	NA	83	YR	58.05	KG	F	OT	US	142	10515045	UNITED STATES	DE
100833651	10083365	20140417	20140316	72	YR	NA	NA	F	CN	US	142	10515045	UNITED STATES	HO
100833771	10083377	20140417	NA	70	YR	NA	NA	F	CN	US	142	10515045	UNITED STATES	OT
100833822	10083382	20140520	201312	62	YR	53.52	KG	F	CN	US	142	10515045	UNITED STATES	OT
100833902	10083390	20140424	NA	60	YR	NA	NA	F	MD	US	142	10515045	UNITED STATES	OT
100834011	10083401	20140417	20140403	NA	NA	NA	NA	M	CN	US	142	10515045	UNITED STATES	OT
100835151	10083515	20140416	20130809	64	YR	68.4921	LBS	F	NA	US	142	10515045	UNITED STATES	OT
100835221	10083522	20140417	201401	79	YR	NA	NA	F	CN	CA	142	590303	CANADA	HO
100838321	10083832	20140417	20140109	62	YR	NA	NA	NA	OT	BE	142	34752	BELGIUM	OT
100847711	10084771	20140417	201404	NA	NA	NA	NA	F	CN	CA	142	590303	CANADA	DE
100847881	10084788	20140417	NA	72	YR	NA	NA	F	CN	DE	142	313613	GERMANY	HO
100848331	10084833	20140417	NA	NA	NA	NA	NA	NA	MD	FR	142	434254	FRANCE	OT
100848911	10084891	20140417	NA	NA	NA	NA	NA	F	CN	US	142	10515045	UNITED STATES	OT
100850361	10085036	20140417	201401	70	YR	NA	NA	F	CN	US	142	10515045	UNITED STATES	OT
100853901	10085390	20140418	20140414	52	YR	NA	NA	F	OT	NL	142	103577	NETHERLANDS	DE
100853923	10085392	20140602	NA	75	YR	NA	NA	F	CN	ES	142	128160	SPAIN	OT
100853954	10085395	20140515	2010	63	YR	82	KG	F	OT	GB	142	520206	UNITED KINGDOM	OT
100854182	10085418	20140418	20140205	69	YR	49.98	KG	F	CN	US	142	10515045	UNITED STATES	HO
100854191	10085419	20140418	NA	89	YR	NA	NA	F	MD	CA	142	590303	CANADA	OT
100856921	10085692	20140418	NA	NA	NA	NA	NA	F	CN	AR	142	43231	ARGENTINA	DS
100856991	10085699	20140418	20140322	85	YR	NA	NA	M	CN	CA	142	590303	CANADA	DE
100857161	10085716	20140418	20140405	51	YR	NA	NA	F	MD	CA	142	590303	CANADA	OT
100857493	10085749	20140818	201308	77	YR	67	KG	M	CN	FR	143	434254	FRANCE	OT
100860532	10086053	20140923	20140303	84	YR	NA	NA	F	CN	US	143	10515045	UNITED STATES	DE
100861102	10086110	20140701	2013	82	YR	NA	NA	F	MD	CA	143	590303	CANADA	OT
100861802	10086180	20140522	2012	63	YR	NA	NA	F	MD	CA	142	590303	CANADA	HO
100862121	10086212	20140418	NA	74	YR	NA	NA	F	OT	GR	142	29002	GREECE	OT
100867021	10086702	20140417	20140306	66	YR	63.2	KG	F	OT	US	142	10515045	UNITED STATES	OT
100868531	10086853	20140418	NA	NA	NA	NA	NA	NA	CN	CA	142	590303	CANADA	OT
100868773	10086877	20140716	20140302	NA	DEC	51	KG	M	MD	JP	143	450340	JAPAN	DS
100869331	10086933	20140418	NA	59	YR	NA	NA	F	CN	US	142	10515045	UNITED STATES	DE
100871392	10087139	20141003	NA	84	YR	NA	NA	F	OT	GR	144	29002	GREECE	OT
100879411	10087941	20140419	NA	NA	NA	NA	NA	F	CN	CA	142	590303	CANADA	DE
100879421	10087942	20140419	201403	83	YR	NA	NA	F	PH	CA	142	590303	CANADA	OT
100879431	10087943	20140419	NA	NA	NA	NA	NA	M	CN	FI	142	14375	FINLAND	OT
100879452	10087945	20141009	20140325	85	YR	64	KG	F	CN	MX	144	25198	MEXICO	OT
100879471	10087947	20140419	201310	NA	NA	NA	NA	F	MD	US	142	10515045	UNITED STATES	OT
100879481	10087948	20140419	20140411	68	YR	NA	NA	F	OT	NL	142	103577	NETHERLANDS	HO
100879511	10087951	20140419	NA	85	YR	NA	NA	F	CN	US	142	10515045	UNITED STATES	HO
100879521	10087952	20140419	201312	NA	NA	NA	NA	F	CN	US	142	10515045	UNITED STATES	OT
100879771	10087977	20140419	2013	56	YR	NA	NA	F	MD	US	142	10515045	UNITED STATES	OT
100879793	10087979	20140506	NA	55	YR	123.9	KG	M	CN	US	142	10515045	UNITED STATES	NA
100879801	10087980	20140419	NA	57	YR	NA	NA	F	CN	US	142	10515045	UNITED STATES	OT
100879811	10087981	20140419	20140320	81	YR	NA	NA	F	CN	US	142	10515045	UNITED STATES	DE
100880881	10088088	20140421	NA	72	YR	NA	NA	F	CN	DE	142	313613	GERMANY	OT
100880941	10088094	20140421	201401	NA	NA	NA	NA	F	MD	FR	142	434254	FRANCE	HO
100880951	10088095	20140421	20140411	65	YR	NA	NA	M	OT	NL	142	103577	NETHERLANDS	HO
100881012	10088101	20140430	201404	79	YR	NA	NA	F	OT	US	142	10515045	UNITED STATES	DE
100881072	10088107	20140513	20140313	88	YR	NA	NA	F	OT	US	142	10515045	UNITED STATES	DE
100881351	10088135	20140421	NA	67	YR	NA	NA	F	MD	US	142	10515045	UNITED STATES	OT
100882761	10088276	20140421	NA	NA	NA	NA	NA	F	CN	US	142	10515045	UNITED STATES	OT
100888061	10088806	20140421	NA	NA	NA	NA	NA	M	CN	AU	142	114895	AUSTRALIA	OT
100888321	10088832	20140421	NA	86	YR	NA	NA	F	OT	AU	142	114895	AUSTRALIA	OT
100888402	10088840	20140421	201309	83	YR	NA	NA	F	MD	CA	142	590303	CANADA	HO
100888601	10088860	20140421	201311	57	YR	NA	NA	F	CN	CA	142	590303	CANADA	OT
100888721	10088872	20140421	NA	79	YR	NA	NA	F	CN	CA	142	590303	CANADA	OT
100888901	10088890	20140421	NA	88	YR	NA	NA	M	OT	CA	142	590303	CANADA	HO
100888961	10088896	20140421	201401	70	YR	NA	NA	M	CN	DE	142	313613	GERMANY	OT
100889461	10088946	20140421	NA	75	YR	NA	NA	F	CN	US	142	10515045	UNITED STATES	DE
100889661	10088966	20140421	NA	91	YR	NA	NA	F	CN	US	142	10515045	UNITED STATES	DE
100889941	10088994	20140421	201303	72	YR	NA	NA	F	CN	US	142	10515045	UNITED STATES	OT
100890041	10089004	20140421	NA	74	YR	NA	NA	M	MD	US	142	10515045	UNITED STATES	HO
100890122	10089012	20140430	20140408	74	YR	49.8	KG	F	CN	US	142	10515045	UNITED STATES	OT
100893033	10089303	20140815	20131024	62	YR	NA	NA	F	MD	SK	143	7367	SLOVAKIA	HO
100893641	10089364	20140418	20140310	66	YR	93.2	KG	M	PH	US	142	10515045	UNITED STATES	HO
100898311	10089831	20140421	201403	NA	NA	NA	NA	F	CN	US	142	10515045	UNITED STATES	OT
100899261	10089926	20140421	NA	74	YR	NA	NA	F	MD	US	142	10515045	UNITED STATES	OT
100940062	10094006	20190612	201212	67	YR	NA	NA	F	MD	FI	192	14375	FINLAND	HO
100940071	10094007	20140422	NA	88	YR	NA	NA	F	CN	FR	142	434254	FRANCE	OT
100940184	10094018	20140626	20140207	84	YR	NA	NA	F	OT	FI	142	14375	FINLAND	OT
100940371	10094037	20140422	20140415	65	YR	NA	NA	M	OT	NL	142	103577	NETHERLANDS	DE
100940401	10094040	20140422	20140416	54	YR	NA	NA	M	OT	NL	142	103577	NETHERLANDS	DE
100940421	10094042	20140422	20140416	56	YR	NA	NA	F	OT	NL	142	103577	NETHERLANDS	DE
100941401	10094140	20140422	NA	NA	NA	NA	NA	F	CN	US	142	10515045	UNITED STATES	OT
100942191	10094219	20140422	20140414	74	YR	NA	NA	F	OT	NL	142	103577	NETHERLANDS	HO
100942201	10094220	20140422	20140407	54	YR	NA	NA	M	OT	NL	142	103577	NETHERLANDS	DE
100942221	10094222	20140422	20131223	85	YR	NA	NA	M	MD	CA	142	590303	CANADA	DE
100942361	10094236	20140422	20140414	72	YR	NA	NA	M	OT	NL	142	103577	NETHERLANDS	HO
100942402	10094240	20140507	20140416	64	YR	NA	NA	M	OT	NL	142	103577	NETHERLANDS	DE
100943092	10094309	20140612	201402	76	YR	NA	NA	F	MD	IE	142	24689	IRELAND	DE
100943171	10094317	20140422	20140416	51	YR	NA	NA	F	OT	NL	142	103577	NETHERLANDS	DE
100943592	10094359	20140805	NA	45	YR	NA	NA	M	OT	US	143	10515045	UNITED STATES	DE
100943832	10094383	20140506	20140204	63	YR	NA	NA	M	OT	FI	142	14375	FINLAND	OT
100946361	10094636	20140422	20140301	NA	NA	NA	NA	F	MD	US	142	10515045	UNITED STATES	OT
100949531	10094953	20140422	NA	59	YR	NA	NA	F	MD	CA	142	590303	CANADA	HO
100949932	10094993	20140429	NA	66	YR	NA	NA	F	MD	ES	142	128160	SPAIN	OT
100950744	10095074	20140922	201308	63	YR	NA	NA	F	PH	US	143	10515045	UNITED STATES	OT
100950792	10095079	20140505	20140319	51	YR	62	KG	F	MD	SK	142	7367	SLOVAKIA	HO
100951771	10095177	20140422	201403	61	YR	NA	NA	M	CN	US	142	10515045	UNITED STATES	HO
100951781	10095178	20140422	20131003	94	YR	NA	NA	F	CN	US	142	10515045	UNITED STATES	DE
100954551	10095455	20140422	20140414	66	YR	NA	NA	F	MD	CA	142	590303	CANADA	HO
100955301	10095530	20140422	2013	80	YR	NA	NA	F	MD	US	142	10515045	UNITED STATES	HO
100955391	10095539	20140422	2013	63	YR	86.17	KG	F	CN	US	142	10515045	UNITED STATES	OT
100957274	10095727	20170223	20140310	80	YR	50	KG	M	MD	JP	171	450340	JAPAN	DE
100959531	10095953	20140422	NA	NA	NA	NA	NA	NA	CN	CL	142	10764	CHILE	OT
100961361	10096136	20140422	NA	75	YR	NA	NA	F	CN	US	142	10515045	UNITED STATES	OT
100961622	10096162	20140821	201402	81	YR	NA	NA	F	CN	FR	143	434254	FRANCE	OT
100964751	10096475	20140422	201306	NA	NA	NA	NA	F	CN	US	142	10515045	UNITED STATES	OT
100965151	10096515	20140422	201403	86	YR	NA	NA	M	CN	US	142	10515045	UNITED STATES	OT
100966401	10096640	20140421	20140207	83	YR	61	KG	M	NA	US	142	10515045	UNITED STATES	OT
100972622	10097262	20140521	201305	56	YR	83	KG	F	CN	DE	142	313613	GERMANY	OT
100972631	10097263	20140422	NA	NA	NA	NA	NA	F	CN	DE	142	313613	GERMANY	OT
100972651	10097265	20140422	NA	NA	NA	NA	NA	F	CN	FR	142	434254	FRANCE	OT
100972661	10097266	20140422	NA	NA	NA	NA	NA	F	OT	IE	142	24689	IRELAND	OT
100973441	10097344	20140423	20140416	64	YR	NA	NA	M	OT	NL	142	103577	NETHERLANDS	DE
100973472	10097347	20140426	NA	NA	NA	NA	NA	F	CN	IE	142	24689	IRELAND	NA
100974731	10097473	20140423	NA	78	YR	NA	NA	F	CN	US	142	10515045	UNITED STATES	OT
100974771	10097477	20140423	NA	NA	NA	NA	NA	F	CN	US	142	10515045	UNITED STATES	OT
100974781	10097478	20140423	NA	93	YR	NA	NA	F	CN	US	142	10515045	UNITED STATES	OT
100974823	10097482	20140513	NA	67	YR	NA	NA	F	CN	US	142	10515045	UNITED STATES	DE
100974911	10097491	20140423	20140219	76	YR	NA	NA	F	OT	US	142	10515045	UNITED STATES	DE
100975043	10097504	20141024	20130828	NA	NA	52	KG	M	MD	JP	144	450340	JAPAN	HO
100975121	10097512	20140423	20140326	81	YR	NA	NA	F	MD	US	142	10515045	UNITED STATES	HO
100975651	10097565	20140423	20140415	57	YR	NA	NA	F	OT	NL	142	103577	NETHERLANDS	DE
100979241	10097924	20140423	20140417	57	YR	NA	NA	F	OT	NL	142	103577	NETHERLANDS	DE
100979291	10097929	20140423	20140416	78	YR	NA	NA	F	OT	NL	142	103577	NETHERLANDS	DE
100979491	10097949	20140423	20140417	76	YR	NA	NA	F	OT	NL	142	103577	NETHERLANDS	DE
100979771	10097977	20140423	NA	90	YR	NA	NA	NA	CN	US	142	10515045	UNITED STATES	DE
100979851	10097985	20140423	20140415	85	YR	NA	NA	F	CN	US	142	10515045	UNITED STATES	DE
100979911	10097991	20140423	20140205	77	YR	NA	NA	F	MD	US	142	10515045	UNITED STATES	DE
100979941	10097994	20140423	20131204	88	YR	NA	NA	F	MD	US	142	10515045	UNITED STATES	DE
100980291	10098029	20140423	NA	61	YR	NA	NA	F	OT	NL	142	103577	NETHERLANDS	HO
100980324	10098032	20140818	201309	55	YR	42	KG	F	MD	JP	143	450340	JAPAN	OT
100980491	10098049	20140423	NA	87	YR	NA	NA	F	CN	US	142	10515045	UNITED STATES	DE
100984891	10098489	20140423	20131115	91	YR	NA	NA	F	MD	CA	142	590303	CANADA	OT
100994771	10099477	20140423	NA	68	YR	NA	NA	F	MD	GR	142	29002	GREECE	OT
100995031	10099503	20140423	NA	NA	NA	NA	NA	NA	MD	US	142	10515045	UNITED STATES	HO
100995222	10099522	20140717	NA	70	YR	NA	NA	F	CN	US	143	10515045	UNITED STATES	NA
100995281	10099528	20140423	NA	NA	NA	NA	NA	F	CN	US	142	10515045	UNITED STATES	OT
101008621	10100862	20140423	NA	NA	NA	NA	NA	M	CN	US	142	10515045	UNITED STATES	OT
101009407	10100940	20240919	20131025	77	YR	50	KG	M	MD	JP	243	450340	JAPAN	HO
101009441	10100944	20140424	NA	63	YR	NA	NA	F	CN	US	142	10515045	UNITED STATES	DE
101009481	10100948	20140424	NA	NA	NA	NA	NA	M	CN	CA	142	590303	CANADA	OT
101009491	10100949	20140424	2013	65	YR	NA	NA	F	OT	US	142	10515045	UNITED STATES	OT
101010971	10101097	20140424	20140404	64	YR	NA	NA	F	CN	CA	142	590303	CANADA	DE
101010981	10101098	20140424	NA	55	YR	NA	NA	F	OT	NL	142	103577	NETHERLANDS	DE
101011001	10101100	20140424	201403	80	YR	NA	NA	F	MD	CA	142	590303	CANADA	OT
101011032	10101103	20140506	NA	84	YR	NA	NA	M	CN	IE	142	24689	IRELAND	DE
101011041	10101104	20140424	20140406	67	YR	NA	NA	M	CN	CA	142	590303	CANADA	DE
101011061	10101106	20140424	NA	86	YR	NA	NA	F	MD	NO	142	15049	NORWAY	OT
101011081	10101108	20140424	201401	86	YR	NA	NA	F	CN	US	142	10515045	UNITED STATES	OT
101011091	10101109	20140424	NA	NA	NA	NA	NA	NA	CN	US	142	10515045	UNITED STATES	OT
101011121	10101112	20140424	NA	80	YR	NA	NA	F	OT	US	142	10515045	UNITED STATES	HO
101011161	10101116	20140424	NA	87	YR	NA	NA	F	CN	US	142	10515045	UNITED STATES	DE
101011182	10101118	20140613	20140301	91	YR	NA	NA	F	CN	US	142	10515045	UNITED STATES	DE
101011215	10101121	20140620	201405	74	YR	NA	NA	F	CN	CA	142	590303	CANADA	OT
101011221	10101122	20140424	20130614	86	YR	NA	NA	F	CN	US	142	10515045	UNITED STATES	DE
101011381	10101138	20140424	201312	65	YR	NA	NA	M	CN	US	142	10515045	UNITED STATES	DE
101011622	10101162	20141117	NA	NA	DEC	NA	NA	F	MD	JP	144	450340	JAPAN	HO
101011871	10101187	20140424	2012	56	YR	NA	NA	F	OT	US	142	10515045	UNITED STATES	OT
101011931	10101193	20140424	20140206	75	YR	NA	NA	F	OT	GB	142	520206	UNITED KINGDOM	OT
101012121	10101212	20140424	NA	67	YR	NA	NA	F	CN	US	142	10515045	UNITED STATES	DE
101013796	10101379	20151207	2013	90	YR	NA	NA	F	CN	CA	154	590303	CANADA	HO
101013903	10101390	20140804	201404	67	YR	61.82	KG	F	MD	CA	143	590303	CANADA	OT
101014411	10101441	20140424	NA	86	YR	NA	NA	F	CN	US	142	10515045	UNITED STATES	HO
101014441	10101444	20140424	20140121	95	YR	NA	NA	F	CN	US	142	10515045	UNITED STATES	DE
101014452	10101445	20140515	20140331	61	YR	48.53	KG	F	CN	US	142	10515045	UNITED STATES	HO
101014511	10101451	20140424	NA	81	YR	NA	NA	F	CN	US	142	10515045	UNITED STATES	DE
101014531	10101453	20140424	20131217	94	YR	NA	NA	F	CN	US	142	10515045	UNITED STATES	DE
101014931	10101493	20140424	NA	66	YR	NA	NA	M	CN	CA	142	590303	CANADA	OT
101014983	10101498	20150330	NA	87	YR	NA	NA	F	CN	US	151	10515045	UNITED STATES	DE
101015002	10101500	20140505	NA	90	YR	NA	NA	F	CN	US	142	10515045	UNITED STATES	DE
101015021	10101502	20140424	20140418	67	YR	NA	NA	M	OT	NL	142	103577	NETHERLANDS	DE
101015103	10101510	20141003	20130530	NA	NA	51	KG	F	MD	JP	144	450340	JAPAN	HO
101022221	10102222	20140423	20131230	77	YR	NA	NA	M	PH	US	142	10515045	UNITED STATES	NA
101025051	10102505	20140424	NA	65	YR	NA	NA	F	MD	US	142	10515045	UNITED STATES	OT
101025721	10102572	20140424	NA	NA	NA	NA	NA	NA	CN	CL	142	10764	CHILE	OT
101082111	10108211	20140425	NA	63	YR	NA	NA	F	OT	NL	142	103577	NETHERLANDS	HO
101082531	10108253	20140425	NA	83	YR	NA	NA	F	CN	CA	142	590303	CANADA	HO
101083551	10108355	20140425	NA	NA	NA	NA	NA	NA	MD	US	142	10515045	UNITED STATES	OT
101084201	10108420	20140425	20140418	61	YR	NA	NA	F	OT	NL	142	103577	NETHERLANDS	DE
101084251	10108425	20140425	20140421	55	YR	NA	NA	M	OT	NL	142	103577	NETHERLANDS	DE
101084441	10108444	20140425	20140317	94	YR	NA	NA	F	CN	US	142	10515045	UNITED STATES	DE
101085641	10108564	20140425	NA	81	YR	NA	NA	F	MD	CA	142	590303	CANADA	HO
101085891	10108589	20140425	20140326	85	YR	NA	NA	F	MD	US	142	10515045	UNITED STATES	OT
101086161	10108616	20140425	20140327	52	YR	NA	NA	F	OT	US	142	10515045	UNITED STATES	DE
101086191	10108619	20140425	NA	50	YR	NA	NA	F	CN	US	142	10515045	UNITED STATES	DE
101087261	10108726	20140425	20140216	84	YR	NA	NA	F	MD	US	142	10515045	UNITED STATES	DE
101087523	10108752	20140523	201402	68	YR	NA	NA	F	CN	US	142	10515045	UNITED STATES	OT
101087632	10108763	20140606	201404	NA	NA	NA	NA	F	CN	IE	142	24689	IRELAND	DE
101087712	10108771	20140512	NA	82	YR	NA	NA	M	CN	US	142	10515045	UNITED STATES	DE
101087991	10108799	20140425	NA	91	YR	NA	NA	F	MD	CA	142	590303	CANADA	DE
101088502	10108850	20140502	201403	69	YR	NA	NA	F	MD	US	142	10515045	UNITED STATES	OT
101089002	10108900	20140925	NA	NA	NA	NA	NA	NA	OT	CA	143	590303	CANADA	OT
101089021	10108902	20140425	NA	82	YR	NA	NA	F	CN	US	142	10515045	UNITED STATES	DE
101089041	10108904	20140425	NA	85	YR	NA	NA	F	MD	CA	142	590303	CANADA	OT
101089222	10108922	20140527	NA	73	YR	NA	NA	F	MD	SI	142	6715	SLOVENIA	OT
101089272	10108927	20140607	20140424	66	YR	NA	NA	F	MD	CA	142	590303	CANADA	OT
101089281	10108928	20140425	NA	59	YR	NA	NA	F	MD	CA	142	590303	CANADA	OT
101091531	10109153	20140425	201304	NA	NA	NA	NA	NA	CN	US	142	10515045	UNITED STATES	OT
101093191	10109319	20140425	NA	87	YR	NA	NA	F	CN	US	142	10515045	UNITED STATES	DE
101094891	10109489	20140425	NA	65	YR	NA	NA	M	CN	CA	142	590303	CANADA	DE
101096081	10109608	20140425	NA	73	YR	NA	NA	F	CN	PE	142	6658	PERU	DE
101096171	10109617	20140425	NA	70	YR	NA	NA	F	OT	NL	142	103577	NETHERLANDS	OT
101096401	10109640	20140425	201401	NA	NA	NA	NA	F	CN	AR	142	43231	ARGENTINA	OT
101097054	10109705	20141121	2012	82	YR	47.62	KG	F	MD	US	144	10515045	UNITED STATES	OT
101098691	10109869	20140425	20140122	86	YR	NA	NA	F	CN	US	142	10515045	UNITED STATES	DE
101106562	10110656	20140929	NA	57	YR	40.36	KG	F	OT	US	143	10515045	UNITED STATES	DE
101109581	10110958	20140425	NA	NA	NA	NA	NA	F	MD	US	142	10515045	UNITED STATES	OT
101110331	10111033	20140424	NA	57	YR	47.627	LBS	F	NA	US	142	10515045	UNITED STATES	NA
101120392	10112039	20140509	20140115	71	YR	NA	NA	M	CN	US	142	10515045	UNITED STATES	DE
101140181	10114018	20140425	201403	41	YR	NA	NA	F	MD	CA	142	590303	CANADA	HO
101141371	10114137	20140425	20140420	45	YR	NA	NA	F	CN	US	142	10515045	UNITED STATES	DE
101141792	10114179	20140506	20140421	72	YR	NA	NA	M	OT	NL	142	103577	NETHERLANDS	DE
101142212	10114221	20140505	NA	83	YR	NA	NA	F	MD	US	142	10515045	UNITED STATES	DE
101142481	10114248	20140425	20131220	89	YR	NA	NA	F	CN	US	142	10515045	UNITED STATES	DE
101144211	10114421	20140425	20140329	72	YR	NA	NA	F	MD	US	142	10515045	UNITED STATES	DE
101144514	10114451	20140624	NA	84	YR	NA	NA	F	CN	US	142	10515045	UNITED STATES	DE
101144612	10114461	20140513	2012	80	YR	NA	NA	F	CN	US	142	10515045	UNITED STATES	DE
101144641	10114464	20140426	20130903	81	YR	NA	NA	M	CN	US	142	10515045	UNITED STATES	DE
101144662	10114466	20140426	20140226	82	YR	189	KG	F	OT	US	142	10515045	UNITED STATES	HO
101144701	10114470	20140426	NA	74	YR	NA	NA	F	CN	CA	142	590303	CANADA	HO
101144762	10114476	20140426	NA	60	YR	NA	NA	F	OT	AR	142	43231	ARGENTINA	NA
101144791	10114479	20140426	20140310	74	YR	NA	NA	F	CN	US	142	10515045	UNITED STATES	DE
101144821	10114482	20140426	NA	75	YR	NA	NA	F	CN	US	142	10515045	UNITED STATES	DE
101144841	10114484	20140426	NA	NA	NA	NA	NA	NA	CN	US	142	10515045	UNITED STATES	OT
101144861	10114486	20140426	NA	80	YR	NA	NA	F	CN	US	142	10515045	UNITED STATES	OT
101144891	10114489	20140426	NA	88	YR	NA	NA	F	CN	US	142	10515045	UNITED STATES	DE
101144921	10114492	20140426	NA	NA	NA	NA	NA	F	CN	US	142	10515045	UNITED STATES	DE
101144951	10114495	20140426	20140304	88	YR	NA	NA	F	MD	US	142	10515045	UNITED STATES	DE
101280921	10128092	20140428	20140423	63	YR	NA	NA	F	OT	NL	142	103577	NETHERLANDS	HO
101286191	10128619	20140428	NA	86	YR	NA	NA	F	MD	US	142	10515045	UNITED STATES	OT
101301531	10130153	20140425	20131220	66	YR	56.2452	LBS	F	NA	US	142	10515045	UNITED STATES	OT
101338571	10133857	20140428	2013	80	YR	NA	NA	F	CN	US	142	10515045	UNITED STATES	HO
101357954	10135795	20140602	201403	63	YR	NA	NA	F	CN	ES	142	128160	SPAIN	OT
101358141	10135814	20140429	20140418	61	YR	NA	NA	F	OT	NL	142	103577	NETHERLANDS	HO
101358481	10135848	20140429	20140317	77	YR	NA	NA	F	CN	US	142	10515045	UNITED STATES	DE
101358521	10135852	20140429	201311	85	YR	NA	NA	M	CN	US	142	10515045	UNITED STATES	OT
101358581	10135858	20140429	20131123	88	YR	NA	NA	F	MD	US	142	10515045	UNITED STATES	DE
101359631	10135963	20140429	20140209	90	YR	NA	NA	F	MD	US	142	10515045	UNITED STATES	DE
101359701	10135970	20140429	2012	76	YR	NA	NA	F	MD	CA	142	590303	CANADA	OT
101359711	10135971	20140429	NA	NA	NA	NA	NA	F	MD	CA	142	590303	CANADA	HO
101359851	10135985	20140429	NA	NA	NA	NA	NA	F	MD	DE	142	313613	GERMANY	OT
101359962	10135996	20140429	20140205	73	YR	44	KG	F	CN	FR	142	434254	FRANCE	OT
101362341	10136234	20140429	20121023	57	YR	109	KG	M	PH	DE	142	313613	GERMANY	HO
101362721	10136272	20140429	20140408	63	YR	NA	NA	M	OT	NL	142	103577	NETHERLANDS	OT
101362861	10136286	20140429	NA	80	YR	NA	NA	M	OT	NL	142	103577	NETHERLANDS	DE
101362901	10136290	20140429	20140424	56	YR	NA	NA	F	OT	NL	142	103577	NETHERLANDS	DE
101363482	10136348	20140814	201403	64	YR	NA	NA	F	CN	CA	143	590303	CANADA	OT
101366651	10136665	20140429	20140325	63	YR	NA	NA	F	CN	US	142	10515045	UNITED STATES	OT
101370461	10137046	20140428	20140426	58	YR	73.028	LBS	F	NA	US	142	10515045	UNITED STATES	DS
101373313	10137331	20140520	20131119	76	YR	NA	NA	F	OT	US	142	10515045	UNITED STATES	HO
101374221	10137422	20140429	20140126	NA	NA	NA	NA	F	CN	US	142	10515045	UNITED STATES	DE
101374251	10137425	20140429	20131222	76	YR	NA	NA	F	MD	US	142	10515045	UNITED STATES	DE
101375041	10137504	20140429	NA	NA	NA	NA	NA	F	CN	US	142	10515045	UNITED STATES	OT
101375061	10137506	20140429	2014	67	YR	NA	NA	F	CN	US	142	10515045	UNITED STATES	HO
101375082	10137508	20140521	NA	93	YR	51.38	KG	F	OT	US	142	10515045	UNITED STATES	DE
101386261	10138626	20140429	20120920	90	YR	NA	NA	F	OT	NL	142	103577	NETHERLANDS	HO
101386271	10138627	20140429	20120903	85	YR	NA	NA	M	OT	NL	142	103577	NETHERLANDS	DE
101387791	10138779	20140429	20121009	86	YR	NA	NA	M	OT	NL	142	103577	NETHERLANDS	HO
101387801	10138780	20140429	NA	60	YR	NA	NA	F	OT	NL	142	103577	NETHERLANDS	HO
101387821	10138782	20140429	20121119	72	YR	NA	NA	M	OT	NL	142	103577	NETHERLANDS	OT
101387831	10138783	20140429	20120808	52	YR	NA	NA	F	OT	NL	142	103577	NETHERLANDS	HO
101387841	10138784	20140429	20130216	92	YR	NA	NA	M	OT	NL	142	103577	NETHERLANDS	HO
101387861	10138786	20140429	20121217	63	YR	NA	NA	M	OT	NL	142	103577	NETHERLANDS	HO
101392881	10139288	20140429	20120801	76	YR	NA	NA	M	OT	NL	142	103577	NETHERLANDS	DE
101392892	10139289	20140429	201307	66	YR	64.7	KG	F	CN	CH	142	38943	SWITZERLAND	HO
101392921	10139292	20140429	20120910	70	YR	NA	NA	M	OT	NL	142	103577	NETHERLANDS	DE
101394191	10139419	20140429	20130313	35	YR	NA	NA	F	OT	NL	142	103577	NETHERLANDS	DE
101394531	10139453	20140429	20130107	61	YR	NA	NA	M	OT	NL	142	103577	NETHERLANDS	DE
101394541	10139454	20140429	20121211	61	YR	NA	NA	F	OT	NL	142	103577	NETHERLANDS	HO
101394561	10139456	20140429	NA	72	YR	NA	NA	F	OT	NL	142	103577	NETHERLANDS	HO
101394571	10139457	20140429	20120920	90	YR	NA	NA	F	OT	NL	142	103577	NETHERLANDS	HO
101394581	10139458	20140429	20120914	65	YR	NA	NA	M	OT	NL	142	103577	NETHERLANDS	DE
101397331	10139733	20140429	20121214	83	YR	NA	NA	M	OT	NL	142	103577	NETHERLANDS	HO
101397431	10139743	20140429	NA	80	YR	NA	NA	F	CN	PE	142	6658	PERU	OT
101421811	10142181	20140430	NA	93	YR	NA	NA	M	CN	US	142	10515045	UNITED STATES	DE
101422305	10142230	20180209	20130418	70	YR	NA	NA	F	OT	JP	181	450340	JAPAN	OT
101422352	10142235	20140529	NA	78	YR	NA	NA	F	CN	US	142	10515045	UNITED STATES	DE
101422521	10142252	20140430	NA	NA	NA	NA	NA	F	CN	US	142	10515045	UNITED STATES	OT
101422731	10142273	20140430	20121106	81	YR	NA	NA	F	OT	NL	142	103577	NETHERLANDS	HO
101423131	10142313	20140430	20131114	71	YR	NA	NA	NA	OT	DK	142	26131	DENMARK	HO
101423183	10142318	20150702	20131016	65	YR	NA	NA	F	OT	DK	153	26131	DENMARK	HO
101423581	10142358	20140430	NA	NA	NA	NA	NA	F	CN	US	142	10515045	UNITED STATES	OT
101423821	10142382	20140430	20130117	44	YR	NA	NA	F	OT	NL	142	103577	NETHERLANDS	HO
101423851	10142385	20140430	20131009	76	YR	NA	NA	NA	OT	DK	142	26131	DENMARK	HO
101423872	10142387	20140530	NA	90	YR	NA	NA	F	OT	US	142	10515045	UNITED STATES	DE
101424071	10142407	20140430	NA	61	YR	NA	NA	F	CN	US	142	10515045	UNITED STATES	HO
101424082	10142408	20140529	NA	78	YR	75	KG	F	CN	DE	142	313613	GERMANY	OT
101424992	10142499	20140627	20140401	67	YR	58	KG	F	CN	BE	142	34752	BELGIUM	OT
101425021	10142502	20140430	NA	81	YR	NA	NA	F	MD	CA	142	590303	CANADA	OT
101425581	10142558	20140430	20131219	88	YR	NA	NA	F	MD	CA	142	590303	CANADA	HO
101425781	10142578	20140430	NA	62	YR	NA	NA	F	CN	US	142	10515045	UNITED STATES	HO
101425892	10142589	20140619	NA	82	YR	NA	NA	F	CN	US	142	10515045	UNITED STATES	DE
101429051	10142905	20140430	NA	79	YR	NA	NA	F	MD	CA	142	590303	CANADA	HO
101429152	10142915	20140612	NA	86	YR	NA	NA	F	CN	US	142	10515045	UNITED STATES	DE
101430411	10143041	20140430	20140116	88	YR	NA	NA	M	CN	US	142	10515045	UNITED STATES	DE
101430571	10143057	20140430	20140331	78	YR	NA	NA	F	CN	US	142	10515045	UNITED STATES	OT
101430671	10143067	20140430	NA	84	YR	NA	NA	M	MD	US	142	10515045	UNITED STATES	OT
101430852	10143085	20140515	2013	59	YR	NA	NA	F	CN	US	142	10515045	UNITED STATES	HO
101441051	10144105	20140430	20140213	59	YR	NA	NA	F	CN	CA	142	590303	CANADA	DE
101444691	10144469	20140430	20130826	66	YR	NA	NA	M	OT	NL	142	103577	NETHERLANDS	DE
101449752	10144975	20140623	20140210	76	YR	NA	NA	M	CN	GR	142	29002	GREECE	HO
101449763	10144976	20140604	201312	88	YR	NA	NA	F	MD	US	142	10515045	UNITED STATES	HO
101449791	10144979	20140430	NA	95	YR	NA	NA	F	CN	US	142	10515045	UNITED STATES	DE
101449803	10144980	20140926	20140309	100	YR	NA	NA	F	CN	US	143	10515045	UNITED STATES	DE
101450691	10145069	20140501	NA	78	YR	NA	NA	F	MD	CA	142	590303	CANADA	OT
101454481	10145448	20140501	20140425	65	YR	NA	NA	M	OT	NL	142	103577	NETHERLANDS	DE
101454722	10145472	20140501	20140301	76	YR	41.72	KG	F	CN	US	142	10515045	UNITED STATES	OT
101465161	10146516	20140501	NA	NA	NA	NA	NA	NA	MD	NL	142	103577	NETHERLANDS	OT
101465391	10146539	20140501	NA	NA	NA	NA	NA	NA	MD	NL	142	103577	NETHERLANDS	OT
101469721	10146972	20140501	201401	75	YR	NA	NA	F	CN	US	142	10515045	UNITED STATES	DS
101469741	10146974	20140501	NA	78	YR	NA	NA	M	CN	US	142	10515045	UNITED STATES	DE
101487511	10148751	20140502	20130226	62	YR	NA	NA	M	OT	NL	142	103577	NETHERLANDS	HO
101487641	10148764	20140502	20130131	68	YR	NA	NA	F	OT	NL	142	103577	NETHERLANDS	DE
101487661	10148766	20140502	20130415	68	YR	NA	NA	M	OT	NL	142	103577	NETHERLANDS	HO
101487701	10148770	20140502	20130324	69	YR	NA	NA	F	OT	NL	142	103577	NETHERLANDS	HO
101488673	10148867	20140527	20140507	62	YR	NA	NA	M	MD	AU	142	114895	AUSTRALIA	DE
101489751	10148975	20140502	NA	NA	NA	NA	NA	NA	CN	US	142	10515045	UNITED STATES	OT
101490611	10149061	20140502	20140127	77	YR	NA	NA	F	MD	US	142	10515045	UNITED STATES	OT
101490791	10149079	20140502	20130930	83	YR	NA	NA	F	MD	US	142	10515045	UNITED STATES	DE
101491806	10149180	20180903	2013	85	YR	60	KG	F	MD	DK	183	26131	DENMARK	OT
101491871	10149187	20140502	201403	46	YR	NA	NA	F	MD	CA	142	590303	CANADA	HO
101492101	10149210	20140502	20140418	NA	NA	NA	NA	F	OT	IE	142	24689	IRELAND	HO
101492771	10149277	20140502	NA	85	YR	NA	NA	F	CN	PE	142	6658	PERU	OT
101492781	10149278	20140502	20140403	66	YR	53	KG	F	MD	ES	142	128160	SPAIN	OT
101495131	10149513	20140501	20140129	62	YR	48.5341	LBS	F	NA	US	142	10515045	UNITED STATES	OT
101497371	10149737	20140502	NA	74	YR	NA	NA	F	CN	DE	142	313613	GERMANY	OT
101499171	10149917	20140502	201312	78	YR	NA	NA	F	MD	AT	142	26426	AUSTRIA	HO
101500962	10150096	20140502	NA	61	YR	NA	NA	M	MD	CA	142	590303	CANADA	OT
101502311	10150231	20140502	NA	NA	NA	NA	NA	M	MD	MX	142	25198	MEXICO	DE
101503191	10150319	20140502	20131123	58	YR	NA	NA	F	CN	US	142	10515045	UNITED STATES	OT
101510291	10151029	20140502	20140121	62	YR	NA	NA	F	MD	US	142	10515045	UNITED STATES	OT
101511304	10151130	20140623	20131121	75	YR	77	KG	M	MD	DE	142	313613	GERMANY	HO
101514011	10151401	20140502	20121009	65	YR	NA	NA	F	OT	NL	142	103577	NETHERLANDS	DE
101514243	10151424	20140524	NA	70	YR	NA	NA	F	CN	SE	142	47219	SWEDEN	OT
101515271	10151527	20140505	20120410	46	YR	NA	NA	F	OT	NL	142	103577	NETHERLANDS	HO
101515291	10151529	20140505	20120709	71	YR	NA	NA	M	OT	NL	142	103577	NETHERLANDS	HO
101515361	10151536	20140505	20130306	70	YR	NA	NA	M	OT	NL	142	103577	NETHERLANDS	DE
101515371	10151537	20140505	20130403	71	YR	NA	NA	F	OT	NL	142	103577	NETHERLANDS	HO
101515471	10151547	20140505	20130513	72	YR	NA	NA	F	OT	NL	142	103577	NETHERLANDS	HO
101515481	10151548	20140505	20130513	59	YR	NA	NA	M	OT	NL	142	103577	NETHERLANDS	HO
101515512	10151551	20140703	20130429	68	YR	NA	NA	F	OT	NL	143	103577	NETHERLANDS	DE
101515541	10151554	20140505	201403	NA	NA	NA	NA	F	MD	AU	142	114895	AUSTRALIA	OT
101515601	10151560	20140505	NA	80	YR	NA	NA	F	CN	DE	142	313613	GERMANY	OT
101515711	10151571	20140505	20140429	70	YR	NA	NA	F	OT	NL	142	103577	NETHERLANDS	DE
101515721	10151572	20140505	20140429	70	YR	NA	NA	M	OT	NL	142	103577	NETHERLANDS	DE
101515801	10151580	20140505	NA	59	YR	NA	NA	M	CN	US	142	10515045	UNITED STATES	DE
101515812	10151581	20140521	NA	92	YR	NA	NA	F	CN	US	142	10515045	UNITED STATES	DE
101516651	10151665	20140505	201303	77	YR	61	KG	F	CN	BR	142	122672	BRAZIL	HO
101517872	10151787	20141104	NA	NA	NA	NA	NA	NA	PH	JP	144	450340	JAPAN	OT
101517911	10151791	20140505	20140408	82	YR	NA	NA	F	MD	US	142	10515045	UNITED STATES	DE
101518171	10151817	20140505	NA	80	YR	NA	NA	M	CN	US	142	10515045	UNITED STATES	OT
101518182	10151818	20141006	201311	55	YR	NA	NA	F	MD	US	144	10515045	UNITED STATES	OT
101518201	10151820	20140505	20140428	68	YR	NA	NA	F	OT	NL	142	103577	NETHERLANDS	HO
101519803	10151980	20141003	NA	58	YR	NA	NA	F	CN	US	144	10515045	UNITED STATES	DE
101521612	10152161	20140505	201404	80	YR	62	KG	F	MD	DE	142	313613	GERMANY	OT
101525273	10152527	20170131	20130320	63	YR	80	KG	F	MD	FR	171	434254	FRANCE	OT
101531632	10153163	20140508	NA	89	YR	NA	NA	F	OT	US	142	10515045	UNITED STATES	DE
101536381	10153638	20140505	20140320	79	YR	NA	NA	F	MD	CA	142	590303	CANADA	OT
101536661	10153666	20140506	NA	NA	NA	NA	NA	F	CN	US	142	10515045	UNITED STATES	HO
101536671	10153667	20140506	2013	73	YR	NA	NA	F	CN	US	142	10515045	UNITED STATES	DE
101536772	10153677	20140604	20140418	73	YR	NA	NA	F	OT	DE	142	313613	GERMANY	LT
101536802	10153680	20140506	NA	74	YR	NA	NA	F	CN	CA	142	590303	CANADA	HO
101537131	10153713	20140506	201402	NA	NA	NA	NA	F	OT	IE	142	24689	IRELAND	DE
101537251	10153725	20140506	20140419	NA	NA	NA	NA	F	MD	AU	142	114895	AUSTRALIA	OT
101537422	10153742	20140513	NA	73	YR	NA	NA	M	CN	US	142	10515045	UNITED STATES	DE
101537442	10153744	20140515	NA	89	YR	NA	NA	F	CN	US	142	10515045	UNITED STATES	DE
101537461	10153746	20140506	NA	63	YR	NA	NA	F	CN	US	142	10515045	UNITED STATES	DE
101537491	10153749	20140506	20140501	81	YR	NA	NA	M	OT	NL	142	103577	NETHERLANDS	DE
101537541	10153754	20140506	20121105	80	YR	NA	NA	F	CN	US	142	10515045	UNITED STATES	DE
101537551	10153755	20140506	20140215	87	YR	NA	NA	F	MD	CA	142	590303	CANADA	DE
101537561	10153756	20140506	NA	81	YR	NA	NA	F	CN	CA	142	590303	CANADA	DE
101537601	10153760	20140506	NA	67	YR	NA	NA	F	CN	US	142	10515045	UNITED STATES	HO
101537961	10153796	20140506	NA	51	YR	NA	NA	F	OT	NL	142	103577	NETHERLANDS	HO
101538283	10153828	20141013	20140220	56	YR	73	KG	M	CN	CH	144	38943	SWITZERLAND	OT
101538601	10153860	20140506	NA	NA	NA	NA	NA	F	MD	CA	142	590303	CANADA	OT
101538721	10153872	20140506	20140401	82	YR	NA	NA	F	CN	CA	142	590303	CANADA	DE
101538731	10153873	20140506	201403	81	YR	NA	NA	F	MD	CA	142	590303	CANADA	HO
101538771	10153877	20140506	NA	85	YR	NA	NA	F	MD	CA	142	590303	CANADA	HO
101538801	10153880	20140506	201403	77	YR	NA	NA	F	MD	CA	142	590303	CANADA	HO
101540181	10154018	20140506	NA	87	YR	NA	NA	F	CN	US	142	10515045	UNITED STATES	DE
101540201	10154020	20140506	2013	82	YR	NA	NA	F	CN	US	142	10515045	UNITED STATES	DE
101540212	10154021	20140613	NA	77	YR	NA	NA	F	MD	US	142	10515045	UNITED STATES	DE
101540221	10154022	20140506	20140125	80	YR	NA	NA	F	CN	US	142	10515045	UNITED STATES	DE
101540281	10154028	20140506	2014	68	YR	NA	NA	F	MD	US	142	10515045	UNITED STATES	OT
101545963	10154596	20140617	2014	66	YR	62.59	KG	F	MD	US	142	10515045	UNITED STATES	OT
101546231	10154623	20140506	2012	37	YR	NA	NA	F	MD	US	142	10515045	UNITED STATES	HO
101548161	10154816	20140506	20131015	69	YR	NA	NA	M	OT	NL	142	103577	NETHERLANDS	HO
101548551	10154855	20140505	20140413	69	YR	53.5236	LBS	F	NA	US	142	10515045	UNITED STATES	DS
101549161	10154916	20140506	20120829	70	YR	NA	NA	M	OT	NL	142	103577	NETHERLANDS	DE
101550061	10155006	20140506	20131014	50	YR	NA	NA	F	OT	NL	142	103577	NETHERLANDS	HO
101550091	10155009	20140506	20131004	74	YR	NA	NA	F	OT	NL	142	103577	NETHERLANDS	HO
101550111	10155011	20140506	20130528	81	YR	NA	NA	F	OT	NL	142	103577	NETHERLANDS	HO
101550131	10155013	20140506	20131010	65	YR	NA	NA	M	OT	NL	142	103577	NETHERLANDS	HO
101551141	10155114	20140505	NA	NA	NA	NA	NA	F	NA	US	142	10515045	UNITED STATES	NA
101554431	10155443	20140506	20140410	67	YR	NA	NA	F	MD	CA	142	590303	CANADA	OT
101554781	10155478	20140506	NA	86	YR	NA	NA	F	MD	US	142	10515045	UNITED STATES	DE
101562164	10156216	20141127	20140322	80	YR	NA	NA	F	OT	US	144	10515045	UNITED STATES	DE
101563263	10156326	20140618	201312	70	YR	NA	NA	F	CN	CA	142	590303	CANADA	HO
101563281	10156328	20140507	201307	59	YR	NA	NA	F	CN	CA	142	590303	CANADA	OT
101563371	10156337	20140507	20140304	NA	NA	NA	NA	M	OT	IE	142	24689	IRELAND	DE
101563381	10156338	20140507	NA	NA	NA	NA	NA	F	PH	US	142	10515045	UNITED STATES	OT
101563461	10156346	20140507	20140110	86	YR	NA	NA	F	CN	US	142	10515045	UNITED STATES	DE
101563472	10156347	20140521	20131209	89	YR	NA	NA	F	CN	US	142	10515045	UNITED STATES	DE
101563481	10156348	20140507	20140501	54	YR	NA	NA	M	OT	NL	142	103577	NETHERLANDS	DE
101563491	10156349	20140507	NA	NA	NA	NA	NA	F	CN	US	142	10515045	UNITED STATES	OT
101563511	10156351	20140507	20140407	85	YR	NA	NA	F	CN	US	142	10515045	UNITED STATES	DE
101564331	10156433	20140507	20130629	82	YR	NA	NA	F	CN	US	142	10515045	UNITED STATES	DE
101564361	10156436	20140507	20121015	74	YR	NA	NA	F	CN	US	142	10515045	UNITED STATES	DE
101565762	10156576	20140903	20140428	NA	NA	NA	NA	F	OT	BR	143	122672	BRAZIL	OT
101566251	10156625	20140506	20140430	7	YR	36	KG	M	PH	US	142	10515045	UNITED STATES	HO
101566312	10156631	20140709	20140422	73	YR	NA	NA	F	CN	ES	143	128160	SPAIN	HO
101566541	10156654	20140507	201308	65	YR	NA	NA	F	MD	US	142	10515045	UNITED STATES	OT
101570031	10157003	20140506	20140207	72	YR	52.6164	LBS	M	CN	US	142	10515045	UNITED STATES	NA
101572101	10157210	20140507	20131111	49	YR	NA	NA	F	OT	NL	142	103577	NETHERLANDS	HO
101572131	10157213	20140507	20130717	63	YR	NA	NA	F	OT	NL	142	103577	NETHERLANDS	HO
101572181	10157218	20140507	20130621	76	YR	NA	NA	M	OT	NL	142	103577	NETHERLANDS	DE
101572211	10157221	20140507	20140501	67	YR	NA	NA	M	OT	NL	142	103577	NETHERLANDS	DE
101572221	10157222	20140507	20130709	71	YR	NA	NA	M	OT	NL	142	103577	NETHERLANDS	HO
101572271	10157227	20140507	NA	75	YR	NA	NA	F	CN	US	142	10515045	UNITED STATES	OT
101572311	10157231	20140507	20130731	56	YR	NA	NA	F	OT	NL	142	103577	NETHERLANDS	HO
101573971	10157397	20140507	201312	80	YR	NA	NA	F	MD	CA	142	590303	CANADA	HO
101574832	10157483	20140610	20091118	63	YR	NA	NA	F	CN	US	142	10515045	UNITED STATES	OT
101575371	10157537	20140507	2013	64	YR	NA	NA	F	MD	CA	142	590303	CANADA	OT
101586001	10158600	20140508	20140308	82	YR	NA	NA	F	MD	US	142	10515045	UNITED STATES	DE
101586011	10158601	20140508	2013	77	YR	NA	NA	F	CN	US	142	10515045	UNITED STATES	HO
101586361	10158636	20140508	NA	60	YR	NA	NA	F	CN	US	142	10515045	UNITED STATES	OT
101586401	10158640	20140508	NA	NA	NA	NA	NA	F	CN	US	142	10515045	UNITED STATES	OT
101590792	10159079	20140521	NA	63	YR	NA	NA	M	CN	CA	142	590303	CANADA	OT
101591182	10159118	20140519	20130707	77	YR	NA	NA	F	OT	US	142	10515045	UNITED STATES	DE
101591212	10159121	20140524	20140120	87	YR	NA	NA	F	CN	US	142	10515045	UNITED STATES	DE
101591621	10159162	20140508	NA	NA	NA	NA	NA	F	CN	CA	142	590303	CANADA	OT
101591991	10159199	20140508	NA	51	YR	NA	NA	M	CN	FI	142	14375	FINLAND	OT
101592142	10159214	20140603	201309	80	YR	NA	NA	F	CN	CA	142	590303	CANADA	OT
101592391	10159239	20140508	20131220	89	YR	NA	NA	F	CN	CA	142	590303	CANADA	DE
101592741	10159274	20140508	20120906	74	YR	NA	NA	F	OT	NL	142	103577	NETHERLANDS	HO
101592781	10159278	20140508	20140428	NA	NA	NA	NA	F	CN	US	142	10515045	UNITED STATES	OT
101592791	10159279	20140508	20120626	65	YR	NA	NA	F	OT	NL	142	103577	NETHERLANDS	HO
101592801	10159280	20140508	NA	NA	NA	NA	NA	NA	CN	US	142	10515045	UNITED STATES	OT
101593032	10159303	20140530	NA	NA	NA	NA	NA	F	CN	US	142	10515045	UNITED STATES	OT
101593562	10159356	20140508	2014	74	YR	NA	NA	F	MD	CA	142	590303	CANADA	HO
101593711	10159371	20140508	20140112	76	YR	NA	NA	F	CN	US	142	10515045	UNITED STATES	DE
101593771	10159377	20140508	NA	NA	NA	NA	NA	F	CN	US	142	10515045	UNITED STATES	OT
101594641	10159464	20140508	NA	89	YR	NA	NA	F	MD	US	142	10515045	UNITED STATES	DE
101601321	10160132	20140508	NA	86	YR	NA	NA	F	CN	US	142	10515045	UNITED STATES	DE
101606363	10160636	20140723	20140207	95	YR	54.88	KG	F	CN	US	143	10515045	UNITED STATES	DE
101606421	10160642	20140507	20140206	77	YR	50.3485	LBS	F	CN	US	142	10515045	UNITED STATES	OT
101606503	10160650	20150328	20140430	7	YR	36	KG	M	MD	US	151	10515045	UNITED STATES	HO
101613041	10161304	20140508	NA	80	YR	NA	NA	F	CN	US	142	10515045	UNITED STATES	HO
101613461	10161346	20140509	20140315	84	YR	NA	NA	F	CN	US	142	10515045	UNITED STATES	OT
101613811	10161381	20140509	NA	81	YR	NA	NA	F	MD	US	142	10515045	UNITED STATES	DE
101613822	10161382	20140514	201312	77	YR	NA	NA	F	CN	PE	142	6658	PERU	OT
101613841	10161384	20140509	NA	55	YR	NA	NA	F	OT	SG	142	12157	SINGAPORE	OT
101614291	10161429	20140509	20130926	84	YR	NA	NA	F	MD	US	142	10515045	UNITED STATES	OT
101614831	10161483	20140509	NA	78	YR	NA	NA	M	CN	AU	142	114895	AUSTRALIA	OT
101614881	10161488	20140509	20131207	94	YR	NA	NA	F	CN	US	142	10515045	UNITED STATES	DE
101614901	10161490	20140509	20140421	89	YR	NA	NA	F	CN	US	142	10515045	UNITED STATES	DE
101614911	10161491	20140509	NA	NA	NA	NA	NA	F	OT	US	142	10515045	UNITED STATES	OT
101614931	10161493	20140509	20140402	83	YR	NA	NA	F	CN	US	142	10515045	UNITED STATES	DE
101614941	10161494	20140509	2014	NA	NA	NA	NA	F	CN	US	142	10515045	UNITED STATES	HO
101616491	10161649	20140509	20140419	58	YR	NA	NA	F	CN	US	142	10515045	UNITED STATES	OT
101617631	10161763	20140509	NA	NA	NA	NA	NA	F	CN	CA	142	590303	CANADA	OT
101617641	10161764	20140509	20140301	80	YR	NA	NA	F	MD	CA	142	590303	CANADA	HO
101617812	10161781	20140509	NA	62	YR	49.98	KG	F	MD	CA	142	590303	CANADA	OT
101617901	10161790	20140509	2013	87	YR	NA	NA	F	MD	CA	142	590303	CANADA	HO
101619391	10161939	20140509	20140112	NA	NA	NA	NA	F	CN	US	142	10515045	UNITED STATES	DE
101619521	10161952	20140509	NA	85	YR	NA	NA	F	CN	CA	142	590303	CANADA	HO
101620761	10162076	20140509	201404	6	YR	18	KG	F	PH	AU	142	114895	AUSTRALIA	OT
101632522	10163252	20140915	20140410	66	YR	NA	NA	F	MD	IT	143	221243	ITALY	DE
101633731	10163373	20140509	NA	NA	NA	NA	NA	F	MD	US	142	10515045	UNITED STATES	HO
101634341	10163434	20140509	20140502	73	YR	NA	NA	F	OT	NL	142	103577	NETHERLANDS	DE
101634431	10163443	20140509	NA	NA	NA	NA	NA	F	CN	US	142	10515045	UNITED STATES	OT
101634721	10163472	20140509	NA	62	YR	NA	NA	F	MD	US	142	10515045	UNITED STATES	HO
101634832	10163483	20140509	20140109	62	YR	NA	NA	F	OT	BE	142	34752	BELGIUM	OT
101638762	10163876	20140509	201301	87	YR	85	KG	M	CN	DE	142	313613	GERMANY	HO
101639202	10163920	20140510	2012	89	YR	45	KG	F	CN	DE	142	313613	GERMANY	OT
101659582	10165958	20140511	NA	NA	NA	NA	NA	F	OT	BR	142	122672	BRAZIL	OT
101661031	10166103	20140512	NA	68	YR	NA	NA	F	MD	CA	142	590303	CANADA	HO
101661891	10166189	20140512	NA	NA	NA	NA	NA	F	MD	BE	142	34752	BELGIUM	OT
101662981	10166298	20140512	20140209	79	YR	NA	NA	F	MD	US	142	10515045	UNITED STATES	DE
101663002	10166300	20140512	2014	82	YR	NA	NA	F	MD	CA	142	590303	CANADA	OT
101663013	10166301	20141124	20140303	81	YR	NA	NA	F	CN	US	144	10515045	UNITED STATES	DE
101663211	10166321	20140512	NA	80	YR	NA	NA	F	MD	CA	142	590303	CANADA	HO
101663541	10166354	20140512	NA	90	YR	NA	NA	F	MD	US	142	10515045	UNITED STATES	DE
101663945	10166394	20161126	20140420	84	YR	NA	NA	M	OT	FR	164	434254	FRANCE	HO
101663961	10166396	20140512	2012	81	YR	NA	NA	F	MD	CA	142	590303	CANADA	OT
101665331	10166533	20140512	20140505	47	YR	NA	NA	F	OT	NL	142	103577	NETHERLANDS	DE
101672871	10167287	20140509	NA	62	YR	54.4308	LBS	F	NA	US	142	10515045	UNITED STATES	DS
101675551	10167555	20140512	NA	NA	NA	NA	NA	NA	CN	US	142	10515045	UNITED STATES	OT
101683811	10168381	20140513	20131124	52	YR	NA	NA	M	OT	US	142	10515045	UNITED STATES	HO
101683961	10168396	20140513	20140506	59	YR	NA	NA	F	OT	NL	142	103577	NETHERLANDS	OT
101684091	10168409	20140513	NA	64	YR	NA	NA	F	CN	AU	142	114895	AUSTRALIA	HO
101684261	10168426	20140513	20140421	87	YR	NA	NA	F	CN	CA	142	590303	CANADA	HO
101684721	10168472	20140513	201404	86	YR	NA	NA	F	CN	CA	142	590303	CANADA	HO
101685581	10168558	20140513	20140506	76	YR	NA	NA	M	OT	NL	142	103577	NETHERLANDS	DE
101686601	10168660	20140513	20140331	81	YR	NA	NA	M	PH	US	142	10515045	UNITED STATES	HO
101687221	10168722	20140513	201403	NA	NA	NA	NA	F	MD	BR	142	122672	BRAZIL	OT
101687271	10168727	20140513	201404	78	YR	NA	NA	F	CN	CA	142	590303	CANADA	OT
101687391	10168739	20140513	NA	50	YR	NA	NA	F	OT	NL	142	103577	NETHERLANDS	HO
101687801	10168780	20140513	201309	NA	NA	NA	NA	F	OT	CA	142	590303	CANADA	OT
101689132	10168913	20140513	20140221	48	YR	55	KG	F	CN	FR	142	434254	FRANCE	DE
101689471	10168947	20140513	20130411	71	YR	NA	NA	F	CN	TW	142	28465	TAIWAN	OT
101689551	10168955	20140513	20140506	65	YR	NA	NA	M	OT	NL	142	103577	NETHERLANDS	DE
101689561	10168956	20140513	NA	93	YR	NA	NA	F	CN	US	142	10515045	UNITED STATES	DE
101689623	10168962	20140915	NA	NA	NA	NA	NA	M	CN	IE	143	24689	IRELAND	DE
101690451	10169045	20140513	201401	59	YR	NA	NA	F	OT	US	142	10515045	UNITED STATES	OT
101690461	10169046	20140513	NA	76	YR	NA	NA	M	PH	US	142	10515045	UNITED STATES	HO
101690861	10169086	20140513	NA	NA	NA	NA	NA	NA	OT	GB	142	520206	UNITED KINGDOM	OT
101691931	10169193	20140513	NA	NA	NA	NA	NA	NA	OT	GB	142	520206	UNITED KINGDOM	OT
101692581	10169258	20140513	20140101	78	YR	NA	NA	F	CN	US	142	10515045	UNITED STATES	DE
101698591	10169859	20140513	20140318	NA	NA	NA	NA	F	PH	DE	142	313613	GERMANY	HO
101705421	10170542	20140513	NA	61	YR	NA	NA	F	CN	US	142	10515045	UNITED STATES	OT
101706151	10170615	20140514	2013	71	YR	NA	NA	F	MD	CA	142	590303	CANADA	OT
101706171	10170617	20140514	2013	85	YR	NA	NA	F	CN	CA	142	590303	CANADA	OT
101706451	10170645	20140514	201404	NA	NA	NA	NA	F	CN	US	142	10515045	UNITED STATES	OT
101706491	10170649	20140514	NA	NA	NA	NA	NA	NA	MD	CH	142	38943	SWITZERLAND	OT
101706651	10170665	20140514	20140423	74	YR	NA	NA	F	MD	CA	142	590303	CANADA	HO
101706682	10170668	20150323	201401	55	YR	NA	NA	F	OT	FR	151	434254	FRANCE	HO
101707761	10170776	20140514	NA	NA	NA	NA	NA	NA	CN	GR	142	29002	GREECE	OT
101708931	10170893	20140514	NA	70	YR	NA	NA	F	CN	US	142	10515045	UNITED STATES	OT
101709251	10170925	20140514	NA	82	YR	NA	NA	F	MD	US	142	10515045	UNITED STATES	DE
101710222	10171022	20140612	20140422	81	YR	59.4	KG	F	MD	GB	142	520206	UNITED KINGDOM	OT
101710592	10171059	20140604	NA	64	YR	66.67	KG	F	CN	CA	142	590303	CANADA	OT
101710611	10171061	20140514	NA	74	YR	NA	NA	M	MD	BE	142	34752	BELGIUM	OT
101713432	10171343	20141001	201304	69	YR	NA	NA	M	MD	BE	144	34752	BELGIUM	OT
101719011	10171901	20140515	NA	60	YR	NA	NA	F	OT	US	142	10515045	UNITED STATES	OT
101719181	10171918	20140515	NA	NA	NA	NA	NA	F	CN	US	142	10515045	UNITED STATES	OT
101725422	10172542	20140620	20140205	67	YR	NA	NA	NA	OT	US	142	10515045	UNITED STATES	OT
101725441	10172544	20140515	NA	71	YR	NA	NA	M	OT	NL	142	103577	NETHERLANDS	HO
101725471	10172547	20140515	NA	NA	NA	NA	NA	NA	OT	GB	142	520206	UNITED KINGDOM	OT
101725492	10172549	20140528	20140322	71	YR	NA	NA	F	CN	US	142	10515045	UNITED STATES	DE
101725521	10172552	20140515	NA	NA	NA	NA	NA	NA	OT	GB	142	520206	UNITED KINGDOM	OT
101725531	10172553	20140515	NA	NA	NA	NA	NA	F	MD	US	142	10515045	UNITED STATES	OT
101725541	10172554	20140515	201311	68	YR	NA	NA	F	MD	ES	142	128160	SPAIN	OT
101725581	10172558	20140515	NA	NA	NA	NA	NA	F	CN	US	142	10515045	UNITED STATES	OT
101725591	10172559	20140515	NA	NA	NA	NA	NA	F	CN	DE	142	313613	GERMANY	DE
101725601	10172560	20140515	NA	71	YR	NA	NA	F	CN	AU	142	114895	AUSTRALIA	OT
101725621	10172562	20140515	NA	59	YR	NA	NA	F	CN	US	142	10515045	UNITED STATES	OT
101725632	10172563	20140515	20130222	56	YR	NA	NA	F	MD	UA	142	2630	UKRAINE	DS
101725661	10172566	20140515	NA	NA	NA	NA	NA	F	CN	GB	142	520206	UNITED KINGDOM	HO
101725671	10172567	20140515	NA	NA	NA	NA	NA	NA	MD	CH	142	38943	SWITZERLAND	OT
101726951	10172695	20140515	NA	NA	NA	NA	NA	NA	MD	US	142	10515045	UNITED STATES	OT
101726961	10172696	20140515	20140314	81	YR	NA	NA	F	MD	US	142	10515045	UNITED STATES	DE
101726991	10172699	20140515	NA	NA	NA	NA	NA	F	MD	DE	142	313613	GERMANY	OT
101727023	10172702	20141010	20140422	47	YR	62	KG	F	MD	JP	144	450340	JAPAN	OT
101727042	10172704	20140618	20130928	79	YR	39	KG	F	CN	GB	142	520206	UNITED KINGDOM	DE
101727181	10172718	20140515	NA	66	YR	NA	NA	M	CN	AU	142	114895	AUSTRALIA	OT
101727191	10172719	20140515	NA	NA	NA	NA	NA	NA	PH	US	142	10515045	UNITED STATES	OT
101727511	10172751	20140515	NA	NA	NA	NA	NA	F	PH	US	142	10515045	UNITED STATES	OT
101727851	10172785	20140515	NA	NA	NA	NA	NA	M	PH	US	142	10515045	UNITED STATES	OT
101728091	10172809	20140515	NA	67	YR	NA	NA	F	MD	BE	142	34752	BELGIUM	OT
101728101	10172810	20140515	201312	54	YR	NA	NA	F	PH	US	142	10515045	UNITED STATES	OT
101728482	10172848	20140603	NA	NA	NA	NA	NA	M	CN	IE	142	24689	IRELAND	DE
101728552	10172855	20140619	2013	67	YR	NA	NA	F	OT	US	142	10515045	UNITED STATES	DS
101728923	10172892	20141110	2013	67	YR	67	KG	F	MD	GR	144	29002	GREECE	HO
101729621	10172962	20140515	NA	NA	NA	NA	NA	M	CN	US	142	10515045	UNITED STATES	OT
101729971	10172997	20140515	20140203	76	YR	NA	NA	M	MD	US	142	10515045	UNITED STATES	OT
101739291	10173929	20140514	20130205	70	YR	58.9667	LBS	F	NA	US	142	10515045	UNITED STATES	NA
101742702	10174270	20140723	NA	74	YR	NA	NA	F	MD	CA	143	590303	CANADA	OT
101744621	10174462	20140514	NA	NA	NA	NA	NA	F	PH	US	142	10515045	UNITED STATES	NA
101747971	10174797	20140515	201402	78	YR	NA	NA	M	OT	ES	142	128160	SPAIN	OT
101748751	10174875	20140515	NA	NA	NA	NA	NA	F	CN	US	142	10515045	UNITED STATES	HO
101755001	10175500	20140516	NA	100	YR	NA	NA	F	MD	CA	142	590303	CANADA	DE
101755021	10175502	20140516	NA	80	YR	NA	NA	M	MD	DE	142	313613	GERMANY	OT
101755081	10175508	20140516	201402	66	YR	NA	NA	F	MD	CA	142	590303	CANADA	HO
101755111	10175511	20140516	NA	81	YR	NA	NA	M	OT	NL	142	103577	NETHERLANDS	DE
101755121	10175512	20140516	NA	NA	NA	NA	NA	F	MD	DE	142	313613	GERMANY	OT
101755141	10175514	20140516	NA	64	YR	NA	NA	F	CN	DE	142	313613	GERMANY	OT
101756891	10175689	20140516	20140403	80	YR	NA	NA	F	CN	US	142	10515045	UNITED STATES	DE
101759641	10175964	20140516	NA	78	YR	NA	NA	F	CN	GB	142	520206	UNITED KINGDOM	DE
101759871	10175987	20140516	NA	80	YR	NA	NA	F	CN	GB	142	520206	UNITED KINGDOM	DE
101762251	10176225	20140516	201303	92	YR	NA	NA	F	MD	CA	142	590303	CANADA	DE
101762321	10176232	20140516	20140113	64	YR	NA	NA	M	OT	US	142	10515045	UNITED STATES	OT
101763302	10176330	20140516	2013	85	YR	NA	NA	F	MD	US	142	10515045	UNITED STATES	OT
101763311	10176331	20140516	20131213	67	YR	NA	NA	M	OT	US	142	10515045	UNITED STATES	OT
101763401	10176340	20140516	201404	67	YR	NA	NA	F	PH	US	142	10515045	UNITED STATES	OT
101765621	10176562	20140516	201402	65	YR	NA	NA	F	CN	GB	142	520206	UNITED KINGDOM	DE
101766101	10176610	20140516	20131218	78	YR	NA	NA	F	MD	US	142	10515045	UNITED STATES	DE
101766121	10176612	20140516	NA	91	YR	NA	NA	F	CN	US	142	10515045	UNITED STATES	DE
101766591	10176659	20140516	NA	82	YR	NA	NA	F	CN	US	142	10515045	UNITED STATES	HO
101766652	10176665	20141126	NA	NA	NA	NA	NA	F	CN	US	144	10515045	UNITED STATES	OT
101767141	10176714	20140516	NA	70	YR	NA	NA	F	CN	SE	142	47219	SWEDEN	OT
101767591	10176759	20140515	NA	66	YR	47.627	LBS	F	NA	US	142	10515045	UNITED STATES	NA
101769541	10176954	20140516	NA	76	YR	NA	NA	M	CN	US	142	10515045	UNITED STATES	DE
101771861	10177186	20140516	NA	89	YR	NA	NA	F	CN	CA	142	590303	CANADA	OT
101771951	10177195	20140516	NA	75	YR	NA	NA	F	CN	CA	142	590303	CANADA	HO
101772071	10177207	20140516	20140506	63	YR	NA	NA	F	OT	NL	142	103577	NETHERLANDS	DE
101772091	10177209	20140516	20140509	NA	NA	NA	NA	F	OT	NL	142	103577	NETHERLANDS	HO
101772771	10177277	20140516	NA	NA	NA	NA	NA	F	CN	CA	142	590303	CANADA	OT
101772792	10177279	20140516	20130706	68	YR	NA	NA	F	CN	CA	142	590303	CANADA	HO
101772851	10177285	20140516	NA	NA	NA	NA	NA	M	OT	DE	142	313613	GERMANY	OT
101773181	10177318	20140516	NA	90	YR	NA	NA	F	MD	US	142	10515045	UNITED STATES	DE
101773281	10177328	20140516	NA	74	YR	NA	NA	F	CN	GB	142	520206	UNITED KINGDOM	DE
101773381	10177338	20140516	NA	NA	NA	NA	NA	F	CN	US	142	10515045	UNITED STATES	OT
101773663	10177366	20141003	201401	70	YR	70	KG	M	CN	DE	144	313613	GERMANY	OT
101773671	10177367	20140516	20130625	77	YR	NA	NA	M	MD	US	142	10515045	UNITED STATES	DE
101773992	10177399	20140603	NA	67	YR	NA	NA	F	CN	US	142	10515045	UNITED STATES	OT
101774331	10177433	20140516	NA	NA	NA	NA	NA	NA	OT	US	142	10515045	UNITED STATES	HO
101774801	10177480	20140516	NA	NA	NA	NA	NA	F	MD	CA	142	590303	CANADA	OT
101775211	10177521	20140516	201403	67	YR	NA	NA	F	MD	CA	142	590303	CANADA	OT
101775271	10177527	20140516	NA	86	YR	NA	NA	F	MD	GB	142	520206	UNITED KINGDOM	DE
101776432	10177643	20140717	20140504	87	YR	50.34	KG	F	CN	US	143	10515045	UNITED STATES	HO
101777405	10177740	20140704	20140521	86	YR	NA	NA	F	OT	BR	143	122672	BRAZIL	DE
101778461	10177846	20140516	NA	70	YR	NA	NA	F	CN	US	142	10515045	UNITED STATES	OT
101778562	10177856	20140516	NA	74	YR	NA	NA	F	MD	AT	142	26426	AUSTRIA	OT
101778761	10177876	20140516	NA	55	YR	NA	NA	F	OT	US	142	10515045	UNITED STATES	OT
101780421	10178042	20140518	NA	NA	NA	NA	NA	NA	CN	SG	142	12157	SINGAPORE	OT
101781193	10178119	20140620	201402	75	YR	NA	NA	M	CN	AU	142	114895	AUSTRALIA	OT
101781211	10178121	20140519	20131124	79	YR	NA	NA	F	CN	US	142	10515045	UNITED STATES	DE
101781631	10178163	20140519	NA	73	YR	NA	NA	F	CN	US	142	10515045	UNITED STATES	DE
101781882	10178188	20140528	20140108	99	YR	NA	NA	F	CN	US	142	10515045	UNITED STATES	DE
101782132	10178213	20140529	2013	76	YR	NA	NA	F	OT	DE	142	313613	GERMANY	OT
101782181	10178218	20140519	20140512	72	YR	NA	NA	M	OT	NL	142	103577	NETHERLANDS	DE
101782211	10178221	20140519	20140512	62	YR	NA	NA	F	OT	NL	142	103577	NETHERLANDS	DE
101782231	10178223	20140519	20140203	76	YR	NA	NA	F	MD	US	142	10515045	UNITED STATES	DE
101782301	10178230	20140519	20140411	48	YR	NA	NA	F	CN	CA	142	590303	CANADA	DE
101783101	10178310	20140519	20140424	81	YR	64.4	KG	F	MD	CA	142	590303	CANADA	HO
101783151	10178315	20140519	NA	NA	NA	NA	NA	F	CN	US	142	10515045	UNITED STATES	OT
101786622	10178662	20140715	NA	88	YR	NA	NA	F	CN	AU	143	114895	AUSTRALIA	OT
101786932	10178693	20140519	20140320	79	YR	NA	NA	F	CN	CA	142	590303	CANADA	OT
101786951	10178695	20140516	20140205	68	YR	70.3064	LBS	F	CN	US	142	10515045	UNITED STATES	DS
101787161	10178716	20140519	NA	69	YR	NA	NA	F	CN	US	142	10515045	UNITED STATES	OT
101788281	10178828	20140516	20131215	62	YR	63.5026	LBS	F	NA	US	142	10515045	UNITED STATES	DS
101788312	10178831	20140629	NA	NA	NA	NA	NA	F	CN	US	142	10515045	UNITED STATES	DE
101791141	10179114	20140519	NA	NA	NA	NA	NA	F	CN	US	142	10515045	UNITED STATES	OT
101791161	10179116	20140519	NA	61	YR	NA	NA	F	CN	US	142	10515045	UNITED STATES	OT
101791281	10179128	20140519	20140314	88	YR	NA	NA	F	MD	CA	142	590303	CANADA	DE
101791802	10179180	20140620	NA	NA	NA	NA	NA	F	CN	IE	142	24689	IRELAND	DE
101792361	10179236	20140519	NA	NA	NA	NA	NA	NA	CN	US	142	10515045	UNITED STATES	OT
101797171	10179717	20140519	NA	NA	NA	NA	NA	F	CN	US	142	10515045	UNITED STATES	NA
101797181	10179718	20140519	20131023	NA	NA	NA	NA	F	CN	US	142	10515045	UNITED STATES	NA
101797191	10179719	20140519	NA	NA	NA	NA	NA	F	CN	US	142	10515045	UNITED STATES	NA
101797201	10179720	20140519	NA	68	YR	NA	NA	F	MD	US	142	10515045	UNITED STATES	NA
101797231	10179723	20140519	NA	75	YR	NA	NA	F	MD	US	142	10515045	UNITED STATES	NA
101797241	10179724	20140519	NA	NA	NA	NA	NA	F	CN	US	142	10515045	UNITED STATES	NA
101797252	10179725	20141006	20131018	56	YR	63.04	KG	F	CN	US	144	10515045	UNITED STATES	NA
101797261	10179726	20140519	201310	56	YR	NA	NA	F	MD	US	142	10515045	UNITED STATES	NA
101797271	10179727	20140519	NA	72	YR	NA	NA	F	MD	US	142	10515045	UNITED STATES	NA
101797281	10179728	20140519	NA	63	YR	NA	NA	F	MD	US	142	10515045	UNITED STATES	NA
101797291	10179729	20140519	NA	NA	NA	NA	NA	F	CN	US	142	10515045	UNITED STATES	NA
101797301	10179730	20140519	201202	79	YR	NA	NA	F	CN	US	142	10515045	UNITED STATES	NA
101797321	10179732	20140519	NA	88	YR	NA	NA	F	MD	US	142	10515045	UNITED STATES	NA
101797351	10179735	20140519	NA	NA	NA	NA	NA	F	CN	US	142	10515045	UNITED STATES	NA
101797361	10179736	20140519	NA	79	YR	NA	NA	F	MD	US	142	10515045	UNITED STATES	NA
101797371	10179737	20140519	NA	NA	NA	NA	NA	F	CN	US	142	10515045	UNITED STATES	NA
101797381	10179738	20140519	20130807	81	YR	NA	NA	M	MD	US	142	10515045	UNITED STATES	NA
101797391	10179739	20140519	NA	70	YR	NA	NA	M	CN	US	142	10515045	UNITED STATES	NA
101797401	10179740	20140519	NA	NA	NA	NA	NA	F	CN	US	142	10515045	UNITED STATES	NA
101797421	10179742	20140519	NA	NA	NA	NA	NA	F	MD	US	142	10515045	UNITED STATES	NA
101797441	10179744	20140519	NA	70	YR	NA	NA	F	CN	US	142	10515045	UNITED STATES	OT
101797451	10179745	20140519	NA	NA	NA	NA	NA	F	MD	US	142	10515045	UNITED STATES	HO
101797461	10179746	20140519	NA	NA	NA	NA	NA	F	MD	US	142	10515045	UNITED STATES	NA
101797471	10179747	20140519	NA	NA	NA	NA	NA	NA	CN	US	142	10515045	UNITED STATES	NA
101797481	10179748	20140519	NA	80	YR	NA	NA	F	CN	US	142	10515045	UNITED STATES	NA
101797491	10179749	20140519	NA	58	YR	NA	NA	F	CN	US	142	10515045	UNITED STATES	NA
101797501	10179750	20140519	20131117	68	YR	NA	NA	F	CN	US	142	10515045	UNITED STATES	NA
101797521	10179752	20140519	NA	69	YR	NA	NA	F	CN	US	142	10515045	UNITED STATES	OT
101797531	10179753	20140519	201305	83	YR	NA	NA	F	MD	US	142	10515045	UNITED STATES	NA
101797541	10179754	20140519	NA	NA	NA	NA	NA	F	CN	US	142	10515045	UNITED STATES	NA
101797551	10179755	20140519	NA	75	YR	NA	NA	F	CN	US	142	10515045	UNITED STATES	NA
101797561	10179756	20140519	NA	NA	NA	NA	NA	F	OT	US	142	10515045	UNITED STATES	NA
101797571	10179757	20140519	NA	NA	NA	NA	NA	M	CN	US	142	10515045	UNITED STATES	NA
101797581	10179758	20140519	NA	NA	NA	NA	NA	M	MD	US	142	10515045	UNITED STATES	NA
101797591	10179759	20140519	2013	NA	NA	NA	NA	F	CN	US	142	10515045	UNITED STATES	NA
101797601	10179760	20140519	2013	NA	NA	NA	NA	F	CN	US	142	10515045	UNITED STATES	NA
101797612	10179761	20140519	NA	74	YR	NA	NA	F	CN	US	142	10515045	UNITED STATES	NA
101797621	10179762	20140519	NA	88	YR	NA	NA	F	CN	US	142	10515045	UNITED STATES	NA
101797641	10179764	20140519	NA	71	YR	NA	NA	F	CN	US	142	10515045	UNITED STATES	NA
101797651	10179765	20140519	2013	75	YR	NA	NA	F	MD	US	142	10515045	UNITED STATES	NA
101797661	10179766	20140519	2012	83	YR	NA	NA	F	MD	US	142	10515045	UNITED STATES	NA
101797671	10179767	20140519	NA	NA	NA	NA	NA	F	CN	US	142	10515045	UNITED STATES	NA
101797681	10179768	20140519	NA	NA	NA	NA	NA	F	MD	US	142	10515045	UNITED STATES	NA
101797691	10179769	20140519	2013	73	YR	NA	NA	F	CN	US	142	10515045	UNITED STATES	NA
101797701	10179770	20140519	2013	NA	NA	NA	NA	F	MD	US	142	10515045	UNITED STATES	NA
101797721	10179772	20140519	20131120	73	YR	NA	NA	F	MD	US	142	10515045	UNITED STATES	NA
101797732	10179773	20140519	201310	68	YR	49.89	KG	F	CN	US	142	10515045	UNITED STATES	NA
101797741	10179774	20140519	NA	NA	NA	NA	NA	F	CN	US	142	10515045	UNITED STATES	NA
101797751	10179775	20140519	201309	66	YR	NA	NA	F	MD	US	142	10515045	UNITED STATES	NA
101797762	10179776	20140519	20131011	80	YR	NA	NA	F	CN	US	142	10515045	UNITED STATES	NA
101797771	10179777	20140519	2013	70	YR	NA	NA	F	CN	US	142	10515045	UNITED STATES	NA
101797791	10179779	20140519	NA	NA	NA	NA	NA	F	OT	US	142	10515045	UNITED STATES	NA
101797801	10179780	20140519	2013	NA	NA	NA	NA	F	MD	US	142	10515045	UNITED STATES	NA
101797811	10179781	20140519	201308	75	YR	NA	NA	F	MD	US	142	10515045	UNITED STATES	NA
101797831	10179783	20140519	2013	NA	NA	NA	NA	F	CN	US	142	10515045	UNITED STATES	NA
101797841	10179784	20140519	NA	59	YR	NA	NA	F	CN	US	142	10515045	UNITED STATES	NA
101797851	10179785	20140519	NA	NA	NA	NA	NA	NA	CN	US	142	10515045	UNITED STATES	NA
101797871	10179787	20140519	NA	61	YR	NA	NA	F	MD	US	142	10515045	UNITED STATES	NA
101797881	10179788	20140519	NA	NA	NA	NA	NA	F	CN	US	142	10515045	UNITED STATES	NA
101797891	10179789	20140519	NA	67	YR	NA	NA	F	OT	US	142	10515045	UNITED STATES	NA
101797901	10179790	20140519	NA	NA	NA	NA	NA	F	CN	US	142	10515045	UNITED STATES	NA
101797921	10179792	20140519	NA	NA	NA	NA	NA	F	CN	US	142	10515045	UNITED STATES	NA
101797931	10179793	20140519	2013	73	YR	NA	NA	F	CN	US	142	10515045	UNITED STATES	NA
101797951	10179795	20140519	NA	71	YR	NA	NA	F	CN	US	142	10515045	UNITED STATES	NA
101797961	10179796	20140519	NA	65	YR	NA	NA	F	CN	US	142	10515045	UNITED STATES	NA
101797971	10179797	20140519	NA	NA	NA	NA	NA	F	CN	US	142	10515045	UNITED STATES	NA
101797981	10179798	20140519	20131006	60	YR	NA	NA	F	CN	US	142	10515045	UNITED STATES	NA
101797991	10179799	20140519	NA	NA	NA	NA	NA	F	CN	US	142	10515045	UNITED STATES	NA
101798001	10179800	20140519	NA	NA	NA	NA	NA	F	MD	US	142	10515045	UNITED STATES	NA
101798021	10179802	20140519	NA	71	YR	NA	NA	F	CN	US	142	10515045	UNITED STATES	NA
101798031	10179803	20140519	NA	NA	NA	NA	NA	F	CN	US	142	10515045	UNITED STATES	NA
101798041	10179804	20140519	NA	NA	NA	NA	NA	F	CN	US	142	10515045	UNITED STATES	NA
101798051	10179805	20140519	20130930	80	YR	NA	NA	F	MD	US	142	10515045	UNITED STATES	NA
101798061	10179806	20140519	NA	59	YR	NA	NA	F	CN	US	142	10515045	UNITED STATES	NA
101798071	10179807	20140519	NA	83	YR	NA	NA	F	CN	US	142	10515045	UNITED STATES	NA
101798081	10179808	20140519	NA	87	YR	NA	NA	F	MD	US	142	10515045	UNITED STATES	NA
101798091	10179809	20140519	20130923	82	YR	NA	NA	F	MD	US	142	10515045	UNITED STATES	NA
101798101	10179810	20140519	NA	70	YR	NA	NA	F	MD	US	142	10515045	UNITED STATES	NA
101798111	10179811	20140519	NA	NA	NA	NA	NA	NA	CN	US	142	10515045	UNITED STATES	NA
101798131	10179813	20140519	NA	62	YR	NA	NA	F	CN	US	142	10515045	UNITED STATES	NA
101798141	10179814	20140519	NA	68	YR	NA	NA	F	MD	US	142	10515045	UNITED STATES	NA
101798151	10179815	20140519	NA	69	YR	NA	NA	F	MD	US	142	10515045	UNITED STATES	NA
101798171	10179817	20140519	NA	62	YR	NA	NA	F	CN	US	142	10515045	UNITED STATES	NA
101798181	10179818	20140519	NA	81	YR	NA	NA	M	CN	US	142	10515045	UNITED STATES	NA
101798201	10179820	20140519	NA	NA	NA	NA	NA	F	CN	US	142	10515045	UNITED STATES	NA
101798212	10179821	20140519	20130417	94	YR	48.07	KG	F	CN	US	142	10515045	UNITED STATES	NA
101798231	10179823	20140519	NA	NA	NA	NA	NA	F	CN	US	142	10515045	UNITED STATES	NA
101798241	10179824	20140519	NA	NA	NA	NA	NA	F	CN	US	142	10515045	UNITED STATES	NA
101798251	10179825	20140519	NA	NA	NA	NA	NA	F	MD	US	142	10515045	UNITED STATES	NA
101798261	10179826	20140519	NA	NA	NA	NA	NA	F	CN	US	142	10515045	UNITED STATES	NA
101798271	10179827	20140519	20130928	76	YR	NA	NA	F	CN	US	142	10515045	UNITED STATES	NA
101798281	10179828	20140519	NA	77	YR	NA	NA	F	CN	US	142	10515045	UNITED STATES	NA
101798301	10179830	20140519	NA	89	YR	NA	NA	F	CN	US	142	10515045	UNITED STATES	NA
101798341	10179834	20140519	NA	NA	NA	NA	NA	NA	CN	US	142	10515045	UNITED STATES	NA
101798351	10179835	20140519	2013	77	YR	NA	NA	F	CN	US	142	10515045	UNITED STATES	NA
101798361	10179836	20140519	NA	49	YR	NA	NA	F	OT	US	142	10515045	UNITED STATES	NA
101798371	10179837	20140519	NA	55	YR	NA	NA	F	CN	US	142	10515045	UNITED STATES	NA
101798381	10179838	20140519	NA	NA	NA	NA	NA	F	OT	US	142	10515045	UNITED STATES	NA
101798391	10179839	20140519	NA	NA	NA	NA	NA	F	PH	US	142	10515045	UNITED STATES	NA
101798411	10179841	20140519	20130928	59	YR	NA	NA	F	OT	US	142	10515045	UNITED STATES	NA
101798421	10179842	20140519	NA	NA	NA	NA	NA	F	CN	US	142	10515045	UNITED STATES	NA
101798441	10179844	20140519	NA	60	YR	NA	NA	F	MD	US	142	10515045	UNITED STATES	NA
101798461	10179846	20140519	NA	NA	NA	NA	NA	NA	CN	US	142	10515045	UNITED STATES	NA
101798481	10179848	20140519	2013	80	YR	NA	NA	F	CN	US	142	10515045	UNITED STATES	NA
101798491	10179849	20140519	NA	NA	NA	NA	NA	F	MD	US	142	10515045	UNITED STATES	NA
101798501	10179850	20140519	NA	NA	NA	NA	NA	NA	CN	US	142	10515045	UNITED STATES	NA
101798511	10179851	20140519	NA	71	YR	NA	NA	F	OT	US	142	10515045	UNITED STATES	NA
101798521	10179852	20140519	2013	70	YR	NA	NA	F	MD	US	142	10515045	UNITED STATES	NA
101798531	10179853	20140519	NA	NA	NA	NA	NA	NA	CN	US	142	10515045	UNITED STATES	NA
101798551	10179855	20140519	NA	59	YR	NA	NA	F	OT	US	142	10515045	UNITED STATES	NA
101798561	10179856	20140519	201305	60	YR	NA	NA	F	CN	US	142	10515045	UNITED STATES	NA
101798571	10179857	20140519	2013	67	YR	NA	NA	F	MD	US	142	10515045	UNITED STATES	NA
101798581	10179858	20140519	NA	NA	NA	NA	NA	F	CN	US	142	10515045	UNITED STATES	NA
101798591	10179859	20140519	NA	61	YR	NA	NA	F	OT	US	142	10515045	UNITED STATES	NA
101798601	10179860	20140519	201305	90	YR	NA	NA	F	OT	US	142	10515045	UNITED STATES	NA
101798611	10179861	20140519	NA	80	YR	NA	NA	M	CN	US	142	10515045	UNITED STATES	NA
101798621	10179862	20140519	NA	80	YR	NA	NA	F	CN	US	142	10515045	UNITED STATES	NA
101798631	10179863	20140519	2013	65	YR	NA	NA	F	MD	US	142	10515045	UNITED STATES	NA
101798641	10179864	20140519	NA	NA	NA	NA	NA	F	CN	US	142	10515045	UNITED STATES	NA
101798651	10179865	20140519	NA	59	YR	NA	NA	F	OT	US	142	10515045	UNITED STATES	NA
101798661	10179866	20140519	NA	NA	NA	NA	NA	F	MD	US	142	10515045	UNITED STATES	NA
101798671	10179867	20140519	NA	53	YR	NA	NA	F	CN	US	142	10515045	UNITED STATES	NA
101798681	10179868	20140519	NA	98	YR	NA	NA	F	MD	US	142	10515045	UNITED STATES	NA
101798691	10179869	20140519	NA	NA	NA	NA	NA	NA	CN	US	142	10515045	UNITED STATES	NA
101798701	10179870	20140519	2013	74	YR	NA	NA	F	MD	US	142	10515045	UNITED STATES	NA
101798711	10179871	20140519	NA	79	YR	NA	NA	F	CN	US	142	10515045	UNITED STATES	NA
101798731	10179873	20140519	2013	68	YR	NA	NA	F	MD	US	142	10515045	UNITED STATES	NA
101798741	10179874	20140519	NA	NA	NA	NA	NA	M	CN	US	142	10515045	UNITED STATES	NA
101798751	10179875	20140519	NA	67	YR	NA	NA	F	MD	US	142	10515045	UNITED STATES	NA
101798761	10179876	20140519	NA	NA	NA	NA	NA	F	CN	US	142	10515045	UNITED STATES	NA
101798772	10179877	20140519	2013	73	YR	NA	NA	F	CN	US	142	10515045	UNITED STATES	NA
101798781	10179878	20140519	NA	NA	NA	NA	NA	F	CN	US	142	10515045	UNITED STATES	NA
101798791	10179879	20140519	NA	NA	NA	NA	NA	NA	CN	US	142	10515045	UNITED STATES	NA
101798801	10179880	20140519	NA	NA	NA	NA	NA	F	CN	US	142	10515045	UNITED STATES	NA
101798821	10179882	20140519	NA	NA	NA	NA	NA	F	OT	US	142	10515045	UNITED STATES	NA
101798831	10179883	20140519	NA	86	YR	NA	NA	F	CN	US	142	10515045	UNITED STATES	NA
101798841	10179884	20140519	NA	64	YR	NA	NA	F	OT	US	142	10515045	UNITED STATES	NA
101798861	10179886	20140519	NA	75	YR	NA	NA	F	MD	US	142	10515045	UNITED STATES	NA
101798871	10179887	20140519	NA	62	YR	NA	NA	F	CN	US	142	10515045	UNITED STATES	NA
101798881	10179888	20140519	NA	NA	NA	NA	NA	F	CN	US	142	10515045	UNITED STATES	NA
101798961	10179896	20140519	NA	NA	NA	NA	NA	F	CN	US	142	10515045	UNITED STATES	NA
101798971	10179897	20140519	2013	NA	NA	NA	NA	F	CN	US	142	10515045	UNITED STATES	NA
101798981	10179898	20140519	NA	NA	NA	NA	NA	NA	CN	US	142	10515045	UNITED STATES	NA
101799001	10179900	20140519	2013	72	YR	NA	NA	F	OT	US	142	10515045	UNITED STATES	NA
101799011	10179901	20140519	NA	51	YR	NA	NA	F	OT	US	142	10515045	UNITED STATES	NA
101799021	10179902	20140519	2013	NA	NA	NA	NA	NA	CN	US	142	10515045	UNITED STATES	NA
101799031	10179903	20140519	NA	70	YR	NA	NA	F	CN	US	142	10515045	UNITED STATES	NA
101799061	10179906	20140519	NA	NA	NA	NA	NA	F	MD	US	142	10515045	UNITED STATES	NA
101799071	10179907	20140519	NA	67	YR	NA	NA	F	MD	US	142	10515045	UNITED STATES	NA
101799081	10179908	20140519	20130903	55	YR	NA	NA	F	CN	US	142	10515045	UNITED STATES	NA
101799121	10179912	20140519	NA	70	YR	NA	NA	F	CN	US	142	10515045	UNITED STATES	NA
101799131	10179913	20140519	NA	NA	NA	NA	NA	F	CN	US	142	10515045	UNITED STATES	NA
101799141	10179914	20140519	NA	NA	NA	NA	NA	F	MD	US	142	10515045	UNITED STATES	NA
101799151	10179915	20140519	NA	53	YR	NA	NA	F	MD	US	142	10515045	UNITED STATES	NA
101799161	10179916	20140519	201310	66	YR	NA	NA	F	MD	US	142	10515045	UNITED STATES	NA
101799171	10179917	20140519	NA	86	YR	NA	NA	F	MD	US	142	10515045	UNITED STATES	NA
101799181	10179918	20140519	NA	84	YR	NA	NA	F	MD	US	142	10515045	UNITED STATES	NA
101799191	10179919	20140519	2013	92	YR	NA	NA	F	CN	US	142	10515045	UNITED STATES	NA
101799201	10179920	20140519	NA	NA	NA	NA	NA	F	CN	US	142	10515045	UNITED STATES	NA
101799211	10179921	20140519	NA	72	YR	NA	NA	F	MD	US	142	10515045	UNITED STATES	NA
101799221	10179922	20140519	NA	71	YR	NA	NA	F	CN	US	142	10515045	UNITED STATES	NA
101799231	10179923	20140519	NA	NA	NA	NA	NA	F	CN	US	142	10515045	UNITED STATES	NA
101799241	10179924	20140519	20131009	85	YR	NA	NA	F	CN	US	142	10515045	UNITED STATES	NA
101799251	10179925	20140519	NA	NA	NA	NA	NA	F	CN	US	142	10515045	UNITED STATES	NA
101799261	10179926	20140519	NA	71	YR	NA	NA	F	MD	US	142	10515045	UNITED STATES	NA
101799271	10179927	20140519	NA	NA	NA	NA	NA	F	MD	US	142	10515045	UNITED STATES	NA
101799281	10179928	20140519	NA	NA	NA	NA	NA	NA	CN	US	142	10515045	UNITED STATES	NA
101799291	10179929	20140519	NA	NA	NA	NA	NA	F	CN	US	142	10515045	UNITED STATES	NA
101799301	10179930	20140519	NA	NA	NA	NA	NA	F	CN	US	142	10515045	UNITED STATES	NA
101799311	10179931	20140519	NA	66	YR	NA	NA	F	OT	US	142	10515045	UNITED STATES	NA
101799321	10179932	20140519	NA	74	YR	NA	NA	F	CN	US	142	10515045	UNITED STATES	NA
101799331	10179933	20140519	NA	79	YR	NA	NA	F	CN	US	142	10515045	UNITED STATES	NA
101799401	10179940	20140519	NA	68	YR	NA	NA	F	CN	US	142	10515045	UNITED STATES	NA
101799471	10179947	20140519	NA	69	YR	NA	NA	F	CN	US	142	10515045	UNITED STATES	NA
101799521	10179952	20140519	NA	NA	NA	NA	NA	F	CN	US	142	10515045	UNITED STATES	NA
101799651	10179965	20140519	2013	65	YR	NA	NA	F	MD	US	142	10515045	UNITED STATES	NA
101799821	10179982	20140519	NA	NA	NA	NA	NA	F	CN	US	142	10515045	UNITED STATES	NA
101799872	10179987	20140519	NA	68	YR	87.35	KG	F	PH	US	142	10515045	UNITED STATES	NA
101799891	10179989	20140519	NA	56	YR	NA	NA	F	CN	US	142	10515045	UNITED STATES	NA
101800011	10180001	20140519	NA	NA	NA	NA	NA	NA	CN	US	142	10515045	UNITED STATES	NA
101800201	10180020	20140519	NA	52	YR	NA	NA	F	MD	US	142	10515045	UNITED STATES	NA
101800251	10180025	20140519	NA	NA	NA	NA	NA	F	CN	US	142	10515045	UNITED STATES	NA
101800291	10180029	20140519	NA	NA	NA	NA	NA	NA	CN	US	142	10515045	UNITED STATES	NA
101800361	10180036	20140519	20130819	83	YR	NA	NA	F	MD	US	142	10515045	UNITED STATES	NA
101800371	10180037	20140519	NA	NA	NA	NA	NA	F	OT	US	142	10515045	UNITED STATES	NA
101800381	10180038	20140519	NA	NA	NA	NA	NA	F	CN	US	142	10515045	UNITED STATES	NA
101800391	10180039	20140519	20131017	62	YR	NA	NA	F	CN	US	142	10515045	UNITED STATES	NA
101800401	10180040	20140519	20130923	NA	NA	NA	NA	F	CN	US	142	10515045	UNITED STATES	NA
101800411	10180041	20140519	NA	NA	NA	NA	NA	NA	CN	US	142	10515045	UNITED STATES	NA
101800421	10180042	20140519	NA	67	YR	NA	NA	F	CN	US	142	10515045	UNITED STATES	NA
101800431	10180043	20140519	NA	33	YR	NA	NA	F	MD	US	142	10515045	UNITED STATES	NA
101800441	10180044	20140519	NA	NA	NA	NA	NA	NA	CN	US	142	10515045	UNITED STATES	NA
101800451	10180045	20140519	NA	NA	NA	NA	NA	NA	CN	US	142	10515045	UNITED STATES	NA
101800461	10180046	20140519	NA	71	YR	NA	NA	F	CN	US	142	10515045	UNITED STATES	NA
101800471	10180047	20140519	NA	58	YR	NA	NA	F	MD	US	142	10515045	UNITED STATES	NA
101800481	10180048	20140519	201310	54	YR	NA	NA	M	CN	US	142	10515045	UNITED STATES	NA
101800491	10180049	20140519	NA	NA	NA	NA	NA	F	CN	US	142	10515045	UNITED STATES	NA
101800501	10180050	20140519	NA	NA	NA	NA	NA	F	CN	US	142	10515045	UNITED STATES	NA
101800511	10180051	20140519	NA	NA	NA	NA	NA	NA	CN	US	142	10515045	UNITED STATES	NA
101800522	10180052	20140519	20130923	71	YR	80.27	KG	F	MD	US	142	10515045	UNITED STATES	NA
101800531	10180053	20140519	NA	NA	NA	NA	NA	F	CN	US	142	10515045	UNITED STATES	NA
101800551	10180055	20140519	201308	68	YR	NA	NA	F	MD	US	142	10515045	UNITED STATES	NA
101800561	10180056	20140519	NA	81	YR	NA	NA	F	MD	US	142	10515045	UNITED STATES	NA
101800572	10180057	20140519	NA	77	YR	NA	NA	F	CN	US	142	10515045	UNITED STATES	NA
101800581	10180058	20140519	NA	87	YR	NA	NA	F	CN	US	142	10515045	UNITED STATES	NA
101800592	10180059	20140519	20130923	71	YR	65.76	KG	F	CN	US	142	10515045	UNITED STATES	NA
101800611	10180061	20140519	NA	NA	NA	NA	NA	F	CN	US	142	10515045	UNITED STATES	NA
101800621	10180062	20140519	2013	NA	NA	NA	NA	F	MD	US	142	10515045	UNITED STATES	NA
101800631	10180063	20140519	NA	NA	NA	NA	NA	F	CN	US	142	10515045	UNITED STATES	NA
101800651	10180065	20140519	NA	NA	NA	NA	NA	F	CN	US	142	10515045	UNITED STATES	NA
101800661	10180066	20140519	NA	NA	NA	NA	NA	NA	CN	US	142	10515045	UNITED STATES	NA
101800671	10180067	20140519	NA	NA	NA	NA	NA	NA	OT	US	142	10515045	UNITED STATES	NA
101800681	10180068	20140519	NA	82	YR	NA	NA	M	MD	US	142	10515045	UNITED STATES	NA
101800691	10180069	20140519	20130821	54	YR	NA	NA	F	CN	US	142	10515045	UNITED STATES	NA
101800701	10180070	20140519	NA	NA	NA	NA	NA	F	CN	US	142	10515045	UNITED STATES	NA
101800711	10180071	20140519	2013	82	YR	NA	NA	F	CN	US	142	10515045	UNITED STATES	NA
101800721	10180072	20140519	201309	67	YR	NA	NA	F	CN	US	142	10515045	UNITED STATES	NA
101800731	10180073	20140519	20131024	59	YR	NA	NA	F	MD	US	142	10515045	UNITED STATES	NA
101800741	10180074	20140519	NA	NA	NA	NA	NA	F	CN	US	142	10515045	UNITED STATES	NA
101800751	10180075	20140519	NA	70	YR	NA	NA	F	CN	US	142	10515045	UNITED STATES	NA
101800761	10180076	20140519	NA	NA	NA	NA	NA	F	MD	US	142	10515045	UNITED STATES	NA
101800771	10180077	20140519	NA	74	YR	NA	NA	F	OT	US	142	10515045	UNITED STATES	NA
101800782	10180078	20140519	NA	NA	NA	NA	NA	F	CN	US	142	10515045	UNITED STATES	NA
101800791	10180079	20140519	201304	58	YR	NA	NA	F	OT	US	142	10515045	UNITED STATES	NA
101800801	10180080	20140519	NA	NA	NA	NA	NA	F	CN	US	142	10515045	UNITED STATES	NA
101800811	10180081	20140519	NA	NA	NA	NA	NA	F	CN	US	142	10515045	UNITED STATES	NA
101800821	10180082	20140519	NA	NA	NA	NA	NA	F	PH	US	142	10515045	UNITED STATES	NA
101800831	10180083	20140519	NA	NA	NA	NA	NA	F	CN	US	142	10515045	UNITED STATES	NA
101800841	10180084	20140519	NA	82	YR	NA	NA	F	MD	US	142	10515045	UNITED STATES	NA
101800852	10180085	20140519	NA	67	YR	NA	NA	F	OT	US	142	10515045	UNITED STATES	NA
101800861	10180086	20140519	201310	71	YR	NA	NA	F	MD	US	142	10515045	UNITED STATES	NA
101800881	10180088	20140519	NA	NA	NA	NA	NA	NA	CN	US	142	10515045	UNITED STATES	NA
101800891	10180089	20140519	2013	81	YR	NA	NA	F	MD	US	142	10515045	UNITED STATES	NA
101800902	10180090	20180928	2013	64	YR	NA	NA	F	MD	US	183	10515045	UNITED STATES	NA
101800911	10180091	20140519	NA	NA	NA	NA	NA	M	CN	US	142	10515045	UNITED STATES	NA
101800921	10180092	20140519	2013	61	YR	NA	NA	F	MD	US	142	10515045	UNITED STATES	NA
101800943	10180094	20161005	201204	77	YR	NA	NA	F	MD	US	164	10515045	UNITED STATES	NA
101800951	10180095	20140519	NA	NA	NA	NA	NA	NA	OT	US	142	10515045	UNITED STATES	NA
101800961	10180096	20140519	NA	NA	NA	NA	NA	F	CN	US	142	10515045	UNITED STATES	NA
101800971	10180097	20140519	NA	79	YR	NA	NA	F	CN	US	142	10515045	UNITED STATES	NA
101800981	10180098	20140519	NA	71	YR	NA	NA	F	MD	US	142	10515045	UNITED STATES	NA
101800992	10180099	20140519	20130410	63	YR	88.43	KG	F	MD	US	142	10515045	UNITED STATES	NA
101801001	10180100	20140519	NA	60	YR	NA	NA	F	CN	US	142	10515045	UNITED STATES	NA
101801021	10180102	20140519	NA	76	YR	NA	NA	M	CN	US	142	10515045	UNITED STATES	NA
101801031	10180103	20140519	NA	NA	NA	NA	NA	NA	CN	US	142	10515045	UNITED STATES	NA
101801041	10180104	20140519	2011	NA	NA	NA	NA	F	CN	US	142	10515045	UNITED STATES	NA
101801051	10180105	20140519	NA	NA	NA	NA	NA	F	CN	US	142	10515045	UNITED STATES	NA
101801061	10180106	20140519	201310	61	YR	NA	NA	F	CN	US	142	10515045	UNITED STATES	NA
101801071	10180107	20140519	NA	51	YR	NA	NA	F	CN	US	142	10515045	UNITED STATES	NA
101801081	10180108	20140519	NA	74	YR	NA	NA	F	CN	US	142	10515045	UNITED STATES	NA
101801091	10180109	20140519	NA	NA	NA	NA	NA	F	CN	US	142	10515045	UNITED STATES	NA
101801101	10180110	20140519	NA	NA	NA	NA	NA	F	CN	US	142	10515045	UNITED STATES	NA
101801111	10180111	20140519	201310	64	YR	NA	NA	F	MD	US	142	10515045	UNITED STATES	NA
101801121	10180112	20140519	20131009	65	YR	NA	NA	F	MD	US	142	10515045	UNITED STATES	NA
101801131	10180113	20140519	2012	69	YR	NA	NA	F	MD	US	142	10515045	UNITED STATES	NA
101801141	10180114	20140519	20131017	NA	NA	NA	NA	F	CN	US	142	10515045	UNITED STATES	NA
101801152	10180115	20140519	20130916	64	YR	73.92	KG	F	CN	US	142	10515045	UNITED STATES	NA
101801161	10180116	20140519	201310	73	YR	NA	NA	F	CN	US	142	10515045	UNITED STATES	NA
101801182	10180118	20140519	NA	69	YR	NA	NA	F	CN	US	142	10515045	UNITED STATES	NA
101801191	10180119	20140519	2013	NA	NA	NA	NA	F	CN	US	142	10515045	UNITED STATES	NA
101801201	10180120	20140519	201310	86	YR	NA	NA	F	MD	US	142	10515045	UNITED STATES	NA
101801211	10180121	20140519	201310	62	YR	NA	NA	F	CN	US	142	10515045	UNITED STATES	NA
101801221	10180122	20140519	NA	78	YR	NA	NA	F	MD	US	142	10515045	UNITED STATES	NA
101801231	10180123	20140519	NA	52	YR	NA	NA	F	CN	US	142	10515045	UNITED STATES	NA
101801241	10180124	20140519	NA	NA	NA	NA	NA	F	MD	US	142	10515045	UNITED STATES	NA
101801251	10180125	20140519	20131104	NA	NA	NA	NA	F	CN	US	142	10515045	UNITED STATES	NA
101801261	10180126	20140519	NA	NA	NA	NA	NA	NA	MD	US	142	10515045	UNITED STATES	NA
101801271	10180127	20140519	20131026	60	YR	NA	NA	F	OT	US	142	10515045	UNITED STATES	NA
101801281	10180128	20140519	NA	NA	NA	NA	NA	F	PH	US	142	10515045	UNITED STATES	NA
101801292	10180129	20140519	NA	70	YR	120.6	KG	M	MD	US	142	10515045	UNITED STATES	NA
101801301	10180130	20140519	NA	NA	NA	NA	NA	F	OT	US	142	10515045	UNITED STATES	NA
101801311	10180131	20140519	NA	NA	NA	NA	NA	F	CN	US	142	10515045	UNITED STATES	NA
101801331	10180133	20140519	NA	NA	NA	NA	NA	F	CN	US	142	10515045	UNITED STATES	NA
101801341	10180134	20140519	NA	NA	NA	NA	NA	F	CN	US	142	10515045	UNITED STATES	NA
101801351	10180135	20140519	2013	NA	NA	NA	NA	F	CN	US	142	10515045	UNITED STATES	NA
101801361	10180136	20140519	20130528	46	YR	NA	NA	F	MD	US	142	10515045	UNITED STATES	NA
101801371	10180137	20140519	201309	NA	NA	NA	NA	F	MD	US	142	10515045	UNITED STATES	NA
101801381	10180138	20140519	NA	75	YR	NA	NA	F	CN	US	142	10515045	UNITED STATES	NA
101801392	10180139	20140519	20110701	50	YR	71.66	KG	F	CN	US	142	10515045	UNITED STATES	NA
101801401	10180140	20140519	2013	89	YR	NA	NA	F	MD	US	142	10515045	UNITED STATES	NA
101801412	10180141	20140519	20130521	74	YR	54.42	KG	F	CN	US	142	10515045	UNITED STATES	NA
101801421	10180142	20140519	20131205	76	YR	NA	NA	F	CN	US	142	10515045	UNITED STATES	NA
101801431	10180143	20140519	NA	NA	NA	NA	NA	NA	OT	US	142	10515045	UNITED STATES	NA
101801451	10180145	20140519	NA	75	YR	NA	NA	F	CN	US	142	10515045	UNITED STATES	NA
101801461	10180146	20140519	201310	NA	NA	NA	NA	F	CN	US	142	10515045	UNITED STATES	NA
101801471	10180147	20140519	NA	NA	NA	NA	NA	F	OT	US	142	10515045	UNITED STATES	NA
101801481	10180148	20140519	NA	NA	NA	NA	NA	NA	CN	US	142	10515045	UNITED STATES	NA
101801491	10180149	20140519	2013	54	YR	NA	NA	F	CN	US	142	10515045	UNITED STATES	NA
101801501	10180150	20140519	NA	NA	NA	NA	NA	F	MD	US	142	10515045	UNITED STATES	NA
101801511	10180151	20140519	201310	87	YR	40.83	KG	F	MD	US	142	10515045	UNITED STATES	NA
101801521	10180152	20140519	2013	81	YR	NA	NA	F	MD	US	142	10515045	UNITED STATES	NA
101801531	10180153	20140519	2012	66	YR	NA	NA	F	MD	US	142	10515045	UNITED STATES	NA
101801542	10180154	20140519	NA	88	YR	71.2	KG	F	MD	US	142	10515045	UNITED STATES	NA
101801551	10180155	20140519	NA	55	YR	NA	NA	F	MD	US	142	10515045	UNITED STATES	NA
101801581	10180158	20140519	201310	NA	NA	NA	NA	F	CN	US	142	10515045	UNITED STATES	NA
101801591	10180159	20140519	2013	NA	NA	NA	NA	F	CN	US	142	10515045	UNITED STATES	NA
101801601	10180160	20140519	201311	61	YR	NA	NA	F	MD	US	142	10515045	UNITED STATES	NA
101801611	10180161	20140519	NA	NA	NA	NA	NA	NA	CN	US	142	10515045	UNITED STATES	NA
101801622	10180162	20140519	NA	61	YR	NA	NA	F	MD	US	142	10515045	UNITED STATES	NA
101801641	10180164	20140519	NA	76	YR	NA	NA	F	CN	US	142	10515045	UNITED STATES	NA
101801651	10180165	20140519	2013	87	YR	NA	NA	M	CN	US	142	10515045	UNITED STATES	NA
101801661	10180166	20140519	NA	69	YR	NA	NA	F	MD	US	142	10515045	UNITED STATES	NA
101801672	10180167	20140519	20130410	70	YR	82.54	KG	F	OT	US	142	10515045	UNITED STATES	NA
101801681	10180168	20140519	NA	NA	NA	NA	NA	F	CN	US	142	10515045	UNITED STATES	NA
101801701	10180170	20140519	NA	NA	NA	NA	NA	F	CN	US	142	10515045	UNITED STATES	OT
101801712	10180171	20140519	201309	60	YR	66.21	KG	F	CN	US	142	10515045	UNITED STATES	NA
101801721	10180172	20140519	NA	72	YR	NA	NA	F	MD	US	142	10515045	UNITED STATES	NA
101801751	10180175	20140519	NA	61	YR	NA	NA	F	OT	US	142	10515045	UNITED STATES	NA
101801761	10180176	20140519	201306	62	YR	NA	NA	F	MD	US	142	10515045	UNITED STATES	NA
101801771	10180177	20140519	20131205	90	YR	NA	NA	F	MD	US	142	10515045	UNITED STATES	NA
101801782	10180178	20140519	201311	69	YR	NA	NA	F	MD	US	142	10515045	UNITED STATES	NA
101801791	10180179	20140519	NA	71	YR	NA	NA	F	MD	US	142	10515045	UNITED STATES	NA
101801801	10180180	20140519	NA	NA	NA	NA	NA	NA	CN	US	142	10515045	UNITED STATES	NA
101801811	10180181	20140519	2013	79	YR	NA	NA	F	MD	US	142	10515045	UNITED STATES	NA
101801831	10180183	20140519	NA	81	YR	NA	NA	F	CN	US	142	10515045	UNITED STATES	NA
101801851	10180185	20140519	NA	75	YR	NA	NA	F	CN	US	142	10515045	UNITED STATES	NA
101801861	10180186	20140519	NA	NA	NA	NA	NA	F	CN	US	142	10515045	UNITED STATES	NA
101801872	10180187	20140519	201311	72	YR	NA	NA	F	MD	US	142	10515045	UNITED STATES	NA
101801891	10180189	20140519	NA	58	YR	NA	NA	F	MD	US	142	10515045	UNITED STATES	NA
101801901	10180190	20140519	201201	64	YR	NA	NA	F	MD	US	142	10515045	UNITED STATES	NA
101801911	10180191	20140519	NA	80	YR	NA	NA	F	CN	US	142	10515045	UNITED STATES	NA
101801921	10180192	20140519	NA	NA	NA	NA	NA	F	CN	US	142	10515045	UNITED STATES	NA
101801931	10180193	20140519	NA	NA	NA	NA	NA	NA	MD	US	142	10515045	UNITED STATES	NA
101801942	10180194	20171018	201311	75	YR	NA	NA	F	MD	US	174	10515045	UNITED STATES	NA
101801951	10180195	20140519	201310	71	YR	NA	NA	F	MD	US	142	10515045	UNITED STATES	NA
101801961	10180196	20140519	2013	71	YR	NA	NA	M	MD	US	142	10515045	UNITED STATES	NA
101801971	10180197	20140519	NA	NA	NA	NA	NA	F	CN	US	142	10515045	UNITED STATES	NA
101801991	10180199	20140519	20131204	69	YR	NA	NA	F	MD	US	142	10515045	UNITED STATES	NA
101802011	10180201	20140519	NA	NA	NA	NA	NA	F	CN	US	142	10515045	UNITED STATES	NA
101802021	10180202	20140519	201312	80	YR	NA	NA	M	MD	US	142	10515045	UNITED STATES	NA
101802031	10180203	20140519	NA	NA	NA	NA	NA	F	CN	US	142	10515045	UNITED STATES	NA
101802041	10180204	20140519	2013	65	YR	NA	NA	F	CN	US	142	10515045	UNITED STATES	NA
101802061	10180206	20140519	201311	82	YR	50.34	KG	F	MD	US	142	10515045	UNITED STATES	NA
101802071	10180207	20140519	NA	NA	NA	NA	NA	F	MD	US	142	10515045	UNITED STATES	NA
101802081	10180208	20140519	2012	64	YR	NA	NA	F	MD	US	142	10515045	UNITED STATES	NA
101802091	10180209	20140519	2013	85	YR	NA	NA	F	MD	US	142	10515045	UNITED STATES	NA
101802102	10180210	20140519	20130916	69	YR	110.43	KG	M	OT	US	142	10515045	UNITED STATES	NA
101802111	10180211	20140519	2013	NA	NA	NA	NA	F	MD	US	142	10515045	UNITED STATES	NA
101802121	10180212	20140519	NA	NA	NA	NA	NA	F	CN	US	142	10515045	UNITED STATES	NA
101802131	10180213	20140519	NA	NA	NA	NA	NA	F	CN	US	142	10515045	UNITED STATES	NA
101802141	10180214	20140519	NA	NA	NA	NA	NA	F	CN	US	142	10515045	UNITED STATES	NA
101802151	10180215	20140519	NA	NA	NA	NA	NA	M	CN	US	142	10515045	UNITED STATES	NA
101802161	10180216	20140519	NA	76	YR	NA	NA	F	MD	US	142	10515045	UNITED STATES	NA
101802171	10180217	20140519	2013	NA	NA	NA	NA	F	MD	US	142	10515045	UNITED STATES	NA
101802191	10180219	20140519	NA	NA	NA	NA	NA	F	CN	US	142	10515045	UNITED STATES	NA
101802211	10180221	20140519	201311	62	YR	NA	NA	F	OT	US	142	10515045	UNITED STATES	NA
101802222	10180222	20140519	20130830	85	YR	68.03	KG	M	CN	US	142	10515045	UNITED STATES	NA
101802231	10180223	20140519	2013	73	YR	NA	NA	F	CN	US	142	10515045	UNITED STATES	NA
101802241	10180224	20140519	NA	58	YR	NA	NA	F	CN	US	142	10515045	UNITED STATES	NA
101802261	10180226	20140519	201311	67	YR	NA	NA	M	OT	US	142	10515045	UNITED STATES	NA
101802271	10180227	20140519	2013	90	YR	NA	NA	F	CN	US	142	10515045	UNITED STATES	NA
101802281	10180228	20140519	NA	NA	NA	NA	NA	F	CN	US	142	10515045	UNITED STATES	NA
101802292	10180229	20140519	20131104	61	YR	60.68	KG	F	CN	US	142	10515045	UNITED STATES	NA
101802301	10180230	20140519	NA	70	YR	NA	NA	F	MD	US	142	10515045	UNITED STATES	NA
101802312	10180231	20140519	NA	65	YR	NA	NA	M	CN	US	142	10515045	UNITED STATES	NA
101802321	10180232	20140519	NA	NA	NA	NA	NA	M	CN	US	142	10515045	UNITED STATES	NA
101802331	10180233	20140519	201312	90	YR	NA	NA	F	CN	US	142	10515045	UNITED STATES	HO
101802341	10180234	20140519	201312	66	YR	NA	NA	F	MD	US	142	10515045	UNITED STATES	NA
101802361	10180236	20140519	2013	NA	NA	NA	NA	F	CN	US	142	10515045	UNITED STATES	NA
101802371	10180237	20140519	NA	65	YR	NA	NA	M	MD	US	142	10515045	UNITED STATES	NA
101802381	10180238	20140519	2013	NA	NA	NA	NA	F	CN	US	142	10515045	UNITED STATES	NA
101802401	10180240	20140519	NA	NA	NA	NA	NA	F	CN	US	142	10515045	UNITED STATES	NA
101802411	10180241	20140519	NA	NA	NA	NA	NA	F	CN	US	142	10515045	UNITED STATES	NA
101802421	10180242	20140519	NA	NA	NA	NA	NA	F	CN	US	142	10515045	UNITED STATES	NA
101802431	10180243	20140519	NA	66	YR	NA	NA	M	MD	US	142	10515045	UNITED STATES	NA
101802441	10180244	20140519	201312	72	YR	NA	NA	F	MD	US	142	10515045	UNITED STATES	NA
101802461	10180246	20140519	2013	NA	NA	NA	NA	F	CN	US	142	10515045	UNITED STATES	NA
101802471	10180247	20140519	NA	NA	NA	NA	NA	F	CN	US	142	10515045	UNITED STATES	NA
101802481	10180248	20140519	2013	NA	NA	NA	NA	F	MD	US	142	10515045	UNITED STATES	NA
101802491	10180249	20140519	NA	NA	NA	NA	NA	F	CN	US	142	10515045	UNITED STATES	NA
101802501	10180250	20140519	NA	NA	NA	NA	NA	F	MD	US	142	10515045	UNITED STATES	NA
101802511	10180251	20140519	NA	NA	NA	NA	NA	F	CN	US	142	10515045	UNITED STATES	NA
101802521	10180252	20140519	NA	NA	NA	NA	NA	F	MD	US	142	10515045	UNITED STATES	NA
101802531	10180253	20140519	NA	NA	NA	NA	NA	F	CN	US	142	10515045	UNITED STATES	NA
101802551	10180255	20140519	NA	NA	NA	NA	NA	F	CN	US	142	10515045	UNITED STATES	NA
101802561	10180256	20140519	NA	NA	NA	NA	NA	F	CN	US	142	10515045	UNITED STATES	NA
101802581	10180258	20140519	NA	63	YR	NA	NA	F	CN	US	142	10515045	UNITED STATES	NA
101802591	10180259	20140519	2013	NA	NA	NA	NA	F	CN	US	142	10515045	UNITED STATES	NA
101802601	10180260	20140519	NA	NA	NA	NA	NA	F	CN	US	142	10515045	UNITED STATES	NA
101802611	10180261	20140519	20130913	71	YR	NA	NA	F	OT	US	142	10515045	UNITED STATES	NA
101802622	10180262	20140519	20130504	74	YR	95.24	KG	M	CN	US	142	10515045	UNITED STATES	NA
101802631	10180263	20140519	NA	NA	NA	NA	NA	NA	CN	US	142	10515045	UNITED STATES	NA
101802641	10180264	20140519	2013	77	YR	NA	NA	F	CN	US	142	10515045	UNITED STATES	NA
101802652	10180265	20140519	201309	76	YR	NA	NA	F	CN	US	142	10515045	UNITED STATES	NA
101802671	10180267	20140519	NA	59	YR	NA	NA	F	CN	US	142	10515045	UNITED STATES	NA
101802681	10180268	20140519	NA	NA	NA	NA	NA	NA	OT	US	142	10515045	UNITED STATES	NA
101802691	10180269	20140519	NA	54	YR	NA	NA	F	CN	US	142	10515045	UNITED STATES	NA
101802701	10180270	20140519	201311	71	YR	NA	NA	F	MD	US	142	10515045	UNITED STATES	NA
101802712	10180271	20140519	NA	NA	NA	NA	NA	M	CN	US	142	10515045	UNITED STATES	NA
101802721	10180272	20140519	NA	NA	NA	NA	NA	F	CN	US	142	10515045	UNITED STATES	NA
101802731	10180273	20140519	20131025	84	YR	NA	NA	F	CN	US	142	10515045	UNITED STATES	NA
101802752	10180275	20140519	20130920	64	YR	69.39	KG	F	CN	US	142	10515045	UNITED STATES	NA
101802761	10180276	20140519	NA	NA	NA	NA	NA	NA	OT	US	142	10515045	UNITED STATES	NA
101802771	10180277	20140519	201310	NA	NA	NA	NA	F	MD	US	142	10515045	UNITED STATES	NA
101802791	10180279	20140519	20131208	46	YR	NA	NA	F	CN	US	142	10515045	UNITED STATES	NA
101802801	10180280	20140519	NA	NA	NA	NA	NA	F	CN	US	142	10515045	UNITED STATES	NA
101802811	10180281	20140519	NA	70	YR	NA	NA	F	MD	US	142	10515045	UNITED STATES	NA
101802851	10180285	20140519	NA	65	YR	NA	NA	F	CN	US	142	10515045	UNITED STATES	NA
101802861	10180286	20140519	201310	NA	NA	NA	NA	F	MD	US	142	10515045	UNITED STATES	NA
101802881	10180288	20140519	NA	52	YR	NA	NA	F	MD	US	142	10515045	UNITED STATES	NA
101802891	10180289	20140519	20131029	76	YR	NA	NA	F	CN	US	142	10515045	UNITED STATES	NA
101802901	10180290	20140519	20131115	75	YR	NA	NA	F	CN	US	142	10515045	UNITED STATES	NA
101802911	10180291	20140519	201212	78	YR	NA	NA	F	CN	US	142	10515045	UNITED STATES	NA
101802921	10180292	20140519	NA	72	YR	NA	NA	F	MD	US	142	10515045	UNITED STATES	NA
101802931	10180293	20140519	NA	NA	NA	NA	NA	F	MD	US	142	10515045	UNITED STATES	NA
101802941	10180294	20140519	20131114	63	YR	NA	NA	F	MD	US	142	10515045	UNITED STATES	NA
101802951	10180295	20140519	NA	82	YR	NA	NA	F	MD	US	142	10515045	UNITED STATES	OT
101802962	10180296	20140519	NA	70	YR	NA	NA	F	CN	US	142	10515045	UNITED STATES	NA
101802971	10180297	20140519	NA	78	YR	NA	NA	F	MD	US	142	10515045	UNITED STATES	NA
101802981	10180298	20140519	201311	NA	NA	NA	NA	F	CN	US	142	10515045	UNITED STATES	NA
101803001	10180300	20140519	NA	NA	NA	NA	NA	NA	OT	US	142	10515045	UNITED STATES	NA
101803031	10180303	20140519	2013	90	YR	NA	NA	F	MD	US	142	10515045	UNITED STATES	NA
101803042	10180304	20141006	201306	65	YR	NA	NA	F	CN	US	144	10515045	UNITED STATES	NA
101803051	10180305	20140519	NA	NA	NA	NA	NA	F	CN	US	142	10515045	UNITED STATES	NA
101803061	10180306	20140519	NA	NA	NA	NA	NA	F	CN	US	142	10515045	UNITED STATES	NA
101803071	10180307	20140519	20131122	82	YR	NA	NA	F	CN	US	142	10515045	UNITED STATES	NA
101803081	10180308	20140519	NA	NA	NA	NA	NA	NA	CN	US	142	10515045	UNITED STATES	NA
101803091	10180309	20140519	NA	77	YR	NA	NA	F	CN	US	142	10515045	UNITED STATES	NA
101803101	10180310	20140519	NA	NA	NA	NA	NA	M	CN	US	142	10515045	UNITED STATES	NA
101803112	10180311	20140519	2012	72	YR	NA	NA	F	CN	US	142	10515045	UNITED STATES	NA
101803121	10180312	20140519	NA	NA	NA	NA	NA	F	CN	US	142	10515045	UNITED STATES	NA
101803131	10180313	20140519	2012	87	YR	NA	NA	F	MD	US	142	10515045	UNITED STATES	NA
101803142	10180314	20140625	2011	69	YR	NA	NA	F	MD	US	142	10515045	UNITED STATES	OT
101803151	10180315	20140519	NA	NA	NA	NA	NA	F	CN	US	142	10515045	UNITED STATES	NA
101803161	10180316	20140519	2012	86	YR	NA	NA	F	MD	US	142	10515045	UNITED STATES	NA
101803181	10180318	20140519	NA	NA	NA	NA	NA	F	CN	US	142	10515045	UNITED STATES	OT
101803191	10180319	20140519	NA	NA	NA	NA	NA	F	OT	US	142	10515045	UNITED STATES	NA
101803201	10180320	20140519	NA	NA	NA	NA	NA	F	OT	US	142	10515045	UNITED STATES	NA
101803211	10180321	20140519	2013	79	YR	NA	NA	F	CN	US	142	10515045	UNITED STATES	NA
101803221	10180322	20140519	201305	NA	NA	NA	NA	F	CN	US	142	10515045	UNITED STATES	NA
101803231	10180323	20140519	201309	84	YR	NA	NA	F	MD	US	142	10515045	UNITED STATES	NA
101803241	10180324	20140519	NA	66	YR	NA	NA	F	MD	US	142	10515045	UNITED STATES	NA
101803252	10180325	20140519	2013	82	YR	NA	NA	F	CN	US	142	10515045	UNITED STATES	NA
101803261	10180326	20140519	NA	70	YR	NA	NA	F	MD	US	142	10515045	UNITED STATES	NA
101803281	10180328	20140519	NA	62	YR	NA	NA	F	MD	US	142	10515045	UNITED STATES	NA
101803291	10180329	20140519	NA	NA	NA	NA	NA	F	CN	US	142	10515045	UNITED STATES	NA
101803302	10180330	20140519	20131014	69	YR	53.06	KG	F	OT	US	142	10515045	UNITED STATES	NA
101803321	10180332	20140519	201310	79	YR	NA	NA	F	MD	US	142	10515045	UNITED STATES	NA
101803331	10180333	20140519	2012	84	YR	NA	NA	F	CN	US	142	10515045	UNITED STATES	NA
101803341	10180334	20140519	NA	47	YR	NA	NA	F	CN	US	142	10515045	UNITED STATES	NA
101803361	10180336	20140519	NA	76	YR	NA	NA	F	MD	US	142	10515045	UNITED STATES	NA
101803371	10180337	20140519	NA	NA	NA	NA	NA	F	CN	US	142	10515045	UNITED STATES	NA
101803381	10180338	20140519	20131111	NA	NA	NA	NA	F	CN	US	142	10515045	UNITED STATES	NA
101803391	10180339	20140519	NA	76	YR	NA	NA	F	MD	US	142	10515045	UNITED STATES	NA
101803401	10180340	20140519	NA	NA	NA	NA	NA	F	CN	US	142	10515045	UNITED STATES	NA
101803411	10180341	20140519	20131107	65	YR	NA	NA	F	MD	US	142	10515045	UNITED STATES	NA
101803421	10180342	20140519	NA	NA	NA	NA	NA	F	CN	US	142	10515045	UNITED STATES	NA
101803431	10180343	20140519	201310	61	YR	NA	NA	F	CN	US	142	10515045	UNITED STATES	NA
101803441	10180344	20140519	NA	63	YR	NA	NA	F	CN	US	142	10515045	UNITED STATES	NA
101803461	10180346	20140519	NA	NA	NA	NA	NA	F	CN	US	142	10515045	UNITED STATES	NA
101803471	10180347	20140519	NA	91	YR	NA	NA	F	MD	US	142	10515045	UNITED STATES	NA
101803481	10180348	20140519	20131011	58	YR	NA	NA	F	MD	US	142	10515045	UNITED STATES	NA
101803491	10180349	20140519	NA	NA	NA	NA	NA	F	CN	US	142	10515045	UNITED STATES	NA
101803501	10180350	20140519	2013	62	YR	NA	NA	F	MD	US	142	10515045	UNITED STATES	NA
101803511	10180351	20140519	NA	84	YR	NA	NA	F	CN	US	142	10515045	UNITED STATES	NA
101803521	10180352	20140519	NA	NA	NA	NA	NA	F	CN	US	142	10515045	UNITED STATES	NA
101803531	10180353	20140519	NA	93	YR	NA	NA	M	MD	US	142	10515045	UNITED STATES	NA
101803551	10180355	20140519	NA	82	YR	NA	NA	F	MD	US	142	10515045	UNITED STATES	NA
101803561	10180356	20140519	NA	NA	NA	NA	NA	F	MD	US	142	10515045	UNITED STATES	NA
101803571	10180357	20140519	NA	NA	NA	NA	NA	F	CN	US	142	10515045	UNITED STATES	NA
101803591	10180359	20140519	20131109	NA	NA	NA	NA	F	CN	US	142	10515045	UNITED STATES	NA
101803601	10180360	20140519	201304	NA	NA	NA	NA	F	CN	US	142	10515045	UNITED STATES	NA
101803611	10180361	20140519	NA	NA	NA	NA	NA	F	CN	US	142	10515045	UNITED STATES	NA
101803621	10180362	20140519	2013	78	YR	NA	NA	F	MD	US	142	10515045	UNITED STATES	NA
101803631	10180363	20140519	NA	82	YR	NA	NA	F	MD	US	142	10515045	UNITED STATES	NA
101803641	10180364	20140519	2012	65	YR	NA	NA	F	MD	US	142	10515045	UNITED STATES	NA
101803651	10180365	20140519	NA	65	YR	NA	NA	F	MD	US	142	10515045	UNITED STATES	NA
101803661	10180366	20140519	NA	NA	NA	NA	NA	F	PH	US	142	10515045	UNITED STATES	NA
101803671	10180367	20140519	NA	76	YR	NA	NA	F	CN	US	142	10515045	UNITED STATES	NA
101803681	10180368	20140519	20131024	60	YR	NA	NA	F	CN	US	142	10515045	UNITED STATES	NA
101803692	10180369	20140519	20130920	65	YR	NA	NA	F	OT	US	142	10515045	UNITED STATES	NA
101803701	10180370	20140519	20131107	81	YR	NA	NA	F	MD	US	142	10515045	UNITED STATES	NA
101803712	10180371	20140519	20131001	83	YR	NA	NA	F	MD	US	142	10515045	UNITED STATES	NA
101803721	10180372	20140519	NA	NA	NA	NA	NA	F	CN	US	142	10515045	UNITED STATES	NA
101803731	10180373	20140519	NA	NA	NA	NA	NA	F	CN	US	142	10515045	UNITED STATES	NA
101803741	10180374	20140519	2013	71	YR	NA	NA	M	MD	US	142	10515045	UNITED STATES	NA
101803751	10180375	20140519	2013	70	YR	NA	NA	F	MD	US	142	10515045	UNITED STATES	NA
101803772	10180377	20140519	20130509	73	YR	69.84	KG	F	CN	US	142	10515045	UNITED STATES	NA
101803781	10180378	20140519	NA	87	YR	NA	NA	F	MD	US	142	10515045	UNITED STATES	NA
101803792	10180379	20140519	NA	NA	NA	NA	NA	F	CN	US	142	10515045	UNITED STATES	NA
101803803	10180380	20141006	201306	83	YR	NA	NA	F	CN	US	144	10515045	UNITED STATES	NA
101803811	10180381	20140519	NA	82	YR	NA	NA	F	OT	US	142	10515045	UNITED STATES	NA
101803821	10180382	20140519	NA	72	YR	NA	NA	F	MD	US	142	10515045	UNITED STATES	NA
101803831	10180383	20140519	NA	NA	NA	NA	NA	NA	CN	US	142	10515045	UNITED STATES	NA
101803841	10180384	20140519	NA	60	YR	NA	NA	F	CN	US	142	10515045	UNITED STATES	NA
101803851	10180385	20140519	201310	51	YR	NA	NA	F	MD	US	142	10515045	UNITED STATES	NA
101803871	10180387	20140519	NA	NA	NA	NA	NA	F	CN	US	142	10515045	UNITED STATES	NA
101803881	10180388	20140519	NA	NA	NA	NA	NA	F	CN	US	142	10515045	UNITED STATES	NA
101803891	10180389	20140519	20131118	59	YR	NA	NA	F	MD	US	142	10515045	UNITED STATES	NA
101803901	10180390	20140519	2013	85	YR	NA	NA	F	CN	US	142	10515045	UNITED STATES	NA
101803912	10180391	20140519	NA	58	YR	NA	NA	F	MD	US	142	10515045	UNITED STATES	NA
101803921	10180392	20140519	2013	48	YR	NA	NA	F	MD	US	142	10515045	UNITED STATES	NA
101803931	10180393	20140519	NA	66	YR	NA	NA	F	MD	US	142	10515045	UNITED STATES	NA
101803942	10180394	20140519	NA	82	YR	NA	NA	F	MD	US	142	10515045	UNITED STATES	NA
101803951	10180395	20140519	NA	64	YR	NA	NA	F	CN	US	142	10515045	UNITED STATES	NA
101803961	10180396	20140519	NA	NA	NA	NA	NA	M	CN	US	142	10515045	UNITED STATES	NA
101803971	10180397	20140519	20131118	62	YR	NA	NA	F	MD	US	142	10515045	UNITED STATES	NA
101803982	10180398	20140519	2013	93	YR	NA	NA	F	MD	US	142	10515045	UNITED STATES	NA
101803991	10180399	20140519	NA	85	YR	NA	NA	M	MD	US	142	10515045	UNITED STATES	NA
101804002	10180400	20140519	20130904	NA	NA	99.77	KG	F	MD	US	142	10515045	UNITED STATES	OT
101804012	10180401	20140519	201305	69	YR	NA	NA	F	CN	US	142	10515045	UNITED STATES	NA
101804021	10180402	20140519	2013	77	YR	NA	NA	F	MD	US	142	10515045	UNITED STATES	NA
101804031	10180403	20140519	NA	52	YR	NA	NA	F	MD	US	142	10515045	UNITED STATES	OT
101804041	10180404	20140519	NA	60	YR	NA	NA	F	CN	US	142	10515045	UNITED STATES	NA
101804052	10180405	20140519	NA	65	YR	NA	NA	F	CN	US	142	10515045	UNITED STATES	NA
101804061	10180406	20140519	2013	NA	NA	NA	NA	F	CN	US	142	10515045	UNITED STATES	NA
101804072	10180407	20140519	20131114	78	YR	NA	NA	F	CN	US	142	10515045	UNITED STATES	NA
101804082	10180408	20140519	20130723	69	YR	53.06	KG	F	CN	US	142	10515045	UNITED STATES	NA
101804091	10180409	20140519	201312	57	YR	NA	NA	F	CN	US	142	10515045	UNITED STATES	NA
101804101	10180410	20140519	201312	NA	NA	NA	NA	F	CN	US	142	10515045	UNITED STATES	NA
101804111	10180411	20140519	2013	NA	NA	NA	NA	F	CN	US	142	10515045	UNITED STATES	NA
101804121	10180412	20140519	NA	NA	NA	NA	NA	M	CN	US	142	10515045	UNITED STATES	NA
101804131	10180413	20140519	NA	69	YR	NA	NA	F	CN	US	142	10515045	UNITED STATES	NA
101804141	10180414	20140519	NA	NA	NA	NA	NA	F	CN	US	142	10515045	UNITED STATES	NA
101804151	10180415	20140519	NA	NA	NA	NA	NA	F	CN	US	142	10515045	UNITED STATES	NA
101804162	10180416	20140519	NA	86	YR	NA	NA	F	OT	US	142	10515045	UNITED STATES	NA
101804171	10180417	20140519	NA	NA	NA	NA	NA	NA	CN	US	142	10515045	UNITED STATES	NA
101804181	10180418	20140519	201305	67	YR	NA	NA	F	CN	US	142	10515045	UNITED STATES	NA
101804192	10180419	20140519	20131108	55	YR	NA	NA	F	CN	US	142	10515045	UNITED STATES	NA
101804201	10180420	20140519	NA	66	YR	NA	NA	F	CN	US	142	10515045	UNITED STATES	HO
101804212	10180421	20140519	NA	NA	NA	NA	NA	NA	CN	US	142	10515045	UNITED STATES	NA
101804221	10180422	20140519	20131025	59	YR	NA	NA	F	CN	US	142	10515045	UNITED STATES	NA
101804231	10180423	20140519	NA	81	YR	NA	NA	F	CN	US	142	10515045	UNITED STATES	NA
101804242	10180424	20140519	NA	NA	NA	NA	NA	NA	MD	US	142	10515045	UNITED STATES	NA
101804251	10180425	20140519	201311	88	YR	NA	NA	F	CN	US	142	10515045	UNITED STATES	NA
101804261	10180426	20140519	20131219	73	YR	NA	NA	F	MD	US	142	10515045	UNITED STATES	NA
101804271	10180427	20140519	NA	NA	NA	NA	NA	M	CN	US	142	10515045	UNITED STATES	NA
101804281	10180428	20140519	NA	56	YR	NA	NA	F	CN	US	142	10515045	UNITED STATES	NA
101804291	10180429	20140519	NA	NA	NA	NA	NA	NA	CN	US	142	10515045	UNITED STATES	NA
101804301	10180430	20140519	NA	85	YR	NA	NA	F	MD	US	142	10515045	UNITED STATES	OT
101804312	10180431	20140519	2013	NA	NA	NA	NA	M	CN	US	142	10515045	UNITED STATES	NA
101804321	10180432	20140519	20131219	83	YR	NA	NA	F	MD	US	142	10515045	UNITED STATES	NA
101804331	10180433	20140519	20131207	86	YR	NA	NA	F	MD	US	142	10515045	UNITED STATES	NA
101804341	10180434	20140519	NA	60	YR	NA	NA	NA	CN	US	142	10515045	UNITED STATES	NA
101804351	10180435	20140519	201312	83	YR	NA	NA	F	MD	US	142	10515045	UNITED STATES	NA
101804361	10180436	20140519	201312	NA	NA	NA	NA	F	MD	US	142	10515045	UNITED STATES	NA
101804371	10180437	20140519	NA	NA	NA	NA	NA	F	CN	US	142	10515045	UNITED STATES	NA
101804381	10180438	20140519	201308	56	YR	NA	NA	F	MD	US	142	10515045	UNITED STATES	NA
101804391	10180439	20140519	NA	59	YR	NA	NA	F	CN	US	142	10515045	UNITED STATES	NA
101804402	10180440	20140519	NA	NA	NA	NA	NA	NA	CN	US	142	10515045	UNITED STATES	NA
101804411	10180441	20140519	NA	69	YR	NA	NA	F	CN	US	142	10515045	UNITED STATES	NA
101804421	10180442	20140519	NA	90	YR	NA	NA	F	MD	US	142	10515045	UNITED STATES	NA
101804441	10180444	20140519	NA	NA	NA	NA	NA	NA	CN	US	142	10515045	UNITED STATES	NA
101804451	10180445	20140519	201310	79	YR	NA	NA	F	CN	US	142	10515045	UNITED STATES	NA
101804462	10180446	20140519	20131211	66	YR	NA	NA	F	MD	US	142	10515045	UNITED STATES	NA
101804471	10180447	20140519	NA	NA	NA	NA	NA	NA	CN	US	142	10515045	UNITED STATES	NA
101804482	10180448	20140519	201310	NA	NA	NA	NA	F	CN	US	142	10515045	UNITED STATES	NA
101804492	10180449	20140519	NA	77	YR	NA	NA	F	MD	US	142	10515045	UNITED STATES	NA
101804501	10180450	20140519	NA	NA	NA	NA	NA	F	OT	US	142	10515045	UNITED STATES	NA
101804511	10180451	20140519	NA	NA	NA	NA	NA	F	CN	US	142	10515045	UNITED STATES	NA
101804521	10180452	20140519	NA	71	YR	NA	NA	F	CN	US	142	10515045	UNITED STATES	NA
101804532	10180453	20140519	2013	82	YR	52.15	KG	F	OT	US	142	10515045	UNITED STATES	OT
101804542	10180454	20140519	201311	71	YR	56.69	KG	F	CN	US	142	10515045	UNITED STATES	NA
101804551	10180455	20140519	NA	NA	NA	NA	NA	F	CN	US	142	10515045	UNITED STATES	NA
101804561	10180456	20140519	20131107	69	YR	NA	NA	F	MD	US	142	10515045	UNITED STATES	NA
101804571	10180457	20140519	NA	NA	NA	NA	NA	F	CN	US	142	10515045	UNITED STATES	NA
101804581	10180458	20140519	NA	NA	NA	NA	NA	F	CN	US	142	10515045	UNITED STATES	NA
101804591	10180459	20140519	20131126	NA	NA	NA	NA	F	MD	US	142	10515045	UNITED STATES	NA
101804602	10180460	20140519	NA	54	YR	NA	NA	F	MD	US	142	10515045	UNITED STATES	NA
101804611	10180461	20140519	NA	66	YR	NA	NA	F	MD	US	142	10515045	UNITED STATES	NA
101804621	10180462	20140519	20140103	NA	NA	NA	NA	F	CN	US	142	10515045	UNITED STATES	NA
101804631	10180463	20140519	201312	86	YR	NA	NA	F	MD	US	142	10515045	UNITED STATES	NA
101804642	10180464	20140519	20131028	73	YR	57.14	KG	F	CN	US	142	10515045	UNITED STATES	NA
101804651	10180465	20140519	20131210	87	YR	NA	NA	F	CN	US	142	10515045	UNITED STATES	NA
101804661	10180466	20140519	2013	71	YR	NA	NA	F	CN	US	142	10515045	UNITED STATES	NA
101804671	10180467	20140519	201308	73	YR	NA	NA	F	MD	US	142	10515045	UNITED STATES	NA
101804681	10180468	20140519	NA	85	YR	NA	NA	M	OT	US	142	10515045	UNITED STATES	NA
101804691	10180469	20140519	2013	74	YR	NA	NA	F	MD	US	142	10515045	UNITED STATES	NA
101804702	10180470	20140519	20131206	46	YR	48.07	KG	F	MD	US	142	10515045	UNITED STATES	NA
101804711	10180471	20140519	NA	NA	NA	NA	NA	F	CN	US	142	10515045	UNITED STATES	NA
101804721	10180472	20140519	NA	NA	NA	NA	NA	F	CN	US	142	10515045	UNITED STATES	NA
101804731	10180473	20140519	2013	61	YR	NA	NA	F	MD	US	142	10515045	UNITED STATES	NA
101804741	10180474	20140519	20131227	NA	NA	NA	NA	F	CN	US	142	10515045	UNITED STATES	NA
101804751	10180475	20140519	NA	85	YR	NA	NA	F	MD	US	142	10515045	UNITED STATES	NA
101804761	10180476	20140519	NA	NA	NA	NA	NA	F	CN	US	142	10515045	UNITED STATES	NA
101804771	10180477	20140519	NA	NA	NA	NA	NA	NA	CN	US	142	10515045	UNITED STATES	NA
101804781	10180478	20140519	NA	NA	NA	NA	NA	NA	CN	US	142	10515045	UNITED STATES	NA
101804791	10180479	20140519	2012	64	YR	NA	NA	F	MD	US	142	10515045	UNITED STATES	NA
101804801	10180480	20140519	NA	NA	NA	NA	NA	F	CN	US	142	10515045	UNITED STATES	NA
101804811	10180481	20140519	NA	84	YR	NA	NA	M	CN	US	142	10515045	UNITED STATES	NA
101804821	10180482	20140519	NA	73	YR	NA	NA	F	MD	US	142	10515045	UNITED STATES	NA
101804832	10180483	20141006	20131119	60	YR	NA	NA	F	OT	US	144	10515045	UNITED STATES	NA
101804841	10180484	20140519	201401	NA	NA	NA	NA	F	CN	US	142	10515045	UNITED STATES	NA
101804851	10180485	20140519	2013	71	YR	NA	NA	F	CN	US	142	10515045	UNITED STATES	NA
101804861	10180486	20140519	NA	NA	NA	NA	NA	NA	CN	US	142	10515045	UNITED STATES	NA
101804871	10180487	20140519	NA	NA	NA	NA	NA	M	MD	US	142	10515045	UNITED STATES	NA
101804882	10180488	20140519	201307	78	YR	64.4	KG	F	CN	US	142	10515045	UNITED STATES	NA
101804891	10180489	20140519	NA	90	YR	NA	NA	F	MD	US	142	10515045	UNITED STATES	NA
101804901	10180490	20140519	NA	87	YR	NA	NA	F	MD	US	142	10515045	UNITED STATES	NA
101804912	10180491	20140519	NA	NA	NA	NA	NA	F	CN	US	142	10515045	UNITED STATES	NA
101804921	10180492	20140519	2013	88	YR	NA	NA	F	CN	US	142	10515045	UNITED STATES	NA
101804931	10180493	20140519	2013	76	YR	NA	NA	F	CN	US	142	10515045	UNITED STATES	NA
101804941	10180494	20140519	NA	NA	NA	NA	NA	F	OT	US	142	10515045	UNITED STATES	NA
101804951	10180495	20140519	201312	65	YR	NA	NA	F	MD	US	142	10515045	UNITED STATES	NA
101804961	10180496	20140519	201301	62	YR	NA	NA	F	CN	US	142	10515045	UNITED STATES	NA
101804971	10180497	20140519	NA	79	YR	NA	NA	F	CN	US	142	10515045	UNITED STATES	NA
101804981	10180498	20140519	201401	85	YR	NA	NA	F	CN	US	142	10515045	UNITED STATES	NA
101804991	10180499	20140519	201305	48	YR	NA	NA	F	MD	US	142	10515045	UNITED STATES	NA
101805001	10180500	20140519	NA	NA	NA	NA	NA	F	CN	US	142	10515045	UNITED STATES	NA
101805022	10180502	20140519	201310	84	YR	NA	NA	F	MD	US	142	10515045	UNITED STATES	NA
101805032	10180503	20140519	20131105	88	YR	62.59	KG	F	CN	US	142	10515045	UNITED STATES	NA
101805041	10180504	20140519	NA	NA	NA	NA	NA	F	MD	US	142	10515045	UNITED STATES	NA
101805051	10180505	20140519	201308	71	YR	NA	NA	F	MD	US	142	10515045	UNITED STATES	NA
101805061	10180506	20140519	NA	NA	NA	NA	NA	NA	CN	US	142	10515045	UNITED STATES	NA
101805071	10180507	20140519	201302	NA	NA	NA	NA	F	CN	US	142	10515045	UNITED STATES	NA
101805091	10180509	20140519	20140108	NA	NA	NA	NA	F	MD	US	142	10515045	UNITED STATES	NA
101805101	10180510	20140519	201401	68	YR	NA	NA	F	CN	US	142	10515045	UNITED STATES	NA
101805111	10180511	20140519	NA	72	YR	NA	NA	F	CN	US	142	10515045	UNITED STATES	NA
101805121	10180512	20140519	NA	NA	NA	NA	NA	F	MD	US	142	10515045	UNITED STATES	NA
101805131	10180513	20140519	NA	74	YR	NA	NA	F	CN	US	142	10515045	UNITED STATES	NA
101805142	10180514	20140519	201310	74	YR	48.98	KG	F	OT	US	142	10515045	UNITED STATES	NA
101805151	10180515	20140519	201311	51	YR	NA	NA	F	MD	US	142	10515045	UNITED STATES	NA
101805161	10180516	20140519	NA	80	YR	NA	NA	F	CN	US	142	10515045	UNITED STATES	NA
101805171	10180517	20140519	201310	NA	NA	NA	NA	F	CN	US	142	10515045	UNITED STATES	NA
101805181	10180518	20140519	NA	NA	NA	NA	NA	NA	OT	US	142	10515045	UNITED STATES	NA
101805191	10180519	20140519	NA	NA	NA	NA	NA	F	MD	US	142	10515045	UNITED STATES	NA
101805201	10180520	20140519	NA	NA	NA	NA	NA	F	CN	US	142	10515045	UNITED STATES	NA
101805212	10180521	20140519	NA	NA	NA	NA	NA	F	PH	US	142	10515045	UNITED STATES	NA
101805241	10180524	20140519	NA	82	YR	NA	NA	F	CN	US	142	10515045	UNITED STATES	NA
101805281	10180528	20140519	NA	NA	NA	NA	NA	F	CN	US	142	10515045	UNITED STATES	NA
101805301	10180530	20140519	NA	62	YR	NA	NA	F	CN	US	142	10515045	UNITED STATES	NA
101805312	10180531	20140519	20130123	89	YR	NA	NA	F	CN	US	142	10515045	UNITED STATES	NA
101805321	10180532	20140519	NA	NA	NA	NA	NA	NA	CN	US	142	10515045	UNITED STATES	NA
101805332	10180533	20140519	20131017	75	YR	61.68	KG	F	CN	US	142	10515045	UNITED STATES	NA
101805341	10180534	20140519	NA	NA	NA	NA	NA	NA	CN	US	142	10515045	UNITED STATES	NA
[truncated: 150,179 more rows]
