# Supplementary material for: Risk factors for denosumab-related osteonecrosis of the jaw: a pharmacovigilance study using the U.S. FDA adverse event reporting system database
Source: Front Endocrinol (Lausanne). 2025 Dec 19;16:1586626. doi: 10.3389/fendo.2025.1586626 (PMC12757244; doi:10.3389/fendo.2025.1586626)
Supplement: Supplementary file 2 [file DataSheet2.csv]

primaryid	DRUG_SEQ	ROLE_COD	DRUGNAME	VAL_VBM	ROUTE	DOSE_VBM	prod_ai	FILE
100039931	1	PS	XGEVA	1	SUBCUTANEOUS	120 MG, Q4WK		DRUG14Q1.txt
100039931	2	SS	AFINITOR	1	ORAL	10 MG, QD		DRUG14Q1.txt
100039931	3	C	EXEMESTANE	1	UNKNOWN	UNK		DRUG14Q1.txt
100039931	4	C	METFORMIN	1	UNKNOWN	900 MG, UNK		DRUG14Q1.txt
100039931	5	C	MIRTAZAPIN	1	UNKNOWN	30 MG, UNK		DRUG14Q1.txt
100039931	6	C	TRAMADOL	1	UNKNOWN			DRUG14Q1.txt
100039931	7	C	RAMIPRIL	1	UNKNOWN	10 MG, UNK		DRUG14Q1.txt
100039931	8	C	BISOPROLOL	1	UNKNOWN	10 MG, UNK		DRUG14Q1.txt
100039931	9	C	PANTOZOL 01263204	1	UNKNOWN	UNK		DRUG14Q1.txt
100042171	1	PS	PROLIA	1	SUBCUTANEOUS	60 MG, Q6MO		DRUG14Q1.txt
100047891	1	PS	DENOSUMAB	1	SUBCUTANEOUS	120MG PER DAY		DRUG14Q1.txt
100047891	2	SS	TYKERB	1	ORAL	1000MG PER DAY		DRUG14Q1.txt
100047891	3	SS	TAXOL	1	INTRAVENOUS			DRUG14Q1.txt
100053381	1	PS	XGEVA	1	UNKNOWN	UNK		DRUG14Q1.txt
100053541	1	PS	XGEVA	1	UNKNOWN			DRUG14Q1.txt
100054511	1	PS	PROLIA	1	UNKNOWN			DRUG14Q1.txt
100054571	1	PS	DENOSUMAB	1	SUBCUTANEOUS	60 MG, Q6MO		DRUG14Q1.txt
100054571	2	C	BUPROPION HYDROCHLORIDE	1	ORAL	300 MG, QD		DRUG14Q1.txt
100054571	3	C	LEVOTHYROXINE	1	ORAL	50 MUG, QD		DRUG14Q1.txt
100054571	4	C	VITAMIN D2	1	ORAL	5000 UNIT, QD		DRUG14Q1.txt
100054571	5	C	ESTRADIOL	1	ORAL	1 MG, QD		DRUG14Q1.txt
100054571	6	C	MONTELUKAST	1	ORAL	10 MG, QD		DRUG14Q1.txt
100054571	7	C	PROGESTERONE	1	ORAL	100 MG, QD, 10 DAYS		DRUG14Q1.txt
100054571	8	C	SPIRONOLACTONE	1	ORAL	25 MG, BID		DRUG14Q1.txt
100054571	9	C	THEO 24	2	ORAL	200 MG, QD		DRUG14Q1.txt
100054621	1	PS	XGEVA	1	SUBCUTANEOUS	1.7 ML, Q4WK		DRUG14Q1.txt
100054621	2	SS	XGEVA	1				DRUG14Q1.txt
100055261	1	PS	XGEVA	1	SUBCUTANEOUS	1.7 ML, Q4WK		DRUG14Q1.txt
100055261	2	SS	XGEVA	1				DRUG14Q1.txt
100055551	1	PS	PROLIA	1	UNKNOWN			DRUG14Q1.txt
100058041	1	PS	XGEVA	1	SUBCUTANEOUS	1.7 ML, Q4WK		DRUG14Q1.txt
100058041	2	SS	XGEVA	1				DRUG14Q1.txt
100058131	1	PS	XGEVA	1	SUBCUTANEOUS	1.7 ML, Q4WK		DRUG14Q1.txt
100058131	2	SS	XGEVA	1				DRUG14Q1.txt
100058181	1	PS	XGEVA	1	SUBCUTANEOUS	1.7 ML, Q4WK		DRUG14Q1.txt
100058181	2	SS	XGEVA	1				DRUG14Q1.txt
100058451	1	PS	PROLIA	1	SUBCUTANEOUS			DRUG14Q1.txt
100060011	1	PS	PROLIA	1	UNKNOWN	UNK UNK, Q6MO		DRUG14Q1.txt
100060011	2	C	CALCIUM	1				DRUG14Q1.txt
100064971	1	PS	PROLIA	1	SUBCUTANEOUS	60 MG, Q6MO		DRUG14Q1.txt
100065911	1	PS	PROLIA	1	UNKNOWN	60 MG/ML, Q6MO		DRUG14Q1.txt
100065911	2	C	CALCIUM	1	UNKNOWN			DRUG14Q1.txt
100065911	3	C	VITAMIN D 00107901	1	UNKNOWN			DRUG14Q1.txt
100066021	1	PS	XGEVA	1	SUBCUTANEOUS	1.7 ML, Q4WK		DRUG14Q1.txt
100067281	1	PS	PROLIA	1	SUBCUTANEOUS	60 MG, UNK		DRUG14Q1.txt
100070981	1	PS	PROLIA	1	UNKNOWN	UNK		DRUG14Q1.txt
100079671	1	PS	PROLIA	1	UNKNOWN	UNK		DRUG14Q1.txt
100080321	1	PS	PROLIA	1	UNKNOWN	60 MG, UNK		DRUG14Q1.txt
100102641	1	PS	XGEVA	1	UNKNOWN	UNK UNK, Q3MO		DRUG14Q1.txt
100102641	2	SS	XGEVA	1				DRUG14Q1.txt
100102761	1	PS	XGEVA	1	UNKNOWN	UNK UNK, Q3MO		DRUG14Q1.txt
100102761	2	SS	XGEVA	1				DRUG14Q1.txt
100102801	1	PS	XGEVA	1	UNKNOWN	UNK		DRUG14Q1.txt
100102851	1	PS	PROLIA	1	UNKNOWN	UNK		DRUG14Q1.txt
100102851	2	C	PHENERGAN 00033001	1				DRUG14Q1.txt
100102851	3	C	LORTAB 00607101	1				DRUG14Q1.txt
100102851	4	C	XANAX	1				DRUG14Q1.txt
100102921	1	PS	PROLIA	1	UNKNOWN			DRUG14Q1.txt
100103031	1	PS	PROLIA	1	UNKNOWN			DRUG14Q1.txt
100103181	1	PS	XGEVA	1	UNKNOWN	UNK		DRUG14Q1.txt
100103234	1	PS	PROLIA	1	SUBCUTANEOUS	60 MG/ML, Q6MO		DRUG14Q2.txt
100103302	1	PS	PROLIA	1	SUBCUTANEOUS	60 MG, Q6MO		DRUG14Q2.txt
100103321	1	PS	PROLIA	1	UNKNOWN	UNK		DRUG14Q1.txt
100103502	1	PS	PROLIA	1	SUBCUTANEOUS	60 MG, Q6MO		DRUG14Q1.txt
100105102	1	PS	XGEVA	1	UNKNOWN	UNK		DRUG14Q2.txt
100105102	2	SS	PROLIA	1	UNKNOWN			DRUG14Q2.txt
100105102	3	SS	XARELTO	1	UNKNOWN			DRUG14Q2.txt
100105161	1	PS	PROLIA	1	UNKNOWN			DRUG14Q1.txt
100105191	1	PS	PROLIA	1	UNKNOWN	UNK		DRUG14Q1.txt
100105221	1	PS	PROLIA	1	UNKNOWN			DRUG14Q1.txt
100105471	1	PS	XGEVA	1	SUBCUTANEOUS	1.7 ML, Q4WK		DRUG14Q1.txt
100105481	1	PS	XGEVA	1	SUBCUTANEOUS	1.7 ML, Q4WK		DRUG14Q1.txt
100105491	1	PS	XGEVA	1	SUBCUTANEOUS	1.7 ML, Q4WK		DRUG14Q1.txt
100105672	1	PS	PROLIA	1	SUBCUTANEOUS	60 UNK, Q6MO		DRUG14Q2.txt
100105691	1	PS	XGEVA	1	SUBCUTANEOUS	1.7 ML, Q4WK		DRUG14Q1.txt
100105691	2	SS	XGEVA	1				DRUG14Q1.txt
100106242	1	PS	PROLIA	1	UNKNOWN	60 MG, Q6MO		DRUG14Q2.txt
100107611	1	PS	PROLIA	1	UNKNOWN	UNK		DRUG14Q1.txt
100108421	1	PS	PROLIA	1	UNKNOWN	60 MG, Q6MO		DRUG14Q1.txt
100108541	1	PS	PROLIA	1	SUBCUTANEOUS	60 MG, Q6MO		DRUG14Q1.txt
100108834	1	PS	PROLIA	1	UNKNOWN	UNK	DENOSUMAB	DRUG14Q3.txt
100108834	2	C	DAFIRO	1		1/2, QD	AMLODIPINE VALSARTAN	DRUG14Q3.txt
100108834	3	C	CALCIUM	1			CALCIUM	DRUG14Q3.txt
100109021	1	PS	XGEVA	1	SUBCUTANEOUS	120 MG, Q4WK		DRUG14Q1.txt
100110081	1	PS	PROLIA	1	UNKNOWN	UNK		DRUG14Q1.txt
100110941	1	PS	PROLIA	1	UNKNOWN	UNK		DRUG14Q1.txt
100110941	2	C	CALCIUM	1	UNKNOWN	UNK		DRUG14Q1.txt
100110941	3	C	MIRALAX 00754501	1	UNKNOWN	UNK		DRUG14Q1.txt
100111261	1	PS	PROLIA	1	UNKNOWN	UNK UNK, Q6MO		DRUG14Q1.txt
100111411	1	PS	XGEVA	1	SUBCUTANEOUS	120 MG/ML, Q4WK		DRUG14Q1.txt
100112431	1	PS	PROLIA	1	UNKNOWN	UNK		DRUG14Q1.txt
100118511	1	PS	PROLIA	1	UNKNOWN	60 MG, Q6MO		DRUG14Q1.txt
100122281	1	PS	PROLIA	1				DRUG14Q1.txt
100124172	1	PS	PROLIA	1	SUBCUTANEOUS	60 MG, Q6MO		DRUG14Q2.txt
100126352	1	PS	PROLIA	1	UNKNOWN	60 MG, Q6MO		DRUG14Q2.txt
100126352	2	C	PREDNISONE	1	UNKNOWN	5 MG, QD		DRUG14Q2.txt
100126352	3	C	LOSARTAN	1	UNKNOWN	UNK		DRUG14Q2.txt
100126352	4	C	SOTALOL	1	UNKNOWN	40 MG, BID		DRUG14Q2.txt
100126352	5	C	XOPENEX	1	UNKNOWN	UNK UNK, BID		DRUG14Q2.txt
100126352	6	C	NEXIUM 01479302	1	UNKNOWN			DRUG14Q2.txt
100126352	7	C	ASPIRIN	1	UNKNOWN	325 MG, UNK		DRUG14Q2.txt
100126352	8	C	DIGOXIN	1	UNKNOWN	0.25 MG, UNK		DRUG14Q2.txt
100126352	9	C	POTASSIUM	1	UNKNOWN			DRUG14Q2.txt
100126352	10	C	GLIMEPIRIDE	1	UNKNOWN			DRUG14Q2.txt
100126352	11	C	NASOCORT	1	UNKNOWN			DRUG14Q2.txt
100126352	12	C	ZOCOR	1	UNKNOWN			DRUG14Q2.txt
100126352	13	C	VITAMIN D 00107901	1	UNKNOWN	1000 UNK, BID		DRUG14Q2.txt
100126722	1	PS	PROLIA	1	UNKNOWN	UNK UNK, Q6MO		DRUG14Q1.txt
100135373	1	PS	XGEVA	1	SUBCUTANEOUS	120 MG, Q4WK	DENOSUMAB	DRUG14Q4.txt
100135373	2	C	CALCIDURAN	2				DRUG14Q4.txt
100135373	3	C	ELIGARD	1		22.5 MG, UNK	LEUPROLIDE ACETATE	DRUG14Q4.txt
100135381	1	PS	PROLIA	1	UNKNOWN	60 MG, UNK		DRUG14Q1.txt
100135621	1	PS	PROLIA	1	UNKNOWN	60 MG, UNK		DRUG14Q1.txt
100135681	1	PS	XGEVA	1	SUBCUTANEOUS	120 MG, Q4WK		DRUG14Q1.txt
100135681	2	C	CALCICHEW	1				DRUG14Q1.txt
100135711	1	PS	XGEVA	1	SUBCUTANEOUS	70 MG/ML, Q4WK		DRUG14Q1.txt
100135711	2	SS	XGEVA	1				DRUG14Q1.txt
100135721	1	PS	XGEVA	1	SUBCUTANEOUS	120 MG, Q4WK		DRUG14Q1.txt
100135781	1	PS	PROLIA	1	UNKNOWN	UNK		DRUG14Q1.txt
100135811	1	PS	PROLIA	1	UNKNOWN			DRUG14Q1.txt
100135892	1	PS	PROLIA	1	UNKNOWN		DENOSUMAB	DRUG14Q4.txt
100135911	1	PS	PROLIA	1	UNKNOWN	60 MG, Q6MO		DRUG14Q1.txt
100135923	1	PS	PROLIA	1	SUBCUTANEOUS	60 MG, Q6MO		DRUG14Q2.txt
100135923	2	SS	PROLIA	1				DRUG14Q2.txt
100135923	3	SS	PROLIA	1				DRUG14Q2.txt
100135923	4	SS	PROLIA	1				DRUG14Q2.txt
100135923	5	C	ARTELAC 00002701	2				DRUG14Q2.txt
100135923	6	C	GAVISCON 00237601	1				DRUG14Q2.txt
100135923	7	C	STILNOCT	1		5 MG, UNK		DRUG14Q2.txt
100135923	8	C	NEXIUM 01479302	1		20 MG, UNK		DRUG14Q2.txt
100135923	9	C	SERTRALINE	1		100 MG, UNK		DRUG14Q2.txt
100135923	10	C	DIAZEPAM	1		5 MG, UNK		DRUG14Q2.txt
100135923	11	C	NITRAPLAN	2				DRUG14Q2.txt
100138671	1	PS	XGEVA	1	SUBCUTANEOUS	1.7 ML, Q4WK		DRUG14Q1.txt
100138691	1	PS	XGEVA	1	SUBCUTANEOUS	1.7 ML, Q4WK		DRUG14Q1.txt
100138701	1	PS	XGEVA	1	SUBCUTANEOUS	1.7 ML, Q4WK		DRUG14Q1.txt
100140312	1	PS	PROLIA	1	UNKNOWN		DENOSUMAB	DRUG14Q4.txt
100140441	1	PS	XGEVA	1	UNKNOWN			DRUG14Q1.txt
100140471	1	PS	PROLIA	1	UNKNOWN			DRUG14Q1.txt
100142582	1	PS	PROLIA	1	UNKNOWN	60 MG, Q6MO		DRUG14Q2.txt
100142582	2	C	CARTIA 00002701	1				DRUG14Q2.txt
100142582	3	C	NOLEN	2				DRUG14Q2.txt
100144143	1	PS	PROLIA	1	UNKNOWN	UNK		DRUG14Q2.txt
100144143	2	C	GINKGO BILOBA	1				DRUG14Q2.txt
100144151	1	PS	PROLIA	1	UNKNOWN			DRUG14Q1.txt
100144171	1	PS	XGEVA	1	SUBCUTANEOUS	120 UNK, Q4WK		DRUG14Q1.txt
100144261	1	PS	XGEVA	1	SUBCUTANEOUS	120 MG, Q4WK		DRUG14Q1.txt
100144272	1	PS	PROLIA	1	UNKNOWN	60 MG, Q6MO		DRUG14Q2.txt
100144282	1	PS	PROLIA	1	UNKNOWN	60 MG, Q6MO		DRUG14Q2.txt
100144282	2	SS	PROLIA	1				DRUG14Q2.txt
100144282	3	C	XARELTO	1	UNKNOWN	20 MG, QD		DRUG14Q2.txt
100144282	4	C	DALTEPARIN	1				DRUG14Q2.txt
100144282	5	C	PARIET	1				DRUG14Q2.txt
100144282	6	C	RIVAROXABAN	1		20 MG, UNK		DRUG14Q2.txt
100144282	7	C	VITAMIN D 00107901	1				DRUG14Q2.txt
100144282	8	C	LORATADINE	1				DRUG14Q2.txt
100144282	9	C	LIPITOR	1				DRUG14Q2.txt
100144282	10	C	BISOPROLOL	1				DRUG14Q2.txt
100144282	11	C	COLACE	1				DRUG14Q2.txt
100144282	12	C	LASIX 00032601	1				DRUG14Q2.txt
100144282	13	C	OLMETEC	1				DRUG14Q2.txt
100144282	14	C	CLONIDINE	1				DRUG14Q2.txt
100144401	1	PS	XGEVA	1	UNKNOWN	UNK		DRUG14Q1.txt
100144401	2	C	DEXAMETHASONE	1				DRUG14Q1.txt
100144401	3	C	DIPHENHYDRAMINE	1				DRUG14Q1.txt
100150001	1	PS	XGEVA	1	SUBCUTANEOUS	1.7 ML, Q4WK		DRUG14Q1.txt
100150721	1	PS	PROLIA	1	UNKNOWN			DRUG14Q1.txt
100150981	1	PS	PROLIA	1	UNKNOWN	60 MG, Q6MO		DRUG14Q1.txt
100153821	1	PS	PROLIA	1	UNKNOWN	60 MG/ML, Q6MO		DRUG14Q1.txt
100153912	1	PS	XGEVA	1	SUBCUTANEOUS	120 MG, Q4WK		DRUG14Q2.txt
100153931	1	PS	PROLIA	1	UNKNOWN	UNK		DRUG14Q1.txt
100153942	1	PS	PROLIA	1	UNKNOWN		DENOSUMAB	DRUG14Q4.txt
100153991	1	PS	PROLIA	1	UNKNOWN	60 MG, Q6MO		DRUG14Q1.txt
100157471	1	PS	PROLIA	1	UNKNOWN	UNK		DRUG14Q1.txt
100166871	1	PS	XGEVA	1	UNKNOWN	UNK		DRUG14Q1.txt
100166871	2	C	CRIZOTINIB	1				DRUG14Q1.txt
100166871	3	C	OXYCONTIN	1				DRUG14Q1.txt
100166871	4	C	PHENERGAN 00033001	1				DRUG14Q1.txt
100166871	5	C	TYLENOL 00020001	1				DRUG14Q1.txt
100166871	6	C	MIRALAX 00754501	1				DRUG14Q1.txt
100166871	7	C	DEXAMETHASONE	1				DRUG14Q1.txt
100166871	8	C	LOVENOX	1				DRUG14Q1.txt
100167102	1	PS	PROLIA	1	UNKNOWN			DRUG14Q1.txt
100167211	1	PS	PROLIA	1	UNKNOWN			DRUG14Q1.txt
100167221	1	PS	PROLIA	1	UNKNOWN	UNK		DRUG14Q1.txt
100168853	1	PS	XGEVA	1	SUBCUTANEOUS	120 MG, Q4WK		DRUG14Q1.txt
100168881	1	PS	PROLIA	1	SUBCUTANEOUS	60 MG, Q6MO		DRUG14Q1.txt
100168891	1	PS	XGEVA	1	UNKNOWN	UNK		DRUG14Q1.txt
100171411	1	PS	PROLIA	1	SUBCUTANEOUS	60 MG, Q6MO		DRUG14Q1.txt
100171411	2	C	TRAZOLAN	1	ORAL	100 MG, QD		DRUG14Q1.txt
100171411	3	C	SEDACID 00661201	2	ORAL	20 MG, QD		DRUG14Q1.txt
100171411	4	C	FERRICURE 00023548	2	ORAL	UNK UNK, QD		DRUG14Q1.txt
100171411	5	C	CYMBALTA	1	ORAL	30 MG, QD		DRUG14Q1.txt
100171411	6	C	MEDROL 00049601	1	ORAL	32 MG, 1 TIME PER 2 DAYS		DRUG14Q1.txt
100171411	7	C	MICARDIS	1	ORAL	80 MG, QD		DRUG14Q1.txt
100171581	1	PS	PROLIA	1	UNKNOWN	60 MG, UNK		DRUG14Q1.txt
100171581	2	C	CALCITRIOL	1				DRUG14Q1.txt
100171581	3	C	CRESTOR	1				DRUG14Q1.txt
100171581	4	C	ZETIA	1				DRUG14Q1.txt
100171581	5	C	IPRATROPIUM 00391402	2				DRUG14Q1.txt
100171581	6	C	XALATAN	1				DRUG14Q1.txt
100171581	7	C	SYNTHROID	1				DRUG14Q1.txt
100171581	8	C	VITAMINS 00067501	2				DRUG14Q1.txt
100171881	1	PS	PROLIA	1				DRUG14Q1.txt
100172201	1	PS	PROLIA	1	UNKNOWN	UNK		DRUG14Q1.txt
100172201	2	C	NEXIUM 01479302	1				DRUG14Q1.txt
100173381	1	PS	PROLIA	1	UNKNOWN	60 MG, Q6MO		DRUG14Q1.txt
100173381	2	C	CALCIUM	1				DRUG14Q1.txt
100175731	1	PS	PROLIA	1		EVERY 6 MONTHS		DRUG14Q1.txt
100175731	3	C	TRAMADOL HCL	1				DRUG14Q1.txt
100175731	4	C	HYDROCODONE ACETAMINOPHEN	1				DRUG14Q1.txt
100175731	6	C	CARISOPRODOL	1				DRUG14Q1.txt
100175731	8	C	CENTRUM SILVER WOMENS MULTIVITAMIN	2				DRUG14Q1.txt
100175731	10	C	CALTRATE CALCIUM D3	2				DRUG14Q1.txt
100180041	1	PS	PROLIA	1				DRUG14Q1.txt
100180041	3	C	CALCIUM D	2				DRUG14Q1.txt
100180041	4	C	WOMANS 50 VITAMINS	2				DRUG14Q1.txt
100180041	6	C	AVORVASTATIN	2				DRUG14Q1.txt
100186611	1	PS	PROLIA	1	INTRAMUSCULAR	ONE TIME INJECTION		DRUG14Q1.txt
100201361	1	PS	PROLIA	1	SUBCUTANEOUS	60 MG, Q6MO		DRUG14Q1.txt
100201381	1	PS	PROLIA	1	SUBCUTANEOUS	UNK		DRUG14Q1.txt
100201461	1	PS	XGEVA	1	UNKNOWN			DRUG14Q1.txt
100204193	1	PS	PROLIA	1	SUBCUTANEOUS	60 MG, Q6MO		DRUG14Q2.txt
100204193	2	SS	ENBREL	1	UNKNOWN			DRUG14Q2.txt
100204212	1	PS	PROLIA	1	UNKNOWN	60 MG, Q6MO		DRUG14Q1.txt
100206472	1	PS	XGEVA	1	SUBCUTANEOUS	120 MG, QMO		DRUG14Q2.txt
100206472	2	C	EXEMESTANE	1		UNK		DRUG14Q2.txt
100206472	3	C	EVEROLIMUS	1		UNK		DRUG14Q2.txt
100206992	1	PS	PROLIA	1	SUBCUTANEOUS	60 MG, Q6MO		DRUG14Q1.txt
100207011	1	PS	XGEVA	1	SUBCUTANEOUS	1.7 ML, Q4WK		DRUG14Q1.txt
100207201	1	PS	PROLIA	1	UNKNOWN	UNK UNK, Q6MO		DRUG14Q1.txt
100207201	2	C	MONTELUKAST	1		10 MG, UNK		DRUG14Q1.txt
100207201	3	C	LEVOTHYROXINE	1		50 MG, UNK		DRUG14Q1.txt
100207201	4	C	POTASSIUM	1		10 MEQ, QD		DRUG14Q1.txt
100207201	5	C	DOXAZOSIN	1		08 MG, 12 TIMES PER DAY		DRUG14Q1.txt
100207201	6	C	BISOPROLOL FUMARATE	1		5 MG, UNK		DRUG14Q1.txt
100207201	7	C	EXFORGE	1		10/320 MG		DRUG14Q1.txt
100207201	8	C	BABY ASPIRIN	1				DRUG14Q1.txt
100207321	1	PS	XGEVA	1	SUBCUTANEOUS	1.7 ML, Q4WK		DRUG14Q1.txt
100207501	1	PS	XGEVA	1	SUBCUTANEOUS	1.7 ML, Q4WK		DRUG14Q1.txt
100207501	2	SS	XGEVA	1				DRUG14Q1.txt
100207511	1	PS	XGEVA	1	SUBCUTANEOUS	1.7 ML, Q4WK		DRUG14Q1.txt
100207651	1	PS	XGEVA	1	SUBCUTANEOUS	1.7 ML, Q4WK		DRUG14Q1.txt
100207651	2	SS	XGEVA	1				DRUG14Q1.txt
100207671	1	PS	XGEVA	1	SUBCUTANEOUS	1.7 ML, Q4WK		DRUG14Q1.txt
100207671	2	SS	XGEVA	1				DRUG14Q1.txt
100207681	1	PS	XGEVA	1	SUBCUTANEOUS	1.7 ML, Q4WK		DRUG14Q1.txt
100207741	1	PS	XGEVA	1	SUBCUTANEOUS	1.7 ML, Q4WK		DRUG14Q1.txt
100207741	2	SS	XGEVA	1				DRUG14Q1.txt
100207801	1	PS	PROLIA	1	UNKNOWN	60 MG, Q6MO		DRUG14Q1.txt
100211601	1	PS	PROLIA SOL 60MG ML	1		INJECTION, EVERY 6 MONTHS		DRUG14Q1.txt
100221651	1	PS	DENOSUMAB	1	SUBCUTANEOUS	120 MG, UNK		DRUG14Q1.txt
100231344	1	PS	XGEVA	1	Unknown	120 MG, Q4WK	DENOSUMAB	DRUG17Q3.txt
100231344	2	SS	XGEVA	1			DENOSUMAB	DRUG17Q3.txt
100231344	3	SS	PAMIDRONIC ACID	1	Unknown	UNK	PAMIDRONIC ACID	DRUG17Q3.txt
100231344	4	SS	ZOLEDRONIC ACID	1	Unknown	UNK	ZOLEDRONIC ACID	DRUG17Q3.txt
100231422	1	PS	PROLIA	1	SUBCUTANEOUS	60 MG, Q6MO		DRUG14Q2.txt
100231461	1	PS	XGEVA	1	UNKNOWN	UNK		DRUG14Q1.txt
100231461	2	SS	XGEVA	1				DRUG14Q1.txt
100231612	1	PS	PROLIA	1	UNKNOWN			DRUG14Q2.txt
100231643	1	PS	PROLIA	1	UNKNOWN	UNK		DRUG14Q1.txt
100231643	2	C	CALCIUM VITAMIN D 01483701	1				DRUG14Q1.txt
100231811	1	PS	PROLIA	1	UNKNOWN			DRUG14Q1.txt
100233311	1	PS	XGEVA	1	SUBCUTANEOUS	120 MG, Q4WK		DRUG14Q1.txt
100233441	1	PS	PROLIA	1	UNKNOWN	UNK		DRUG14Q1.txt
100233441	2	C	PLAVIX	1	UNKNOWN			DRUG14Q1.txt
100233441	3	C	CALCIUM	1	UNKNOWN	4000 MG, UNK		DRUG14Q1.txt
100233501	1	PS	PROLIA	1	SUBCUTANEOUS	60 MG, Q6MO		DRUG14Q1.txt
100234812	1	PS	PROLIA	1	SUBCUTANEOUS	60 MG, Q6MO		DRUG14Q2.txt
100234982	1	PS	PROLIA	1	SUBCUTANEOUS	60 MG, Q6MO		DRUG14Q2.txt
100235341	1	PS	PROLIA	1	UNKNOWN			DRUG14Q1.txt
100235661	1	PS	XGEVA	1	SUBCUTANEOUS	1.7 ML, Q4WK		DRUG14Q1.txt
100235661	2	SS	XGEVA	1				DRUG14Q1.txt
100237271	1	PS	XGEVA	1	SUBCUTANEOUS	1.7 ML, Q4WK		DRUG14Q1.txt
100237271	2	SS	XGEVA	1				DRUG14Q1.txt
100237441	1	PS	XGEVA	1	SUBCUTANEOUS	1.7 ML, Q4WK		DRUG14Q1.txt
100237441	2	SS	XGEVA	1				DRUG14Q1.txt
100238382	1	PS	PROLIA	1	SUBCUTANEOUS	60 MG, Q6MO		DRUG14Q2.txt
100238382	2	C	ATORVAS	1	ORAL	10 MG, QD		DRUG14Q2.txt
100238382	3	C	ELTROXIN	1	ORAL	100 MG, QD		DRUG14Q2.txt
100238382	4	C	NUPRIN	1	ORAL	75 MG, QD		DRUG14Q2.txt
100238382	5	C	CENTYL K	2	ORAL	UNK UNK, QD		DRUG14Q2.txt
100238382	6	C	NEPRAMEL	2	ORAL	40 MG, QD		DRUG14Q2.txt
100238491	1	PS	XGEVA	1	SUBCUTANEOUS	120 MG, Q4WK		DRUG14Q1.txt
100238721	1	PS	XGEVA	1	SUBCUTANEOUS	120 MG, Q4WK		DRUG14Q1.txt
100238754	1	PS	PROLIA	1	SUBCUTANEOUS	60 MG, Q6MO	DENOSUMAB	DRUG14Q3.txt
100263201	1	PS	PROLIA	1	UNKNOWN	UNK		DRUG14Q1.txt
100263931	1	PS	XGEVA	1	SUBCUTANEOUS	1.7 ML, Q4WK		DRUG14Q1.txt
100263931	2	SS	XGEVA	1				DRUG14Q1.txt
100263961	1	PS	XGEVA	1	SUBCUTANEOUS	1.7 ML, Q4WK		DRUG14Q1.txt
100263961	2	SS	XGEVA	1				DRUG14Q1.txt
100263981	1	PS	XGEVA	1	SUBCUTANEOUS	1.7 ML, Q4WK		DRUG14Q1.txt
100263981	2	SS	XGEVA	1				DRUG14Q1.txt
100264051	1	PS	PROLIA	1	SUBCUTANEOUS	60 MG, Q6MO		DRUG14Q1.txt
100264132	1	PS	XGEVA	1	SUBCUTANEOUS	UNK UNK, Q4WK		DRUG14Q1.txt
100264132	2	SS	ARANESP	1	UNKNOWN	UNK		DRUG14Q1.txt
100266851	1	PS	PROLIA	1	UNKNOWN	UNK		DRUG14Q1.txt
100266941	1	PS	PROLIA	1	SUBCUTANEOUS	60 MG, UNK		DRUG14Q1.txt
100266941	2	C	AMITRIPTYLINE	1	UNKNOWN	UNK		DRUG14Q1.txt
100266941	3	C	ATORVASTATIN	1	UNKNOWN	UNK		DRUG14Q1.txt
100266941	4	C	WARFARIN SODIUM	1	UNKNOWN	UNK		DRUG14Q1.txt
100267021	1	PS	PROLIA	1	UNKNOWN	UNK		DRUG14Q1.txt
100267031	1	PS	XGEVA	1	SUBCUTANEOUS	UNK UNK, Q4WK		DRUG14Q1.txt
100267081	1	PS	PROLIA	1	SUBCUTANEOUS	60 MG, Q6MO		DRUG14Q1.txt
100267151	1	PS	XGEVA	1	SUBCUTANEOUS	120 MG, Q4WK		DRUG14Q1.txt
100267481	1	PS	PROLIA	1	SUBCUTANEOUS	60 MG, Q6MO		DRUG14Q1.txt
100267491	1	PS	PROLIA	1	UNKNOWN	UNK UNK, Q6MO		DRUG14Q1.txt
100267601	1	PS	PROLIA	1	UNKNOWN	60 MG, UNK		DRUG14Q1.txt
100267651	1	PS	PROLIA	1	UNKNOWN			DRUG14Q1.txt
100267722	1	PS	PROLIA	1	SUBCUTANEOUS	60 MG, CYCLICAL		DRUG14Q2.txt
100267722	2	C	CHOLECALCIFEROL	1		UNK		DRUG14Q2.txt
100267722	3	C	CARDIOASPIRIN	1	ORAL	100 MG, UNK		DRUG14Q2.txt
100268682	1	PS	XGEVA	1	SUBCUTANEOUS	120 MG, Q4WK		DRUG14Q1.txt
100268851	1	PS	XGEVA	1	SUBCUTANEOUS	120 MG, Q4WK		DRUG14Q1.txt
100269012	1	PS	PROLIA	1	SUBCUTANEOUS	60 MG, Q6MO		DRUG14Q1.txt
100282031	1	PS	PROLIA	1	UNKNOWN	UNK		DRUG14Q1.txt
100291792	1	PS	PROLIA	1	SUBCUTANEOUS	60 MG, UNK		DRUG14Q1.txt
100291792	2	SS	DIPROPHOS	1	INTRA-ARTERIAL	7 MG, UNK		DRUG14Q1.txt
100291792	3	C	ARCOXIA	1	ORAL	60 MG, QD		DRUG14Q1.txt
100291792	4	C	COLCHICINE	1	ORAL	0.5 MG, QD		DRUG14Q1.txt
100291792	5	C	SIRDALUD	1	UNKNOWN	4 MG, AS NECESSARY		DRUG14Q1.txt
100291792	6	C	ROPIVACAINE	1	INTRA-ARTERIAL	0.5 %, UNK 3 ML		DRUG14Q1.txt
100291792	7	C	LIDOCAINE	1	UNKNOWN	3.5 MG, UNK 3 ML 0.5 %		DRUG14Q1.txt
100291792	8	C	TRIAMCORT 00031901	2		20 MG, UNK		DRUG14Q1.txt
100294743	1	PS	PROLIA	1	UNKNOWN	UNK	DENOSUMAB	DRUG14Q3.txt
100294861	1	PS	PROLIA	1	UNKNOWN	UNK		DRUG14Q1.txt
100294861	2	C	HYDROCODONE	1	UNKNOWN	UNK UNK, QD		DRUG14Q1.txt
100294861	3	C	SIMVASTATIN	1	UNKNOWN	UNK		DRUG14Q1.txt
100294861	4	C	FLUOXETINE	1	UNKNOWN	UNK		DRUG14Q1.txt
100294861	5	C	LABETALOL	1	UNKNOWN	UNK		DRUG14Q1.txt
100294861	6	C	LANSOPRAZOLE	1	UNKNOWN	UNK		DRUG14Q1.txt
100294861	7	C	SUDAFED 00076302	1	UNKNOWN	UNK UNK, Q12H		DRUG14Q1.txt
100295631	1	PS	PROLIA	1	INTRAMUSCULAR	INJECTION		DRUG14Q1.txt
100296041	1	PS	PROLIA	1				DRUG14Q1.txt
100296141	1	PS	PROLIA	1	SUBCUTANEOUS			DRUG14Q1.txt
100298351	1	PS	XGEVA	1	UNKNOWN	120 MG, Q4WK		DRUG14Q1.txt
100298391	1	PS	XGEVA	1	SUBCUTANEOUS	1.7 ML, Q4WK		DRUG14Q1.txt
100298391	2	SS	XGEVA	1				DRUG14Q1.txt
100298421	1	PS	XGEVA	1	SUBCUTANEOUS	1.7 ML, Q4WK		DRUG14Q1.txt
100298421	2	SS	XGEVA	1				DRUG14Q1.txt
100298431	1	PS	XGEVA	1	SUBCUTANEOUS	1.7 ML, Q4WK		DRUG14Q1.txt
100298431	2	SS	XGEVA	1				DRUG14Q1.txt
100298441	1	PS	XGEVA	1	SUBCUTANEOUS	1.7 ML, Q4WK		DRUG14Q1.txt
100298441	2	SS	XGEVA	1				DRUG14Q1.txt
100298451	1	PS	XGEVA	1	SUBCUTANEOUS	1.7 ML, Q4WK		DRUG14Q1.txt
100298451	2	SS	XGEVA	1				DRUG14Q1.txt
100298481	1	PS	XGEVA	1	SUBCUTANEOUS	1.7 ML, Q4WK		DRUG14Q1.txt
100298481	2	SS	XGEVA	1				DRUG14Q1.txt
100298491	1	PS	XGEVA	1	SUBCUTANEOUS	1.7 ML, Q4WK		DRUG14Q1.txt
100298491	2	SS	XGEVA	1				DRUG14Q1.txt
100298521	1	PS	XGEVA	1	SUBCUTANEOUS	1.7 ML, Q4WK		DRUG14Q1.txt
100298521	2	SS	XGEVA	1				DRUG14Q1.txt
100298531	1	PS	XGEVA	1	SUBCUTANEOUS	1.7 ML, Q4WK		DRUG14Q1.txt
100298531	2	SS	XGEVA	1				DRUG14Q1.txt
100309671	1	PS	PROLIA	1	UNKNOWN	UNK		DRUG14Q1.txt
100309831	1	PS	XGEVA	1	UNKNOWN	120 UNK, UNK		DRUG14Q1.txt
100309861	1	PS	PROLIA	1	UNKNOWN			DRUG14Q1.txt
100309922	1	PS	PROLIA	1	UNKNOWN	60 MG/ML, Q6MO		DRUG14Q2.txt
100309932	1	PS	PROLIA	1	UNKNOWN	60 MG/ML, Q6MO		DRUG14Q2.txt
100310072	1	PS	PROLIA	1	UNKNOWN	60 MG, Q6MO		DRUG14Q2.txt
100310081	1	PS	PROLIA	1	UNKNOWN	60 MG, UNK		DRUG14Q1.txt
100310141	1	PS	PROLIA	1	UNKNOWN	UNK		DRUG14Q1.txt
100310151	1	PS	XGEVA	1	SUBCUTANEOUS	1.7 ML, Q4WK		DRUG14Q1.txt
100310161	1	PS	XGEVA	1	SUBCUTANEOUS	UNK UNK, Q4WK		DRUG14Q1.txt
100310251	1	PS	XGEVA	1	SUBCUTANEOUS	UNK UNK, Q4WK		DRUG14Q1.txt
100310271	1	PS	XGEVA	1	SUBCUTANEOUS	1.7 ML, Q4WK		DRUG14Q1.txt
100312362	1	PS	PROLIA	1	UNKNOWN	UNK		DRUG14Q2.txt
100312371	1	PS	PROLIA	1	UNKNOWN	60 MG, Q6MO		DRUG14Q1.txt
100312462	1	PS	PROLIA	1	SUBCUTANEOUS	UNK UNK, Q6MO		DRUG14Q2.txt
100312481	1	PS	PROLIA	1	UNKNOWN			DRUG14Q1.txt
100312501	1	PS	PROLIA	1	SUBCUTANEOUS	60 MG, Q6MO		DRUG14Q1.txt
100312501	2	C	CALCIUM	1				DRUG14Q1.txt
100312501	3	C	VITAMIN D 00107901	1				DRUG14Q1.txt
100312521	1	PS	XGEVA	1	SUBCUTANEOUS	1.7 ML, Q4WK		DRUG14Q1.txt
100312521	2	SS	XGEVA	1				DRUG14Q1.txt
100312541	1	PS	XGEVA	1	SUBCUTANEOUS	1.7 ML, Q4WK		DRUG14Q1.txt
100312541	2	SS	XGEVA	1				DRUG14Q1.txt
100312551	1	PS	PROLIA	1	UNKNOWN	UNK		DRUG14Q1.txt
100312551	2	C	PREDNISONE	1	UNKNOWN	UNK		DRUG14Q1.txt
100312581	1	PS	XGEVA	1	SUBCUTANEOUS	UNK UNK, Q4WK		DRUG14Q1.txt
100312581	2	SS	XGEVA	1				DRUG14Q1.txt
100312611	1	PS	XGEVA	1	SUBCUTANEOUS	1.7 ML, Q4WK		DRUG14Q1.txt
100312611	2	SS	XGEVA	1				DRUG14Q1.txt
100312621	1	PS	PROLIA	1	UNKNOWN			DRUG14Q1.txt
100312641	1	PS	XGEVA	1	SUBCUTANEOUS	1.7 ML, Q4WK		DRUG14Q1.txt
100312641	2	SS	XGEVA	1				DRUG14Q1.txt
100312661	1	PS	XGEVA	1	SUBCUTANEOUS	1.7 ML, Q4WK		DRUG14Q1.txt
100312661	2	SS	XGEVA	1				DRUG14Q1.txt
100312661	3	SS	ARANESP	1	SUBCUTANEOUS	500 MUG, Q3WK		DRUG14Q1.txt
100312671	1	PS	XGEVA	1	SUBCUTANEOUS	1.7 ML, Q4WK		DRUG14Q1.txt
100312671	2	SS	XGEVA	1				DRUG14Q1.txt
100312691	1	PS	XGEVA	1	SUBCUTANEOUS	1.7 ML, Q4WK		DRUG14Q1.txt
100312691	2	SS	XGEVA	1				DRUG14Q1.txt
100312731	1	PS	XGEVA	1	SUBCUTANEOUS	1.7 ML, Q4WK		DRUG14Q1.txt
100312731	2	SS	XGEVA	1				DRUG14Q1.txt
100312761	1	PS	XGEVA	1	SUBCUTANEOUS	1.7 ML, Q4WK		DRUG14Q1.txt
100312761	2	SS	XGEVA	1				DRUG14Q1.txt
100312771	1	PS	PROLIA	1	SUBCUTANEOUS	60 MG, Q6MO		DRUG14Q1.txt
100313171	1	PS	XGEVA	1	SUBCUTANEOUS	1.7 ML, Q4WK		DRUG14Q1.txt
100313171	2	SS	XGEVA	1				DRUG14Q1.txt
100313201	1	PS	XGEVA	1	SUBCUTANEOUS	1.7 ML, Q4WK		DRUG14Q1.txt
100313201	2	SS	XGEVA	1				DRUG14Q1.txt
100313251	1	PS	XGEVA	1	SUBCUTANEOUS	1.7 ML, Q4WK		DRUG14Q1.txt
100313251	2	SS	XGEVA	1				DRUG14Q1.txt
100314451	1	PS	PROLIA	1	UNKNOWN	UNK		DRUG14Q1.txt
100314991	1	PS	PROLIA	1		UNK		DRUG14Q1.txt
100315182	1	PS	PROLIA	1	UNKNOWN	UNK		DRUG14Q2.txt
100328823	1	PS	DENOSUMAB	1	UNKNOWN	120 MG, UNK	DENOSUMAB	DRUG14Q3.txt
100328823	2	C	HERCEPTIN	1		UNK	TRASTUZUMAB	DRUG14Q3.txt
100328823	3	C	TAXOTERE	1		UNK, FOUR TIMES EVERY THREE WEEKS	DOCETAXEL	DRUG14Q3.txt
100328823	4	C	FARMORUBICIN	1		UNK, FOUR TIMES EVERY THREE WEEKS	EPIRUBICIN HYDROCHLORIDE	DRUG14Q3.txt
100328823	5	C	ENDOXAN 00021101	1		UNK, FOUR TIMES EVERY THREE WEEKS	CYCLOPHOSPHAMIDE	DRUG14Q3.txt
100328823	6	C	DECADRON	1		UNK, 6.6-9.9 MG	DEXAMETHASONE	DRUG14Q3.txt
100333171	1	PS	PROLIA	1	UNKNOWN	UNK		DRUG14Q1.txt
100333183	1	PS	PROLIA	1	UNKNOWN	60 MG/ML, Q6MO	DENOSUMAB	DRUG14Q4.txt
100333621	1	PS	PROLIA	1	UNKNOWN	60 MG/ML, Q6MO		DRUG14Q1.txt
100334051	1	PS	XGEVA	1	SUBCUTANEOUS	1.7 ML, Q4WK		DRUG14Q1.txt
100334051	2	SS	XGEVA	1				DRUG14Q1.txt
100334091	1	PS	XGEVA	1	SUBCUTANEOUS	1.7 ML, Q4WK		DRUG14Q1.txt
100334091	2	SS	XGEVA	1				DRUG14Q1.txt
100334141	1	PS	XGEVA	1	SUBCUTANEOUS	1.7 ML, Q4WK		DRUG14Q1.txt
100334141	2	SS	XGEVA	1				DRUG14Q1.txt
100334161	1	PS	XGEVA	1	SUBCUTANEOUS	1.7 ML, Q4WK		DRUG14Q1.txt
100334161	2	SS	XGEVA	1				DRUG14Q1.txt
100334291	1	PS	PROLIA	1	UNKNOWN	60 MG, Q6MO		DRUG14Q1.txt
100336261	1	PS	XGEVA	1	SUBCUTANEOUS	1.7 ML, Q4WK		DRUG14Q1.txt
100336261	2	SS	XGEVA	1				DRUG14Q1.txt
100338541	1	PS	PROLIA	1	UNKNOWN			DRUG14Q1.txt
100339712	1	PS	PROLIA	1	UNKNOWN	60 MG/ML, Q6MO		DRUG14Q2.txt
100340891	1	PS	PROLIA AMGEN	1		EVERY SIX MONTHS?INTO THE MUSCLE		DRUG14Q1.txt
100342061	1	PS	XGEVA	1	SUBCUTANEOUS	120 MG, Q4WK		DRUG14Q1.txt
100342061	2	SS	XGEVA	1				DRUG14Q1.txt
100342851	1	PS	PROLIA	1	SUBCUTANEOUS	60 MG, Q6MO		DRUG14Q1.txt
100343802	1	PS	PROLIA	1	SUBCUTANEOUS	60 MG, Q6MO		DRUG14Q1.txt
100343802	2	C	ASPIRIN	1	UNKNOWN	1-325 MG, QD		DRUG14Q1.txt
100343881	1	PS	PROLIA	1	UNKNOWN	60 MG/ML, Q6MO		DRUG14Q1.txt
100344511	1	PS	PROLIA	1	UNKNOWN	UNK		DRUG14Q1.txt
100346612	1	PS	PROLIA	1	SUBCUTANEOUS	1 ML, Q6MO		DRUG14Q2.txt
100346612	2	C	LOVENOX	1				DRUG14Q2.txt
100346612	3	C	COUMADIN 00014802	1				DRUG14Q2.txt
100346612	4	C	GEODON 01487002	1				DRUG14Q2.txt
100346612	5	C	LOSARTAN	1				DRUG14Q2.txt
100346612	6	C	OMEPRAZOLE	1				DRUG14Q2.txt
100346612	7	C	POTASSIUM CITRATE	1				DRUG14Q2.txt
100346612	8	C	PROZAC	1				DRUG14Q2.txt
100346612	9	C	SIMVASTATIN	1				DRUG14Q2.txt
100346612	10	C	TOPAMAX	1				DRUG14Q2.txt
100346612	11	C	TYLENOL 00020001	1				DRUG14Q2.txt
100346612	12	C	VITAMIN D 00107901	1				DRUG14Q2.txt
100346612	13	C	CALCIUM	1				DRUG14Q2.txt
100353161	1	PS	PROLIA	1	UNKNOWN			DRUG14Q1.txt
100354013	1	PS	XGEVA	1	Subcutaneous	1.7 ML (120 MG)	DENOSUMAB	DRUG16Q2.txt
100354013	2	SS	XGEVA	1	Subcutaneous	UNK	DENOSUMAB	DRUG16Q2.txt
100354013	3	SS	XGEVA	1	Subcutaneous	UNK	DENOSUMAB	DRUG16Q2.txt
100354013	4	SS	XGEVA	1	Subcutaneous	UNK	DENOSUMAB	DRUG16Q2.txt
100364961	1	PS	XGEVA	1	UNKNOWN	120 MG, UNK		DRUG14Q1.txt
100364972	1	PS	XGEVA	1	Subcutaneous	120 MG, Q4WK	DENOSUMAB	DRUG15Q4.txt
100365001	1	PS	PROLIA	1	UNKNOWN	60 MG, UNK		DRUG14Q1.txt
100365001	2	C	FELODUR	1	UNKNOWN	5 MG, UNK		DRUG14Q1.txt
100365001	3	C	KARVEZIDE	1	UNKNOWN	300/12.5 MG, UNK		DRUG14Q1.txt
100365001	4	C	LIPITOR	1	UNKNOWN	40 MG, UNK		DRUG14Q1.txt
100365212	1	PS	PROLIA	1	UNKNOWN	60 MG, Q6MO		DRUG14Q2.txt
100365401	1	PS	PROLIA	1	UNKNOWN	60 MG, Q6MO		DRUG14Q1.txt
100365431	1	PS	PROLIA	1	UNKNOWN	60 MG, Q6MO		DRUG14Q1.txt
100365442	1	PS	PROLIA	1	UNKNOWN	60 MG, Q6WK		DRUG14Q2.txt
100365462	1	PS	PROLIA	1	UNKNOWN			DRUG14Q2.txt
100365481	1	PS	XGEVA	1	SUBCUTANEOUS	UNK UNK, Q4WK		DRUG14Q1.txt
100367041	1	PS	XGEVA	1	UNKNOWN	UNK		DRUG14Q1.txt
100367041	2	C	CISPLATIN	1				DRUG14Q1.txt
100367041	3	C	PEMETREXED	1				DRUG14Q1.txt
100367041	4	C	TAXOTERE	1				DRUG14Q1.txt
100367092	1	PS	XGEVA	1	UNKNOWN			DRUG14Q2.txt
100367092	2	SS	XGEVA	1				DRUG14Q2.txt
100367212	1	PS	PROLIA	1	SUBCUTANEOUS	60 MG, UNK, 2/YEAR		DRUG14Q2.txt
100367212	2	C	ARCOXIA	1	ORAL	90 UNK, UNK, 1*1		DRUG14Q2.txt
100367212	3	C	CALCIUM	1	ORAL	1 G, UNK, 1*1		DRUG14Q2.txt
100367212	4	C	ZALDIAR	1	ORAL	UNK, 375/345, 3*1		DRUG14Q2.txt
100370591	1	PS	XGEVA	1	UNKNOWN	120 MG, Q4WK		DRUG14Q1.txt
100370801	1	PS	XGEVA	1	UNKNOWN			DRUG14Q1.txt
100371361	1	PS	PROLIA	1	SUBCUTANEOUS	60 MG, Q6MO		DRUG14Q1.txt
100371361	2	SS	FORSTEO	1	SUBCUTANEOUS	20 MUG, QD		DRUG14Q1.txt
100371361	3	SS	FORSTEO	1				DRUG14Q1.txt
100371391	1	PS	XGEVA	1	SUBCUTANEOUS	120 MG, QMO		DRUG14Q1.txt
100371541	1	PS	XGEVA	1	INTRAVENOUS	120 MG, UNK		DRUG14Q1.txt
100371541	2	SS	ZOMETA	1	INTRAVENOUS	4 MG PER 100 ML		DRUG14Q1.txt
100371791	1	PS	XGEVA	1	UNKNOWN			DRUG14Q1.txt
100372202	1	PS	PROLIA	1	SUBCUTANEOUS	60 MG, Q6MO		DRUG14Q2.txt
100372481	1	PS	PROLIA	1	UNKNOWN	UNK UNK, Q6MO		DRUG14Q1.txt
100372481	2	C	FORTEO	1				DRUG14Q1.txt
100373982	1	PS	XGEVA	1	UNKNOWN	120 MG, UNK		DRUG14Q1.txt
100374621	1	PS	PROLIA DENOSUMAB INJECTION AMGEN	1		60MG?TWICE YEARLY I'VE ONLY HAD ONE ?INJECTION		DRUG14Q1.txt
100374621	3	C	SIMVASTATIN	1				DRUG14Q1.txt
100374621	5	C	1 ADAY VITAMIN	2				DRUG14Q1.txt
100374621	7	C	ASPIRIN	1				DRUG14Q1.txt
100374621	9	C	FISH OIL	1				DRUG14Q1.txt
100375041	1	PS	PROLIA	1	INTRAVENOUS	60 MG ?1 INJECTION VIAL?EVERY 6 MONTHS?INJECTION		DRUG14Q1.txt
100375041	3	C	AMLODIPINE BESYLATE	1				DRUG14Q1.txt
100375041	5	C	METOPROLOL ER	1				DRUG14Q1.txt
100375041	7	C	COLESTIPOL	1				DRUG14Q1.txt
100375041	9	C	OMEPRAZOLE DR	1				DRUG14Q1.txt
100375041	11	C	CENTRUM SENIOR VITS	2				DRUG14Q1.txt
100375612	1	PS	PROLIA	1	SUBCUTANEOUS	60 MG, Q6MO		DRUG14Q2.txt
100375612	2	C	VITAMIN D2	1	ORAL	50000 UNIT, 2 TIMES/WK		DRUG14Q2.txt
100375612	3	C	PREDNISONE	1	ORAL	10 MG, QD		DRUG14Q2.txt
100375612	4	C	NASONEX	1		50 MUG, QD		DRUG14Q2.txt
100375612	5	C	MAGNESIUM OXIDE	1	ORAL	500 MG, QD		DRUG14Q2.txt
100375612	6	C	TOPROL XL	1	ORAL	75 MG, TID		DRUG14Q2.txt
100375612	7	C	DURAGESIC 00070401	1	TRANSDERMAL	50 MUG, EVERY 72 HR		DRUG14Q2.txt
100375612	8	C	LOVASTATIN	1	ORAL	20 MG, QD		DRUG14Q2.txt
100375612	9	C	POTASSIUM	1	ORAL	99 MG, QD		DRUG14Q2.txt
100375612	10	C	COUMADIN 00014802	1	ORAL	3 MG, QD		DRUG14Q2.txt
100375612	11	C	PROTONIX	1	ORAL	40 MG, QD		DRUG14Q2.txt
100375612	12	C	ASPIRIN	1	ORAL	81 MG, QD		DRUG14Q2.txt
100375612	13	C	ROXICODONE	1	ORAL	5 MG, EVERY 4-6 HOURS		DRUG14Q2.txt
100375612	14	C	NITROGLYCERINE	1	SUBLINGUAL	0.4 MG, UNK		DRUG14Q2.txt
100375612	15	C	CLARITIN 00917501	2	ORAL	10 MG, QD		DRUG14Q2.txt
100375612	16	C	XANAX	1	ORAL	1 MG, TID		DRUG14Q2.txt
100375612	17	C	GAS X	1		UNK UNK, AS NECESSARY		DRUG14Q2.txt
100375612	18	C	AMIODARONE	1	ORAL	200 MG, QD		DRUG14Q2.txt
100375612	19	C	MICARDIS	1	ORAL	80 MG, QD		DRUG14Q2.txt
100375612	20	C	IMODIUM A D	1		UNK UNK, AS NECESSARY		DRUG14Q2.txt
100375612	21	C	CITALOPRAM	1	ORAL	20 MG, QD		DRUG14Q2.txt
100375612	22	C	LATANOPROST	1	OPHTHALMIC	0.005 %, QD		DRUG14Q2.txt
100375612	23	C	LASIX 00032601	1	ORAL	40 MG, QD		DRUG14Q2.txt
100375692	1	PS	PROLIA	1	UNKNOWN	60 MG, Q6MO		DRUG14Q2.txt
100375711	1	PS	XGEVA	1	UNKNOWN	120 MG, UNK		DRUG14Q1.txt
100375711	2	C	NEULASTA	1		10 MG, UNK		DRUG14Q1.txt
100378211	1	PS	PROLIA	1	UNKNOWN	UNK		DRUG14Q1.txt
100378631	1	PS	PROLIA	1	SUBCUTANEOUS	UNK		DRUG14Q1.txt
100378631	2	C	VYTORIN	1				DRUG14Q1.txt
100378631	3	C	CALCIUM	1				DRUG14Q1.txt
100378631	4	C	BABY ASPIRIN	1				DRUG14Q1.txt
100378631	5	C	VITAMIN D 00107901	1				DRUG14Q1.txt
100378631	6	C	FORTEO	1		UNK		DRUG14Q1.txt
100378811	1	PS	PROLIA	1	UNKNOWN	120		DRUG14Q1.txt
100395742	1	PS	DENOSUMAB	1	SUBCUTANEOUS	60 MG, Q6MO		DRUG14Q2.txt
100395742	2	C	SINTROM	1		UNK		DRUG14Q2.txt
100401273	1	PS	DENOSUMAB	1	Intravenous (not otherwise specified)	120 MG, UNK	DENOSUMAB	DRUG17Q1.txt
100401273	2	C	VELCADE	1		UNK	BORTEZOMIB	DRUG17Q1.txt
100401273	3	C	DEXAMETHASONE	1		UNK	DEXAMETHASONE	DRUG17Q1.txt
100401273	4	C	ALBUTEROL SULFATE	1	Oral	UNK	ALBUTEROL SULFATE	DRUG17Q1.txt
100401273	5	C	NORTRIPTYLINE	1	Oral	10 MG, UNK, AT BED TIME	NORTRIPTYLINE	DRUG17Q1.txt
100401273	6	C	VITAMIN B12	1	Intramuscular	1 ML, UNK	CYANOCOBALAMIN	DRUG17Q1.txt
100401273	7	C	ACYCLOVIR	1	Oral	400 MG, BID	ACYCLOVIR	DRUG17Q1.txt
100401273	8	C	GABAPENTIN	1	Oral	300 MG, TID	GABAPENTIN	DRUG17Q1.txt
100401273	9	C	CYMBALTA	1	Oral	20 MG, QD	DULOXETINE HYDROCHLORIDE	DRUG17Q1.txt
100401273	10	C	DIPHENHYDRAMINE	1	Oral	25 MG, Q6H	DIPHENHYDRAMINE	DRUG17Q1.txt
100401273	11	C	ONDANSETRON	1	Oral	8 MG, Q8H	ONDANSETRON	DRUG17Q1.txt
100401273	12	C	LEVOCETIRIZINE	1	Oral	5 MG, QD	LEVOCETIRIZINE	DRUG17Q1.txt
100401273	13	C	PRAMIPEXOLE	1	Oral	0.5 MG, TID	PRAMIPEXOLE	DRUG17Q1.txt
100401273	14	C	PRAVASTATIN	1	Oral	10 MG, QD	PRAVASTATIN	DRUG17Q1.txt
100401273	15	C	ESOMEPRAZOLE	1	Oral	40 MG, QD	ESOMEPRAZOLE	DRUG17Q1.txt
100401273	16	C	METFORMIN HCL	1	Oral	UNK	METFORMIN HYDROCHLORIDE	DRUG17Q1.txt
100401273	17	C	AGGRENOX	1	Oral	1 UNK, BID	ASPIRIN DIPYRIDAMOLE	DRUG17Q1.txt
100401273	18	C	ZESTORETIC	1	Oral	1 UNK, QD	HYDROCHLOROTHIAZIDE LISINOPRIL	DRUG17Q1.txt
100401273	19	C	ADVAIR HFA	1	Respiratory (inhalation)	1 PUFF UNK, BID	FLUTICASONE PROPIONATE SALMETEROL XINAFOATE	DRUG17Q1.txt
100401273	20	C	AMITRIPTYLINE	1		UNK	AMITRIPTYLINE	DRUG17Q1.txt
100401273	21	C	LYRICA	1	Oral	25 MG, Q12H	PREGABALIN	DRUG17Q1.txt
100401273	22	C	ASPIRIN	1		UNK	ASPIRIN	DRUG17Q1.txt
100401273	23	C	TRAMADOL	1	Oral	100 MG, QD	TRAMADOL	DRUG17Q1.txt
100401273	24	C	CALCIUM CARBONATE VITAMIN D3	1	Oral	UNK UNK, QD	CALCIUM CARBONATE CHOLECALCIFEROL	DRUG17Q1.txt
100401273	25	C	CLONAZEPAM	1	Oral	2 MG, QD	CLONAZEPAM	DRUG17Q1.txt
100401273	26	C	LENALIDOMIDE	1		UNK	LENALIDOMIDE	DRUG17Q1.txt
100401273	27	C	PAMELOR	1		UNK	NORTRIPTYLINE HYDROCHLORIDE	DRUG17Q1.txt
100402301	1	PS	PROLIA	1	SUBCUTANEOUS	60 MG, Q6MO		DRUG14Q1.txt
100402491	1	PS	XGEVA	1	SUBCUTANEOUS	1.7 ML, Q4WK		DRUG14Q1.txt
100402491	2	SS	XGEVA	1				DRUG14Q1.txt
100402511	1	PS	PROLIA	1	UNKNOWN	60 MG, Q6MO		DRUG14Q1.txt
100402541	1	PS	XGEVA	1	SUBCUTANEOUS	1.7 ML, Q4WK		DRUG14Q1.txt
100402541	2	SS	XGEVA	1				DRUG14Q1.txt
100402553	1	PS	XGEVA	1	PARENTERAL	4 MG, 1 IN 1 SINGLE INTAKE	DENOSUMAB	DRUG15Q1.txt
100402553	2	SS	XTANDI	1	ORAL	160 MG, QD	ENZALUTAMIDE	DRUG15Q1.txt
100402553	3	SS	ENANTONE LP	1	PARENTERAL	11.25 MG, Q3MO	LEUPROLIDE ACETATE	DRUG15Q1.txt
100402553	4	SS	ZOMETA	1	PARENTERAL	120 MG, QMO	ZOLEDRONIC ACID	DRUG15Q1.txt
100402553	5	C	OXYCONTIN	1			OXYCODONE HYDROCHLORIDE	DRUG15Q1.txt
100402553	6	C	OXYNORM	1			OXYCODONE HYDROCHLORIDE	DRUG15Q1.txt
100402553	7	C	PECFENT	1			FENTANYL CITRATE	DRUG15Q1.txt
100402553	8	C	OMEPRAZOLE	1			OMEPRAZOLE	DRUG15Q1.txt
100402553	9	C	SECTRAL	1			ACEBUTOLOL HYDROCHLORIDE	DRUG15Q1.txt
100402553	10	C	SOLUPRED 00016201	1			PREDNISOLONE	DRUG15Q1.txt
100402553	11	C	NOCTAMIDE	1			LORMETAZEPAM	DRUG15Q1.txt
100402553	12	C	ZYTIGA	1			ABIRATERONE ACETATE	DRUG15Q1.txt
100402591	1	PS	XGEVA	1	SUBCUTANEOUS	1.7 ML, Q4WK		DRUG14Q1.txt
100402591	2	SS	XGEVA	1				DRUG14Q1.txt
100402611	1	PS	XGEVA	1	UNKNOWN	UNK		DRUG14Q1.txt
100402661	1	PS	XGEVA	1	SUBCUTANEOUS	1.7 ML, Q4WK		DRUG14Q1.txt
100402661	2	SS	XGEVA	1				DRUG14Q1.txt
100402671	1	PS	PROLIA	1	UNKNOWN			DRUG14Q1.txt
100402731	1	PS	PROLIA	1	SUBCUTANEOUS	60 MG, UNK		DRUG14Q1.txt
100402731	2	C	ASPIRIN	1	ORAL	75 MG, UNK, 1/1DAY		DRUG14Q1.txt
100402731	3	C	BISOPROLOL	1	ORAL	2.5 MG, UNK. 1/1DAY		DRUG14Q1.txt
100402731	4	C	CALCICHEW D3	1	ORAL	2 DF, UNK, 1/1DAY		DRUG14Q1.txt
100402731	5	C	CO CODAMOL	1	ORAL	2 DF, UNK, 1/1DAY		DRUG14Q1.txt
100402731	6	C	EPILIM	1	ORAL	1 DF, UNK, 3/1DAY		DRUG14Q1.txt
100402731	7	C	RAMIPRIL	1	UNKNOWN	2.5 MG, UNK, 2/1DAY		DRUG14Q1.txt
100402731	8	C	SIMVASTATIN	1	UNKNOWN	100 MG, UNK		DRUG14Q1.txt
100402841	1	PS	XGEVA	1	SUBCUTANEOUS	120 MG, UNK		DRUG14Q1.txt
100402841	2	C	AMITRIPTYLINE	1				DRUG14Q1.txt
100402841	3	C	CHOLESTYRAMINE	1				DRUG14Q1.txt
100402841	4	C	DALTEPARIN	1				DRUG14Q1.txt
100402841	5	C	DEXAMETHASONE	1				DRUG14Q1.txt
100402841	6	C	LETROZOLE	1				DRUG14Q1.txt
100402841	7	C	LOPERAMIDE	1				DRUG14Q1.txt
100402841	8	C	MEGESTROL	1				DRUG14Q1.txt
100402841	9	C	MORPHINE SULPHATE	1				DRUG14Q1.txt
100402841	10	C	SPIRONOLACTONE	1				DRUG14Q1.txt
100402841	11	C	ZOPICLONE	1				DRUG14Q1.txt
100402851	1	PS	PROLIA	1	SUBCUTANEOUS	60 MG, Q6MO		DRUG14Q1.txt
100402851	2	SS	FOSAMAX	1	ORAL	70 MG, QWK		DRUG14Q1.txt
100402851	3	C	TRILEPTAL	1	ORAL	1200 MG, QD		DRUG14Q1.txt
100402851	4	C	OESTROGEL	1	TOPICAL	UNK		DRUG14Q1.txt
100402901	1	PS	PROLIA	1	UNKNOWN	UNK		DRUG14Q1.txt
100403021	1	PS	PROLIA	1	UNKNOWN	UNK		DRUG14Q1.txt
100403281	1	PS	PROLIA	1	UNKNOWN	UNK		DRUG14Q1.txt
100404501	1	PS	XGEVA	1	UNKNOWN	120 MG, Q4MO		DRUG14Q1.txt
100404551	1	PS	XGEVA	1	UNKNOWN	UNK		DRUG14Q1.txt
100404561	1	PS	XGEVA	1	UNKNOWN	UNK		DRUG14Q1.txt
100404591	1	PS	XGEVA	1	UNKNOWN	UNK		DRUG14Q1.txt
100405411	1	PS	PROLIA	1	UNKNOWN			DRUG14Q1.txt
100405431	1	PS	XGEVA	1	UNKNOWN			DRUG14Q1.txt
100406002	1	PS	PROLIA	1	SUBCUTANEOUS	40 MG, ONCE		DRUG14Q2.txt
100406041	1	PS	PROLIA	1	UNKNOWN			DRUG14Q1.txt
100406121	1	PS	PROLIA	1	UNKNOWN			DRUG14Q1.txt
100408151	1	PS	PROLIA	1	INTRAMUSCULAR	EVERY 6 MONTHS INTO THE MUSCLE		DRUG14Q1.txt
100409871	1	PS	PROLIA	1	UNKNOWN			DRUG14Q1.txt
100410151	1	PS	PROLIA	1	UNKNOWN	60 MG, Q6MO		DRUG14Q1.txt
100413331	1	PS	XGEVA	1	SUBCUTANEOUS	1 4 WEEKS		DRUG14Q1.txt
100413432	1	PS	PROLIA	1	UNKNOWN	60 MG, Q6MO		DRUG14Q2.txt
100413451	1	PS	PROLIA	1	UNKNOWN	UNK		DRUG14Q1.txt
100413471	1	PS	PROLIA	1	SUBCUTANEOUS	60 MG, Q6MO		DRUG14Q1.txt
100413811	1	PS	PROLIA	1	UNKNOWN	60 MG, Q6MO		DRUG14Q1.txt
100413992	1	PS	DENOSUMAB	1	SUBCUTANEOUS	120 MG/2012/11/19, 2012/12/20, 2013/01/17, 2013/02/26, 2013/03/26		DRUG14Q1.txt
100413992	2	C	PEMETREXED	1	UNKNOWN	UNKNOWN		DRUG14Q1.txt
100413992	3	C	OXINORM	1	ORAL	UNK		DRUG14Q1.txt
100413992	4	C	LOXONIN	1	ORAL	UNK		DRUG14Q1.txt
100413992	5	C	EDIROL	1	ORAL	UNK		DRUG14Q1.txt
100413992	6	C	CALCIUM LACTATE	1	ORAL	UNK		DRUG14Q1.txt
100413992	7	C	IRESSA	1	UNKNOWN	UNK		DRUG14Q1.txt
100413992	8	C	MUCOSTA	1	ORAL	UNK		DRUG14Q1.txt
100413992	9	C	BORRAZA G	1	OTHER	UNK		DRUG14Q1.txt
100413992	10	C	MAGLAX	1	ORAL	UNK		DRUG14Q1.txt
100413992	11	C	BIOFERMIN	1	ORAL	UNK		DRUG14Q1.txt
100413992	12	C	URSO	1	ORAL	UNK		DRUG14Q1.txt
100413992	13	C	PASTARON	2	OTHER	PROPER DOSE		DRUG14Q1.txt
100413992	14	C	KIPRES	1	ORAL	10MG/DAY		DRUG14Q1.txt
100413992	15	C	MAGTECT	2	ORAL	UNK		DRUG14Q1.txt
100413992	16	C	FUNGIZONE	1	OTHER	UNK		DRUG14Q1.txt
100413992	17	C	OMEPRAL	1	INTRAVENOUS	UNK		DRUG14Q1.txt
100413992	18	C	DEXART	1	INTRAVENOUS	UNK		DRUG14Q1.txt
100413992	19	C	MOHRUS	1	OTHER	1DF/DAY		DRUG14Q1.txt
100413992	20	C	TRAMADOL	1	ORAL	100MG/DAY		DRUG14Q1.txt
100413992	21	C	DEPAS	1	ORAL	0.5MG/DAY		DRUG14Q1.txt
100413992	22	C	OXYCONTIN	1	ORAL	10MG/DAY		DRUG14Q1.txt
100413992	23	C	PANVITAN	2	ORAL	UNK		DRUG14Q1.txt
100413992	24	C	VITAMIN B12	1	INTRAMUSCULAR	UNK		DRUG14Q1.txt
100413992	25	C	CALONAL	1	ORAL	1200MG/DAY		DRUG14Q1.txt
100413992	26	C	GRANISETRON	1	INTRAVENOUS	UNK UNK, UNK		DRUG14Q1.txt
100413992	27	C	MORPHINE HYDROCHLORIDE	1	INTRAVENOUS	10MG/DAY		DRUG14Q1.txt
100413992	28	C	ATARAX P	1	INTRAVENOUS	UNK		DRUG14Q1.txt
100413992	29	C	SAXIZON	1	UNKNOWN			DRUG14Q1.txt
100413992	30	C	BFLUID	1	INTRAVENOUS	500ML/DAY		DRUG14Q1.txt
100413992	31	C	SOLYUGEN G	2	INTRAVENOUS			DRUG14Q1.txt
100414352	1	PS	PROLIA	1	UNKNOWN	60 MG/ML, Q6MO		DRUG14Q2.txt
100414361	1	PS	PROLIA	1	UNKNOWN	60 MG, Q6MO		DRUG14Q1.txt
100414371	1	PS	XGEVA	1	UNKNOWN	UNK		DRUG14Q1.txt
100414383	1	PS	PROLIA	1	UNKNOWN	60 MG, Q6MO		DRUG14Q2.txt
100414862	1	PS	DENOSUMAB	1	SUBCUTANEOUS	120 MG, UNK		DRUG14Q2.txt
100414862	2	C	PEMETREXED	1	UNKNOWN	UNK		DRUG14Q2.txt
100414862	3	C	ZOMETA	1	INTRAVENOUS	4 MG, QD		DRUG14Q2.txt
100414862	4	C	CALCICHEW	1	ORAL	1 DF, QD		DRUG14Q2.txt
100414862	5	C	DENOTAS	2	ORAL	2 DF, QD		DRUG14Q2.txt
100414862	6	C	CARBOPLATIN	1	UNKNOWN	UNK		DRUG14Q2.txt
100414862	7	C	PACLITAXEL	1	UNKNOWN	UNK		DRUG14Q2.txt
100414862	8	C	IRESSA	1	UNKNOWN	UNK		DRUG14Q2.txt
100414862	9	C	AFATINIB	1	UNKNOWN	UNK		DRUG14Q2.txt
100414862	10	C	AMRUBICIN	1	UNKNOWN	UNK		DRUG14Q2.txt
100414862	11	C	TS 1	1	UNKNOWN	UNK		DRUG14Q2.txt
100414862	12	C	BEVACIZUMAB	1	UNKNOWN	UNK		DRUG14Q2.txt
100414862	13	C	TARCEVA	1	UNKNOWN	UNK		DRUG14Q2.txt
100414862	14	C	OXYCONTIN	1	ORAL	10 MG, QD		DRUG14Q2.txt
100414862	15	C	TAKEPRON	1	ORAL	15 MG, QD		DRUG14Q2.txt
100414862	16	C	LIPITOR	1	ORAL	10 MG, QD		DRUG14Q2.txt
100414862	17	C	CELECOX	1	ORAL	200 MG, QD		DRUG14Q2.txt
100414862	18	C	OLMETEC	1	ORAL	20 MG, QD		DRUG14Q2.txt
100414862	19	C	AMITIZA	1	ORAL	48 MUG, QD		DRUG14Q2.txt
100414862	20	C	YODEL S	1	ORAL	160 MG, QD		DRUG14Q2.txt
100414862	21	C	PANVITAN 07504101	2	ORAL	1 G, QD		DRUG14Q2.txt
100415192	1	PS	PROLIA	1	UNKNOWN	UNK		DRUG14Q2.txt
100415192	2	C	CIPRALEX 01588501	1				DRUG14Q2.txt
100415192	3	C	ELTROXIN	1				DRUG14Q2.txt
100415192	4	C	LIPITOR	1				DRUG14Q2.txt
100415192	5	C	NEXIUM 01479302	1				DRUG14Q2.txt
100423262	1	PS	XGEVA	1	UNKNOWN	120 MG, UNK		DRUG14Q1.txt
100423262	2	C	FLOMAX 00889901	1	UNKNOWN	0.4 MG, QD		DRUG14Q1.txt
100423262	3	C	LANSOPRAZOLE	1	UNKNOWN	30 MG, QD		DRUG14Q1.txt
100423262	4	C	CALCIUM	1	UNKNOWN	600 MG, BID		DRUG14Q1.txt
100423262	5	C	VIT D	1	UNKNOWN	400 MG, BID		DRUG14Q1.txt
100423262	6	C	ZOLADEX 00732101	1	UNKNOWN	10.8 UNK, Q9MO		DRUG14Q1.txt
100423262	7	C	PREDNISONE 00044702	1	UNKNOWN	5 MG, QD		DRUG14Q1.txt
100423262	8	C	HYDROMORPHONE	1	UNKNOWN	6 MG, BID		DRUG14Q1.txt
100423262	9	C	ZYTIGA	1	UNKNOWN			DRUG14Q1.txt
100423272	1	PS	PROLIA	1	SUBCUTANEOUS	60 MG, UNK	DENOSUMAB	DRUG15Q1.txt
100423272	2	SS	PROLIA	1	SUBCUTANEOUS	60 MG, UNK	DENOSUMAB	DRUG15Q1.txt
100428961	1	PS	XGEVA	1	SUBCUTANEOUS	1.7 ML, Q4WK		DRUG14Q1.txt
100428961	2	SS	XGEVA	1				DRUG14Q1.txt
100429001	1	PS	XGEVA	1	SUBCUTANEOUS	1.7 ML, Q4WK		DRUG14Q1.txt
100429001	2	SS	XGEVA	1				DRUG14Q1.txt
100429061	1	PS	XGEVA	1	SUBCUTANEOUS	1.7 ML, Q4WK		DRUG14Q1.txt
100429061	2	SS	XGEVA	1				DRUG14Q1.txt
100429071	1	PS	XGEVA	1	SUBCUTANEOUS	1.7 ML, Q4WK		DRUG14Q1.txt
100429071	2	SS	XGEVA	1				DRUG14Q1.txt
100429101	1	PS	XGEVA	1	UNKNOWN	UNK		DRUG14Q1.txt
100429131	1	PS	PROLIA	1	UNKNOWN	UNK		DRUG14Q1.txt
100429161	1	PS	PROLIA	1	UNKNOWN			DRUG14Q1.txt
100429201	1	PS	PROLIA	1	UNKNOWN	UNK		DRUG14Q1.txt
100429301	1	PS	PROLIA	1	UNKNOWN	UNK		DRUG14Q1.txt
100429392	1	PS	XGEVA	1	SUBCUTANEOUS	1.7 ML, Q4WK		DRUG14Q2.txt
100429392	2	SS	XGEVA	1				DRUG14Q2.txt
100429431	1	PS	XGEVA	1	SUBCUTANEOUS	1.7 ML, Q4WK		DRUG14Q1.txt
100429431	2	SS	XGEVA	1				DRUG14Q1.txt
100429481	1	PS	XGEVA	1	SUBCUTANEOUS	1.7 ML, Q4WK		DRUG14Q1.txt
100429481	2	SS	XGEVA	1				DRUG14Q1.txt
100429492	1	PS	PROLIA	1	UNKNOWN	60 MG, Q6MO		DRUG14Q2.txt
100429511	1	PS	XGEVA	1	SUBCUTANEOUS	1.7 ML, Q4WK		DRUG14Q1.txt
100429511	2	SS	XGEVA	1				DRUG14Q1.txt
100429584	1	PS	PROLIA	1	SUBCUTANEOUS	60 MG/ML, Q6MO	DENOSUMAB	DRUG15Q1.txt
100429584	2	C	SYNTHROID	1			LEVOTHYROXINE SODIUM	DRUG15Q1.txt
100429584	3	C	VITAMIN D 00107901	1			ERGOCALCIFEROL	DRUG15Q1.txt
100429584	4	C	VITAMIN C	1			ASCORBIC ACID	DRUG15Q1.txt
100429591	1	PS	XGEVA	1	SUBCUTANEOUS	120 MG, Q4WK		DRUG14Q1.txt
100429621	1	PS	XGEVA	1	SUBCUTANEOUS	120 MG, 1X28 DAYS		DRUG14Q1.txt
100429632	1	PS	DENOSUMAB	1	SUBCUTANEOUS	60 MG, Q6MO		DRUG14Q1.txt
100429632	2	C	SYMBICORT	1	INHALATION	400 MUG, BID		DRUG14Q1.txt
100429632	3	C	SPIRIVA	1	INHALATION	18 MUG, QD		DRUG14Q1.txt
100429632	4	C	OXYGEN	1	INHALATION	UNK UNK, AS NECESSARY		DRUG14Q1.txt
100429661	1	PS	XGEVA	1	SUBCUTANEOUS	1.7 ML, Q4WK		DRUG14Q1.txt
100429661	2	SS	XGEVA	1				DRUG14Q1.txt
100429682	1	PS	PROLIA	1	SUBCUTANEOUS	60 MG, Q6MO		DRUG14Q2.txt
100429682	2	SS	PROLIA	1	SUBCUTANEOUS	60 MG, Q6MO		DRUG14Q2.txt
100429682	3	SS	PROLIA	1	SUBCUTANEOUS	60 MG, Q6MO		DRUG14Q2.txt
100429682	4	C	BIOTIN	1	ORAL	5000 UNK, QD		DRUG14Q2.txt
100429682	5	C	FOLIC ACID	1	ORAL	1 MG, QD		DRUG14Q2.txt
100429682	6	C	SELENIUM	1	ORAL	200 MUG, QD		DRUG14Q2.txt
100429682	7	C	HERCEPTIN	1		440 MG, UNK		DRUG14Q2.txt
100429682	8	C	VITAMIN B	1	ORAL	UNK UNK, QD		DRUG14Q2.txt
100429682	9	C	VITAMIN D 00107901	1	ORAL	UNK UNK, QD		DRUG14Q2.txt
100429682	10	C	VITAMIN E 00110501	2	ORAL	UNK UNK, QD		DRUG14Q2.txt
100429711	1	PS	XGEVA	1	SUBCUTANEOUS	1.7 ML, Q4WK		DRUG14Q1.txt
100429711	2	SS	XGEVA	1				DRUG14Q1.txt
100429791	1	PS	PROLIA	1	UNKNOWN	60 MG/ML, Q6MO		DRUG14Q1.txt
100429821	1	PS	PROLIA	1	UNKNOWN	60 MG/ML, Q6MO		DRUG14Q1.txt
100429831	1	PS	PROLIA	1	UNKNOWN	60 MG, Q6MO		DRUG14Q1.txt
100429851	1	PS	PROLIA	1	UNKNOWN	60 MG/ML, Q6MO		DRUG14Q1.txt
100429882	1	PS	PROLIA	1	SUBCUTANEOUS	60 MG, ONE TIME DOSE		DRUG14Q2.txt
100429922	1	PS	RANMARK	1	Subcutaneous	120 MG, UNK	DENOSUMAB	DRUG15Q2.txt
100429922	2	C	EPIRUBICIN HYDROCHLORIDE	1	Unknown	UNK	EPIRUBICIN HYDROCHLORIDE	DRUG15Q2.txt
100429922	3	C	5 FU 00098801	1	Unknown	UNK	FLUOROURACIL	DRUG15Q2.txt
100429922	4	C	CYCLOPHOSPHAMIDE	1	Unknown	UNK	CYCLOPHOSPHAMIDE	DRUG15Q2.txt
100429922	5	C	PACLITAXEL	1	Unknown	UNK	PACLITAXEL	DRUG15Q2.txt
100429922	6	C	AVASTIN	1	Unknown	UNK	BEVACIZUMAB	DRUG15Q2.txt
100429922	7	C	FEMARA	1	Unknown	UNK	LETROZOLE	DRUG15Q2.txt
100429922	8	C	NORVASC	1	Oral	5 MG, QD	AMLODIPINE BESYLATE	DRUG15Q2.txt
100432452	1	PS	XGEVA	1	SUBCUTANEOUS	120 MG, Q4WK		DRUG14Q1.txt
100432452	2	C	CALCI CHEW	2				DRUG14Q1.txt
100433581	1	PS	XGEVA	1	SUBCUTANEOUS	120 MG, Q4WK		DRUG14Q1.txt
100433581	2	SS	XGEVA	1				DRUG14Q1.txt
100436831	1	PS	PROLIA	1	SUBCUTANEOUS	60MG, EVERY 6 MONTHS, SUBCUTANEOUS		DRUG14Q1.txt
100437143	1	PS	DENOSUMAB	1	SUBCUTANEOUS	120 MG, UNK		DRUG14Q2.txt
100437143	2	C	ASPARA CA	1	ORAL	1200 MG, QD		DRUG14Q2.txt
100437143	3	C	ALFAROL	1	ORAL	0.50 MUG, QD		DRUG14Q2.txt
100437143	4	C	CASODEX	1	UNKNOWN	UNK		DRUG14Q2.txt
100437541	1	PS	PROLIA	1	SUBCUTANEOUS	60 MG, Q6MO		DRUG14Q1.txt
100437551	1	PS	PROLIA	1	UNKNOWN	UNK		DRUG14Q1.txt
100437562	1	PS	PROLIA	1	UNKNOWN	60 MG, UNK		DRUG14Q2.txt
100437601	1	PS	PROLIA	1	SUBCUTANEOUS	60 MG, EVERY 6 MONTHS, SUBCUTANEOUS		DRUG14Q1.txt
100441881	1	PS	PROLIA	1	SUBCUTANEOUS	UNK		DRUG14Q1.txt
100441931	1	PS	PROLIA	1	UNKNOWN	60 MG, UNK		DRUG14Q1.txt
100442681	1	PS	XGEVA	1	SUBCUTANEOUS	120 MG, Q4WK		DRUG14Q1.txt
100443031	1	PS	XGEVA	1	UNKNOWN	120 MG, Q4WK		DRUG14Q1.txt
100443031	2	SS	AVASTIN 00848101	1	INTRAUTERINE	15 MG, Q3WK		DRUG14Q1.txt
100443031	3	SS	PACLITAXEL ALBUMIN	1	INTRAVENOUS	100 MG/M2, QWK		DRUG14Q1.txt
100443031	4	C	KEVATRIL	1	UNKNOWN	1 MG, QWK		DRUG14Q1.txt
100443031	5	C	DEXAMETHASONE	1	INTRAVENOUS	16 MG, QWK		DRUG14Q1.txt
100443811	1	PS	PROLIA	1	UNKNOWN	60 MG, Q6MO		DRUG14Q1.txt
100443981	1	PS	PROLIA	1	UNKNOWN			DRUG14Q1.txt
100444503	1	PS	PROLIA	1	Subcutaneous	60 MG, Q6MO	DENOSUMAB	DRUG15Q4.txt
100444503	2	C	CALCICHEW	1	Unknown	UNK	CALCIUM CARBONATE	DRUG15Q4.txt
100444503	3	C	CALCICHEW	1			CALCIUM CARBONATE	DRUG15Q4.txt
100444503	4	C	VITAMIN C	1	Unknown	UNK	ASCORBIC ACID	DRUG15Q4.txt
100444503	5	C	VITAMIN C	1			ASCORBIC ACID	DRUG15Q4.txt
100444503	6	C	MULTIVITA PLUS	2	Unknown	UNK		DRUG15Q4.txt
100444503	7	C	MULTIVITA PLUS	2				DRUG15Q4.txt
100444503	8	C	DEVISOL	2	Unknown	UNK		DRUG15Q4.txt
100444503	9	C	DEVISOL	2				DRUG15Q4.txt
100444503	10	C	IBUPROFEN	1	Unknown	UNK	IBUPROFEN	DRUG15Q4.txt
100444503	11	C	CALCICHEW D3 FORTE	1			CALCIUM CHOLECALCIFEROL	DRUG15Q4.txt
100445091	1	PS	XGEVA	1	SUBCUTANEOUS	120 MG, Q4WK		DRUG14Q1.txt
100445091	2	SS	XGEVA	1				DRUG14Q1.txt
100445362	1	PS	PROLIA	1	UNKNOWN	60 MG/ML	DENOSUMAB	DRUG14Q3.txt
100445761	1	PS	PROLIA	1	UNKNOWN			DRUG14Q1.txt
100445861	1	PS	PROLIA	1	UNKNOWN	UNK		DRUG14Q1.txt
100446282	1	PS	PROLIA	1	UNKNOWN	60 MG, Q6MO		DRUG14Q1.txt
100448061	1	PS	XGEVA	1	UNKNOWN	UNK		DRUG14Q1.txt
100448111	1	PS	PROLIA	1	UNKNOWN	UNK		DRUG14Q1.txt
100448481	1	PS	PROLIA	1	UNKNOWN			DRUG14Q1.txt
100449431	1	PS	PROLIA	1	UNKNOWN			DRUG14Q1.txt
100450002	1	PS	PROLIA	1	UNKNOWN		DENOSUMAB	DRUG14Q3.txt
100450002	2	C	CALCIUM	1		UNK	CALCIUM	DRUG14Q3.txt
100450671	1	PS	PROLIA	1	UNKNOWN	UNK		DRUG14Q1.txt
100450671	2	C	VITAMIN E 00110501	2				DRUG14Q1.txt
100450671	3	C	VITAMIN D 00107901	1				DRUG14Q1.txt
100450671	4	C	CALCIUM	1				DRUG14Q1.txt
100450832	1	PS	PROLIA	1	UNKNOWN			DRUG14Q2.txt
100450871	1	PS	PROLIA	1	UNKNOWN			DRUG14Q1.txt
100452973	1	PS	PROLIA	1	SUBCUTANEOUS	60 MG, Q6MO		DRUG14Q2.txt
100452973	2	C	IXIA	1		40 MG, QD		DRUG14Q2.txt
100452973	3	C	MANIDON HTA	2		1-0-1/2		DRUG14Q2.txt
100452973	4	C	DOXAZOSIN	1		2 OR 4 MG		DRUG14Q2.txt
100452973	5	C	HYDROCHLOROTHIAZIDE	1		25 MG, 1/2 EVERY 2 DAY		DRUG14Q2.txt
100452973	6	C	SIMVASTATIN	1		20 MG, QD		DRUG14Q2.txt
100452973	7	C	IDEOS	1		UNK UNK, QD		DRUG14Q2.txt
100452973	8	C	HIDROFEROL	1		UNK UNK, QMO		DRUG14Q2.txt
100453882	1	PS	PROLIA	1	UNKNOWN	60 MG/ML, Q6MO		DRUG14Q2.txt
100453882	2	C	AMBIEN	1				DRUG14Q2.txt
100453882	3	C	ASPIRIN	1				DRUG14Q2.txt
100453882	4	C	CALCIUM CARBONATE	1				DRUG14Q2.txt
100453882	5	C	FISH OIL	1				DRUG14Q2.txt
100453882	6	C	GLUCOSAMINE HYDROCHLORIDE	1				DRUG14Q2.txt
100453882	7	C	LISINOPRIL	1				DRUG14Q2.txt
100453882	8	C	MELOXICAM	1				DRUG14Q2.txt
100453882	9	C	MULTIVITAMIN 00097801	1				DRUG14Q2.txt
100453882	10	C	PREMARIN	1				DRUG14Q2.txt
100453882	11	C	PRILOSEC 00661201	1				DRUG14Q2.txt
100453882	12	C	TRAZODONE	1				DRUG14Q2.txt
100453882	13	C	VITAMIN B3	1				DRUG14Q2.txt
100453882	14	C	VALTREX	1				DRUG14Q2.txt
100454182	1	PS	PROLIA	1	SUBCUTANEOUS	60 MG, Q6MO		DRUG14Q2.txt
100454182	2	SS	PROLIA	1				DRUG14Q2.txt
100454182	3	C	ALBUTEROL 00139501	1		UNK UNK, AS NECESSARY		DRUG14Q2.txt
100454182	4	C	ALPRAZOLAM	1	ORAL	0.5 MG, TID		DRUG14Q2.txt
100454182	5	C	ASPIRIN	1		81 MG, QD		DRUG14Q2.txt
100454182	6	C	SYMBICORT	1				DRUG14Q2.txt
100454182	7	C	CALCIUM PLUS VITAMIN D	2		UNK UNK, QD		DRUG14Q2.txt
100454182	8	C	CARBIDOPA LEVODOPA	1		10/100 MG QHS		DRUG14Q2.txt
100454182	9	C	CITALOPRAM	1		20 MG, QD		DRUG14Q2.txt
100454182	10	C	COENZYME Q10	1		UNK UNK, QD		DRUG14Q2.txt
100454182	11	C	VITAMIN B12 00056201	1	INTRAMUSCULAR	1000 MUG/ML, Q2WK		DRUG14Q2.txt
100454182	12	C	CYCLOBENZAPRINE	1		10 MG, TID		DRUG14Q2.txt
100454182	13	C	COLACE	1		100 MG, BID		DRUG14Q2.txt
100454182	14	C	FLUTICASONE	1		UNK UNK, AS NECESSARY		DRUG14Q2.txt
100454182	15	C	GABAPENTIN	1	ORAL	600 MG, BID		DRUG14Q2.txt
100454182	16	C	IMIPRAMINE	1	ORAL	50 MG, TID		DRUG14Q2.txt
100454182	17	C	MAGNESIUM HYDROXIDE	1		400/5 ML 30 ML PER DAY AS NECESSARY		DRUG14Q2.txt
100454182	18	C	METOPROLOL	1		25 MG, BID		DRUG14Q2.txt
100454182	19	C	SINGULAIR	1		10 MG, QD		DRUG14Q2.txt
100454182	20	C	NICOTINE	1		14 MUG, QD		DRUG14Q2.txt
100454182	21	C	JANUVIA	1		100 MG, UNK		DRUG14Q2.txt
100454182	22	C	TRAMADOL	1		50 MG, UNK		DRUG14Q2.txt
100454182	23	C	WARFARIN	1		4 MG, QD		DRUG14Q2.txt
100454193	1	PS	PROLIA	1	UNKNOWN			DRUG14Q2.txt
100454202	1	PS	PROLIA	1	SUBCUTANEOUS	60 MG, Q6MO		DRUG14Q2.txt
100454303	1	PS	PROLIA	1	UNKNOWN	60 MG, Q6MO		DRUG14Q2.txt
100459353	1	PS	PROLIA	1	UNKNOWN			DRUG14Q2.txt
100459353	2	C	ARIMIDEX	1	UNKNOWN	UNK		DRUG14Q2.txt
100460221	1	PS	XGEVA	1	UNKNOWN	UNK		DRUG14Q1.txt
100460291	1	PS	PROLIA	1	UNKNOWN	60 MG/KG, Q6MO		DRUG14Q1.txt
100460301	1	PS	XGEVA	1	UNKNOWN			DRUG14Q1.txt
100460312	1	PS	PROLIA	1	UNKNOWN			DRUG14Q2.txt
100460341	1	PS	XGEVA	1	UNKNOWN			DRUG14Q1.txt
100460523	1	PS	PROLIA	1	SUBCUTANEOUS	1 UNK, UNK		DRUG14Q2.txt
100460523	2	C	PERINDOPRIL	1	ORAL	0.625 UNK, UNK		DRUG14Q2.txt
100460523	3	C	CONCOR	1	ORAL	1.25 UNK, UNK		DRUG14Q2.txt
100460523	4	C	OMEP 00661201	2				DRUG14Q2.txt
100460822	1	PS	PROLIA	1	UNKNOWN	60 MG/ML, Q6MO		DRUG14Q2.txt
100460851	1	PS	PROLIA	1	UNKNOWN	60 MG/ML, Q6MO		DRUG14Q1.txt
100462411	1	PS	PROLIA	1	UNKNOWN	60 MG/ML, Q6MO		DRUG14Q1.txt
100462521	1	PS	PROLIA	1	UNKNOWN			DRUG14Q1.txt
100463951	1	PS	PROLIA	1	UNKNOWN	UNK		DRUG14Q1.txt
100464581	1	PS	PROLIA	1	UNKNOWN	UNK		DRUG14Q1.txt
100466211	1	PS	XGEVA	1	UNKNOWN	120 MG, UNK		DRUG14Q1.txt
100466232	1	PS	PROLIA	1	UNKNOWN	60 MG, Q6MO		DRUG14Q2.txt
100466441	1	PS	PROLIA	1	UNKNOWN	60 MG, Q6MO		DRUG14Q1.txt
100466641	1	PS	PROLIA	1	UNKNOWN			DRUG14Q1.txt
100466871	1	PS	PROLIA	1	UNKNOWN			DRUG14Q1.txt
100467043	1	PS	PROLIA	1	Unknown	UNK	DENOSUMAB	DRUG17Q3.txt
100467191	1	PS	XGEVA	1	UNKNOWN			DRUG14Q1.txt
100467211	1	PS	PROLIA	1	UNKNOWN			DRUG14Q1.txt
100467253	1	PS	PROLIA	1	SUBCUTANEOUS	60 MG, Q6MO		DRUG14Q2.txt
100467281	1	PS	PROLIA	1	UNKNOWN			DRUG14Q1.txt
100467281	2	C	SYNTHROID	1				DRUG14Q1.txt
100467281	3	C	CALCIUM	1				DRUG14Q1.txt
100467381	1	PS	XGEVA	1	UNKNOWN			DRUG14Q1.txt
100467451	1	PS	PROLIA	1	UNKNOWN	UNK		DRUG14Q1.txt
100467461	1	PS	PROLIA	1	UNKNOWN	UNK		DRUG14Q1.txt
100467481	1	PS	PROLIA	1	UNKNOWN	60 MG/ML, Q6MO		DRUG14Q1.txt
100467493	1	PS	PROLIA	1	UNKNOWN	UNK		DRUG14Q2.txt
100467493	2	C	OSCAL 00514701	2				DRUG14Q2.txt
100467551	1	PS	PROLIA	1	UNKNOWN	60 MG/ML, Q6MO		DRUG14Q1.txt
100467561	1	PS	PROLIA	1	UNKNOWN			DRUG14Q1.txt
100467561	2	C	LORTAB 00607101	1		500 MG, UNK		DRUG14Q1.txt
100467561	3	C	GRALISE	1		600 MG, UNK		DRUG14Q1.txt
100467561	4	C	MORPHINE SULFATE	1		30 MG, BID		DRUG14Q1.txt
100467571	1	PS	PROLIA	1	UNKNOWN	UNK		DRUG14Q1.txt
100467651	1	PS	XGEVA	1	SUBCUTANEOUS	120 MG, Q4WK		DRUG14Q1.txt
100467951	1	PS	PROLIA	1	UNKNOWN			DRUG14Q1.txt
100467982	1	PS	PROLIA	1	UNKNOWN	UNK		DRUG14Q2.txt
100467982	2	C	POTASSIUM	1				DRUG14Q2.txt
100467982	3	C	HYDROCHLOROTHIAZIDE	1				DRUG14Q2.txt
100467982	4	C	CALCIUM	1				DRUG14Q2.txt
100467982	5	C	EFFEXOR	1				DRUG14Q2.txt
100467982	6	C	GABAPENTIN	1				DRUG14Q2.txt
100467982	7	C	TRICOR 00090101	2				DRUG14Q2.txt
100467982	8	C	SYNTHROID	1				DRUG14Q2.txt
100467982	9	C	CRESTOR	1				DRUG14Q2.txt
100467982	10	C	LORAZEPAM	1		UNK UNK, AS NECESSARY		DRUG14Q2.txt
100467982	11	C	ROBAXIN	1		750 MG, UNK		DRUG14Q2.txt
100467982	12	C	ALBUTEROL 00139501	1				DRUG14Q2.txt
100467982	13	C	ADVAIR	1				DRUG14Q2.txt
100467982	14	C	ATROVENT	1				DRUG14Q2.txt
100467982	15	C	TRAZODONE	1				DRUG14Q2.txt
100467982	16	C	FISH OIL	1				DRUG14Q2.txt
100467982	17	C	VITAMIN D3	1				DRUG14Q2.txt
100467982	18	C	MELATONIN	1				DRUG14Q2.txt
100467982	19	C	TYLENOL 00020001	1		650 MG, UNK		DRUG14Q2.txt
100467982	20	C	LIDODERM	1				DRUG14Q2.txt
100467982	21	C	LIDODERM	1				DRUG14Q2.txt
100467982	22	C	VITAMIN B12 00056201	1				DRUG14Q2.txt
100467982	23	C	GLUCOSAMINE	1				DRUG14Q2.txt
100468001	1	PS	PROLIA	1	UNKNOWN	UNK		DRUG14Q1.txt
100469344	1	PS	PROLIA	1	SUBCUTANEOUS	60 MG, Q6MO		DRUG14Q2.txt
100469344	2	C	LIPITOR	1				DRUG14Q2.txt
100469344	3	C	CALCIUM	1				DRUG14Q2.txt
100469344	4	C	VITAMIN D 00107901	1				DRUG14Q2.txt
100469344	5	C	ATORVASTATIN	1	ORAL	10 MG, QD		DRUG14Q2.txt
100469344	6	C	ETIDRONATE	2				DRUG14Q2.txt
100474351	1	PS	PROLIA	1	SUBCUTANEOUS			DRUG14Q1.txt
100477531	1	PS	PROLIA	1	UNKNOWN	UNK		DRUG14Q1.txt
100482851	1	PS	XGEVA	1	UNKNOWN	UNK		DRUG14Q1.txt
100482972	1	PS	PROLIA	1	UNKNOWN	60 MG, Q6MO		DRUG14Q2.txt
100484301	1	PS	XGEVA	1	UNKNOWN	UNK		DRUG14Q1.txt
100484301	2	C	ADCAL D3	1				DRUG14Q1.txt
100484471	1	PS	PROLIA	1	UNKNOWN	60 MG, Q6MO		DRUG14Q1.txt
100485901	1	PS	PROLIA	1	UNKNOWN	UNK		DRUG14Q1.txt
100486233	1	PS	PROLIA	1	UNKNOWN	60 MG, Q6MO		DRUG14Q2.txt
100486233	2	C	ZOLOFT	1				DRUG14Q2.txt
100486233	3	C	ASPIRIN	1				DRUG14Q2.txt
100486233	4	C	MAGNESIUM	1				DRUG14Q2.txt
100486363	1	PS	PROLIA	1	Unknown	UNK	DENOSUMAB	DRUG16Q2.txt
100486363	2	C	PANODIL	1		UNK	ACETAMINOPHEN	DRUG16Q2.txt
100486363	3	C	OXYCODONE	1		UNK	OXYCODONE	DRUG16Q2.txt
100486363	4	C	CALCICHEW D3 FORTE	1		UNK	CALCIUM CHOLECALCIFEROL	DRUG16Q2.txt
100486363	5	C	ATROVENT	1	Nasal	UNK	IPRATROPIUM BROMIDE	DRUG16Q2.txt
100486672	1	PS	PROLIA	1	UNKNOWN			DRUG14Q2.txt
100486672	2	C	INSULIN	1	SUBCUTANEOUS	UNK		DRUG14Q2.txt
100486672	3	C	TRAJENTA	1	ORAL	UNK UNK, QD		DRUG14Q2.txt
100486672	4	C	METOPROLOL	1	ORAL	25 UNK, BID		DRUG14Q2.txt
100486672	5	C	METOPROLOL	1				DRUG14Q2.txt
100486692	1	PS	PROLIA	1	SUBCUTANEOUS	60 MG, Q6MO		DRUG14Q2.txt
100486692	2	C	PLIVIT D3	2				DRUG14Q2.txt
100486692	3	C	CALCIUM	1				DRUG14Q2.txt
100486692	4	C	AMLOPIN 00972401	2				DRUG14Q2.txt
100486692	5	C	ASPIRIN	1		100 UNK, UNK		DRUG14Q2.txt
100486692	6	C	BIOPREXANIL 00790701	2				DRUG14Q2.txt
100486692	7	C	HELEX	2				DRUG14Q2.txt
100486692	8	C	LYRICA	1		UNK UNK, AS NECESSARY		DRUG14Q2.txt
100486692	9	C	MOVALIS	1				DRUG14Q2.txt
100486692	10	C	ZALDIAR	1				DRUG14Q2.txt
100486692	11	C	MOXOGAMMA	2				DRUG14Q2.txt
100486692	12	C	PREDUCTAL MV	2				DRUG14Q2.txt
100486692	13	C	PROCORALAN	1				DRUG14Q2.txt
100486692	14	C	SANVAL	1		UNK UNK, AS NECESSARY		DRUG14Q2.txt
100486692	15	C	TULIP 00435301	2				DRUG14Q2.txt
100486692	16	C	REMICADE	1				DRUG14Q2.txt
100486692	17	C	METHOTREXATE	1		2 TABLETS, BID		DRUG14Q2.txt
100486711	1	PS	PROLIA	1	UNKNOWN	60 MG, Q6MO		DRUG14Q1.txt
100486743	1	PS	PROLIA	1	SUBCUTANEOUS	60 MG, Q6MO	DENOSUMAB	DRUG15Q1.txt
100486743	2	SS	PROLIA	1	SUBCUTANEOUS	60 MG, UNK	DENOSUMAB	DRUG15Q1.txt
100486743	3	SS	PROLIA	1	SUBCUTANEOUS	60 MG, UNK	DENOSUMAB	DRUG15Q1.txt
100486751	1	PS	PROLIA	1	UNKNOWN	UNK		DRUG14Q1.txt
100486911	1	PS	PROLIA	1	UNKNOWN	60 MG/ML, Q6MO		DRUG14Q1.txt
100490481	1	PS	XGEVA	1	UNKNOWN			DRUG14Q1.txt
100491102	1	PS	DENOSUMAB	1	SUBCUTANEOUS	120 MG, UNK		DRUG14Q2.txt
100491102	2	C	SENOKOT 00142201	1	ORAL	2 DF, QHS		DRUG14Q2.txt
100491102	3	C	VENTOLIN 00139501	1	INHALATION	2 PUFFS, PRN		DRUG14Q2.txt
100491102	4	C	ATROVENT	1	INHALATION	2 UNK, UNK		DRUG14Q2.txt
100491102	5	C	CALCIUM CARBONATE	1	ORAL	1250 MG, TID		DRUG14Q2.txt
100491102	6	C	VITAMIN D 00107901	1	ORAL	1000 IU, UNK		DRUG14Q2.txt
100491102	7	C	VALACYCLOVIR	1	ORAL	500 MG, UNK		DRUG14Q2.txt
100491102	8	C	METOCLOPRAMIDE	1	ORAL	20 MG, PRN, UNK		DRUG14Q2.txt
100491102	9	C	ZOPICLONE	1	ORAL	5 MG, PRN, UNK		DRUG14Q2.txt
100491102	10	C	IMODIUM	1	ORAL	2 MG, PRN, UNK		DRUG14Q2.txt
100491102	11	C	ADVAIR	1	INHALATION	2 PUFFS, UNK, UNK		DRUG14Q2.txt
100491102	12	C	RISPERIDONE	1	ORAL	5 MG, QD		DRUG14Q2.txt
100491102	13	C	EFFEXOR	1	ORAL	112.5 MG, QD		DRUG14Q2.txt
100491102	14	C	AMIODARONE	1	ORAL	200 MG, UNK		DRUG14Q2.txt
100491102	15	C	FUROSEMIDE	1	ORAL	40 MG, QD		DRUG14Q2.txt
100491102	16	C	BORTEZOMIB	1		UNK		DRUG14Q2.txt
100491231	1	PS	XGEVA	1	SUBCUTANEOUS	120 MG, Q4WK		DRUG14Q2.txt
100491231	2	SS	XGEVA	1				DRUG14Q2.txt
100491353	1	PS	PROLIA	1	SUBCUTANEOUS	UNK		DRUG14Q2.txt
100491353	2	C	PROTON PUMP INHIBITORS	1				DRUG14Q2.txt
100491353	3	C	MICARDIS	1	ORAL	40 MG, QD		DRUG14Q2.txt
100491353	4	C	BISOPROLOL	1	ORAL	1.25 MG, QD		DRUG14Q2.txt
100491353	5	C	ADVAIR	1	UNKNOWN	UNK UNK, BID, MDI		DRUG14Q2.txt
100491353	6	C	LOSEC 00661201	2	ORAL	20 MG, QD		DRUG14Q2.txt
100491363	1	PS	PROLIA	1	UNKNOWN	UNK		DRUG14Q2.txt
100491363	2	C	LISINOPRIL HCTZ	1				DRUG14Q2.txt
100491363	3	C	CALCIUM WITH VITAMIN D 00944201	1				DRUG14Q2.txt
100491381	1	PS	PROLIA	1	UNKNOWN			DRUG14Q2.txt
100491691	1	PS	PROLIA	1	UNKNOWN	60 MG, Q6MO		DRUG14Q2.txt
100491701	1	PS	PROLIA	1	UNKNOWN	UNK		DRUG14Q2.txt
100491771	1	PS	PROLIA	1	UNKNOWN	UNK		DRUG14Q2.txt
100491811	1	PS	PROLIA	1	UNKNOWN	UNK		DRUG14Q2.txt
100491841	1	PS	XGEVA	1	SUBCUTANEOUS	120 MG, Q4WK		DRUG14Q2.txt
100493402	1	PS	PROLIA	1	Unknown	60 MG, Q6MO	DENOSUMAB	DRUG18Q3.txt
100493402	2	SS	PROLIA	1			DENOSUMAB	DRUG18Q3.txt
100493402	3	C	CALCIUM	1		UNK	CALCIUM	DRUG18Q3.txt
100493402	4	C	VITAMIN D	1		UNK	CHOLECALCIFEROL	DRUG18Q3.txt
100493472	1	PS	XGEVA	1	SUBCUTANEOUS	120 MG, Q4WK		DRUG14Q2.txt
100493601	1	PS	PROLIA	1	UNKNOWN	UNK		DRUG14Q2.txt
100493601	2	C	HYDROCODONE	1		7.5 MG, TID		DRUG14Q2.txt
100493601	3	C	NAPROXEN	1		UNK UNK, TID		DRUG14Q2.txt
100493601	4	C	B12 00056201	2				DRUG14Q2.txt
100493601	5	C	CALCIUM	1				DRUG14Q2.txt
100493601	6	C	VITAMIN D 00107901	1				DRUG14Q2.txt
100493643	1	PS	PROLIA	1	Unknown	60 MG, Q6MO	DENOSUMAB	DRUG18Q1.txt
100493643	2	C	COLCHICINE	1		0.6 MG, TID	COLCHICINE	DRUG18Q1.txt
100493643	3	C	OSTEO BI FLEX	1			CHONDROITIN SULFATE A GLUCOSAMINE	DRUG18Q1.txt
100493643	4	C	OMEGA 3	1		2000 MG, QD	OMEGA 3 FATTY ACIDS	DRUG18Q1.txt
100493643	5	C	VITAMIN C COMPLEX	2		500 UNK, QD		DRUG18Q1.txt
100493643	6	C	IRON	1		325 MG, QD	IRON	DRUG18Q1.txt
100493643	7	C	OMEPRAZOLE	1		20 MG, BID	OMEPRAZOLE	DRUG18Q1.txt
100493643	8	C	RANITIDINE	1		150 MG, BID	RANITIDINE	DRUG18Q1.txt
100493643	9	C	METOPROLOL	1		25 MG, QD	METOPROLOL	DRUG18Q1.txt
100493643	10	C	LORADINE	2		10 MG, QD		DRUG18Q1.txt
100493643	11	C	LOSARTAN	1		25 MG, QD	LOSARTAN	DRUG18Q1.txt
100493643	12	C	TIZANIDIN	2		2 MG, QD		DRUG18Q1.txt
100493643	13	C	MONTELUKAST	1		10 MG, QD	MONTELUKAST SODIUM	DRUG18Q1.txt
100493643	14	C	ATORVASTATIN	1		20 MG, QD	ATORVASTATIN	DRUG18Q1.txt
100493643	15	C	QVAR	1	Nasal	80 MUG, UNK	BECLOMETHASONE DIPROPIONATE	DRUG18Q1.txt
100493643	16	C	VSL 3 PROBIOTIC	2				DRUG18Q1.txt
100493791	1	PS	PROLIA	1	UNKNOWN			DRUG14Q2.txt
100494202	1	PS	PROLIA	1	SUBCUTANEOUS	60 MG, ONCE		DRUG14Q2.txt
100494202	2	SS	PREDNISONE	1	ORAL	15 MG, QD		DRUG14Q2.txt
100494202	3	C	MYFORTIC	1	ORAL	720 MG, QD		DRUG14Q2.txt
100494202	4	C	REVATIO	1	ORAL	20 MG, QD		DRUG14Q2.txt
100494202	5	C	CARDIAN	2	ORAL	30 MG, QD		DRUG14Q2.txt
100494202	6	C	PRILOSEC 00661201	1	ORAL	UNK UNK, BID		DRUG14Q2.txt
100503113	1	PS	RANMARK	1	Subcutaneous	120 MG, UNK	DENOSUMAB	DRUG16Q1.txt
100503113	2	SS	TRASTUZUMAB	1	Intravenous drip	8 MG/KG, Q3WK	TRASTUZUMAB	DRUG16Q1.txt
100503113	3	SS	PACLITAXEL	1	Intravenous drip	175 MG/M2, QD	PACLITAXEL	DRUG16Q1.txt
100503113	4	C	MAGLAX	1	Unknown	UNK	MAGNESIUM OXIDE	DRUG16Q1.txt
100503113	5	C	LAC B	1	Unknown	UNK	BIFIDOBACTERIUM SPP	DRUG16Q1.txt
100503113	6	C	CALONAL	1	Unknown	UNK	ACETAMINOPHEN	DRUG16Q1.txt
100503113	7	C	KERATINAMIN	1	Unknown	UNK	UREA	DRUG16Q1.txt
100503113	8	C	MYSER 00115501	2	Unknown	UNK		DRUG16Q1.txt
100503113	9	C	CALCIUM LACTATE	1	Unknown	UNK	CALCIUM LACTATE	DRUG16Q1.txt
100503113	10	C	LOXOPROFEN SODIUM	1	Unknown	UNK	LOXOPROFEN SODIUM	DRUG16Q1.txt
100503113	11	C	DALACIN 00166002	1	Unknown	UNK	CLINDAMYCIN HYDROCHLORIDE	DRUG16Q1.txt
100503113	12	C	DENOTAS	1	Unknown	UNK	CALCIUM CARBONATE CHOLECALCIFEROL MAGNESIUM CARBONATE	DRUG16Q1.txt
100503575	1	PS	DENOSUMAB	1	Subcutaneous	120 MG, UNK	DENOSUMAB	DRUG15Q2.txt
100503575	2	C	ZOMETA	1	Intravenous (not otherwise specified)	4 MG, QD	ZOLEDRONIC ACID	DRUG15Q2.txt
100503575	3	C	ALFAROL	1	Oral	0.25 MUG, QD	ALFACALCIDOL	DRUG15Q2.txt
100503575	4	C	CALCIUM LACTATE	1	Oral	4 G, QD	CALCIUM LACTATE	DRUG15Q2.txt
100503575	5	C	FEMARA	1	Unknown	UNK	LETROZOLE	DRUG15Q2.txt
100503575	6	C	FERIDEX 00023502	2	Unknown	UNK		DRUG15Q2.txt
100503575	7	C	HERCEPTIN	1	Intravenous (not otherwise specified)	392 MG, QD	TRASTUZUMAB	DRUG15Q2.txt
100503575	8	C	PENTCILLIN	1		2 G, UNK	PIPERACILLIN SODIUM	DRUG15Q2.txt
100503575	9	C	CLINDAMYCIN 00166003	2		600 MG, UNK		DRUG15Q2.txt
100503575	10	C	FLOMOX 01418603	2		UNK		DRUG15Q2.txt
100503575	11	C	SAWACILLIN	1		UNK	AMOXICILLIN	DRUG15Q2.txt
100503575	12	C	CLARITH	1		UNK	CLARITHROMYCIN	DRUG15Q2.txt
100503575	13	C	FASLODEX	1	Unknown	UNK	FULVESTRANT	DRUG15Q2.txt
100503575	14	C	DOCETAXEL	1	Unknown	UNK	DOCETAXEL	DRUG15Q2.txt
100508703	1	PS	PROLIA	1	SUBCUTANEOUS	60 MG, UNK		DRUG14Q2.txt
100509212	1	PS	PROLIA	1	UNKNOWN	UNK		DRUG14Q2.txt
100509212	2	C	CALCIUM	1	UNKNOWN	UNK		DRUG14Q2.txt
100509212	3	C	VITAMIN D 00107901	1	UNKNOWN	UNK		DRUG14Q2.txt
100509861	1	PS	XGEVA	1	UNKNOWN	UNK		DRUG14Q2.txt
100510071	1	PS	PROLIA	1	UNKNOWN	UNK		DRUG14Q2.txt
100512011	1	PS	PROLIA	1	UNKNOWN	UNK		DRUG14Q2.txt
100521251	1	PS	PROLIA	1	UNKNOWN	UNK UNK, Q6MO		DRUG14Q2.txt
100521251	2	C	SYNTHROID	1				DRUG14Q2.txt
100521251	3	C	ATORVASTATIN	1				DRUG14Q2.txt
100521251	4	C	CALCIUM	1				DRUG14Q2.txt
100521251	5	C	VITAMIN D 00107901	1				DRUG14Q2.txt
100521251	6	C	PROVENTIL 00139501	2		UNK UNK, AS NECESSARY		DRUG14Q2.txt
100521701	1	PS	PROLIA	1	UNKNOWN	60 MG/ML, Q6MO		DRUG14Q2.txt
100521701	2	C	CALCIUM	1				DRUG14Q2.txt
100522021	1	PS	PROLIA	1	UNKNOWN	60 MG/ML, Q6MO		DRUG14Q2.txt
100522021	2	C	VITAMIN D3	1	UNKNOWN			DRUG14Q2.txt
100522091	1	PS	PROLIA	1	SUBCUTANEOUS	60 MG, UNK		DRUG14Q2.txt
100522091	2	C	CALCIUM	1				DRUG14Q2.txt
100522091	3	C	VITAMIN D 00107901	1				DRUG14Q2.txt
100522131	1	PS	PROLIA	1	UNKNOWN	60 MG, Q6MO		DRUG14Q2.txt
100522131	2	C	ELTROXIN	1	UNKNOWN	UNK		DRUG14Q2.txt
100522131	3	C	KALCIPOS	1	UNKNOWN	UNK		DRUG14Q2.txt
100522131	4	C	SEEBRI	1	UNKNOWN	UNK, INHALER		DRUG14Q2.txt
100522432	1	PS	PROLIA	1	UNKNOWN	UNK		DRUG14Q2.txt
100522671	1	PS	PROLIA	1	UNKNOWN			DRUG14Q2.txt
100522811	1	PS	PROLIA	1	UNKNOWN			DRUG14Q2.txt
100525091	1	PS	PROLIA	1		HAS HAD 3 SHOTS 3 MO APART ?INJECTION		DRUG14Q2.txt
100525091	3	C	AMLODIPINE	1				DRUG14Q2.txt
100525091	5	C	BEMICAN	2				DRUG14Q2.txt
100525091	7	C	LEVOTHYROXINE	1				DRUG14Q2.txt
100525091	9	C	GLYCOPYNOBATE	2				DRUG14Q2.txt
100525091	11	C	MULTIVITAMINES	2				DRUG14Q2.txt
100525091	13	C	CITRACOL	2				DRUG14Q2.txt
100525091	15	C	VITAMIN E C D	2				DRUG14Q2.txt
100525091	17	C	BIOTIN	1				DRUG14Q2.txt
100525091	19	C	BENDACTRYL CHILDRENS LIQUID	2				DRUG14Q2.txt
100552532	1	PS	PROLIA	1	UNKNOWN	60 MG, Q6MO		DRUG14Q2.txt
100554751	1	PS	PROLIA	1	UNKNOWN	UNK		DRUG14Q2.txt
100554751	2	C	LIPITOR	1				DRUG14Q2.txt
100554751	3	C	LYRICA	1				DRUG14Q2.txt
100554751	4	C	INSULIN	1				DRUG14Q2.txt
100554751	5	C	IMURAN 00001501	1				DRUG14Q2.txt
100554891	1	PS	PROLIA	1	UNKNOWN			DRUG14Q2.txt
100554891	2	SS	PROLIA	1				DRUG14Q2.txt
100555192	1	PS	PROLIA	1	UNKNOWN	UNK		DRUG14Q2.txt
100556041	1	PS	PROLIA	1	UNKNOWN	UNK UNK, UNK		DRUG14Q2.txt
100556041	2	C	ARIMIDEX	1	UNKNOWN	UNK UNK, UNK		DRUG14Q2.txt
100556063	1	PS	PROLIA	1	SUBCUTANEOUS	60 MG, Q6MO		DRUG14Q2.txt
100556951	1	PS	PROLIA	1		SIX MONTHS INTO THE MUSCLE		DRUG14Q2.txt
100557461	1	PS	PROLIA	1	UNKNOWN			DRUG14Q2.txt
100557732	1	PS	PROLIA	1	UNKNOWN	UNK		DRUG14Q2.txt
100557732	2	C	VIIBRYD	1		20 MG, UNK		DRUG14Q2.txt
100557732	3	C	LEXAPRO 01588501	2				DRUG14Q2.txt
100557732	4	C	TRAZODONE	1				DRUG14Q2.txt
100557732	5	C	KLONOPIN	1				DRUG14Q2.txt
100557771	1	PS	XGEVA	1	UNKNOWN			DRUG14Q2.txt
100557931	1	PS	PROLIA	1	UNKNOWN	60 MG/ML, Q6MO		DRUG14Q2.txt
100566502	1	PS	PROLIA	1	SUBCUTANEOUS	60 MG, Q6MO		DRUG14Q2.txt
100566502	2	C	TORASEMID	1	ORAL	10 UNK, UNK		DRUG14Q2.txt
100566502	3	C	PROTAPHANE	1	SUBCUTANEOUS			DRUG14Q2.txt
100566502	4	C	NOVORAPID	1	SUBCUTANEOUS			DRUG14Q2.txt
100566502	5	C	PANTOPRAZOL	1	ORAL	20 UNK, UNK		DRUG14Q2.txt
100566502	6	C	AMLODIPIN 00972401	2	ORAL	5 UNK, UNK		DRUG14Q2.txt
100566502	7	C	BISOPROLOL	1	ORAL			DRUG14Q2.txt
100567541	1	PS	PROLIA	1	UNKNOWN	UNK		DRUG14Q2.txt
100569352	1	PS	PROLIA	1	SUBCUTANEOUS	60 MG, Q6MO		DRUG14Q2.txt
100569361	1	PS	PROLIA	1	UNKNOWN	UNK		DRUG14Q2.txt
100575322	1	PS	PROLIA	1	UNKNOWN	UNK		DRUG14Q2.txt
100575322	2	C	CALCIUM	1				DRUG14Q2.txt
100575322	3	C	VITAMIN D 00107901	1				DRUG14Q2.txt
100575341	1	PS	PROLIA	1	UNKNOWN			DRUG14Q2.txt
100575362	1	PS	XGEVA	1	SUBCUTANEOUS	120 MG, Q3MO		DRUG14Q2.txt
100575362	2	SS	VITAMIN D 00107901	1	UNKNOWN			DRUG14Q2.txt
100575362	3	C	OXYCODONE	1	UNKNOWN			DRUG14Q2.txt
100575362	4	C	HYDROMORPHONE	1	UNKNOWN			DRUG14Q2.txt
100575362	5	C	GABAPENTIN	1	UNKNOWN			DRUG14Q2.txt
100575362	6	C	METHOCARBAMOL	1	UNKNOWN			DRUG14Q2.txt
100575362	7	C	CALCIUM	1	UNKNOWN			DRUG14Q2.txt
100575461	1	PS	PROLIA	1	SUBCUTANEOUS	60 MG, Q6MO		DRUG14Q2.txt
100575552	1	PS	PROLIA	1	SUBCUTANEOUS	60 MG, Q6MO		DRUG14Q2.txt
100575561	1	PS	PROLIA	1	UNKNOWN			DRUG14Q2.txt
100575582	1	PS	PROLIA	1	UNKNOWN	60 MG/ML, Q6MO		DRUG14Q2.txt
100575611	1	PS	PROLIA	1	UNKNOWN	60 MG, Q6MO		DRUG14Q2.txt
100575621	1	PS	PROLIA	1	UNKNOWN	UNK		DRUG14Q2.txt
100575712	1	PS	XGEVA	1	SUBCUTANEOUS	UNK	DENOSUMAB	DRUG15Q1.txt
100575721	1	PS	PROLIA	1	UNKNOWN	UNK		DRUG14Q2.txt
100575721	2	C	NEXIUM 01479302	1				DRUG14Q2.txt
100575721	3	C	DILTIAZEM	1				DRUG14Q2.txt
100575721	4	C	FLECAINIDE	1				DRUG14Q2.txt
100575721	5	C	ASPIRIN	1		325 MG, UNK		DRUG14Q2.txt
100575721	6	C	CITRACAL PLUS D	2				DRUG14Q2.txt
100575721	7	C	GLUCOSAMINE CHONDROITIN 01430901	2		ONE, QD		DRUG14Q2.txt
100575721	8	C	DIGESTIVE ADVANTAGE 06771401	2				DRUG14Q2.txt
100575731	1	PS	PROLIA	1	UNKNOWN	60 MG, Q6MO		DRUG14Q2.txt
100575741	1	PS	XGEVA	1	SUBCUTANEOUS	120 MG, Q4WK		DRUG14Q2.txt
100575741	2	SS	XGEVA	1				DRUG14Q2.txt
100575881	1	PS	PROLIA	1	UNKNOWN			DRUG14Q2.txt
100575901	1	PS	PROLIA	1	UNKNOWN			DRUG14Q2.txt
100575911	1	PS	PROLIA	1	UNKNOWN	UNK		DRUG14Q2.txt
100575922	1	PS	PROLIA	1	UNKNOWN	60 MG, Q6MO	DENOSUMAB	DRUG15Q1.txt
100576191	1	PS	PROLIA	1	UNKNOWN	UNK		DRUG14Q2.txt
100576221	1	PS	XGEVA	1	UNKNOWN			DRUG14Q2.txt
100577151	1	PS	XGEVA	1	UNKNOWN	UNK		DRUG14Q2.txt
100577221	1	PS	PROLIA	1	UNKNOWN	UNK		DRUG14Q2.txt
100577231	1	PS	XGEVA	1	SUBCUTANEOUS	120 MG, Q4WK		DRUG14Q2.txt
100577541	1	PS	PROLIA	1	UNKNOWN	UNK		DRUG14Q2.txt
100578031	1	PS	XGEVA	1	UNKNOWN	UNK		DRUG14Q2.txt
100578361	1	PS	PROLIA	1	UNKNOWN	UNK		DRUG14Q2.txt
100578442	1	PS	PROLIA	1	UNKNOWN			DRUG14Q2.txt
100578841	1	PS	PROLIA	1	UNKNOWN	UNK		DRUG14Q2.txt
100579031	1	PS	PROLIA	1	UNKNOWN			DRUG14Q2.txt
100579153	1	PS	PROLIA	1	SUBCUTANEOUS	60 UNK, Q6MO	DENOSUMAB	DRUG14Q3.txt
100579153	2	C	LEVOTHYROXINE 00068002	2		50 MUG, QD		DRUG14Q3.txt
100579153	3	C	ASPIRIN LOW	2	ORAL	8 MG, QD		DRUG14Q3.txt
100579153	4	C	CALCIUM	1			CALCIUM	DRUG14Q3.txt
100579153	5	C	VITAMIN D 00107901	1		2000 UNK, QD	ERGOCALCIFEROL	DRUG14Q3.txt
100579153	6	C	SIMVASTATIN	1	ORAL	40 MG, QD	SIMVASTATIN	DRUG14Q3.txt
100579302	1	PS	PRALIA	1	SUBCUTANEOUS	60 MG, UNK	DENOSUMAB	DRUG14Q3.txt
100579302	2	C	TAKEPRON	1	UNKNOWN	30 MG, QD	LANSOPRAZOLE	DRUG14Q3.txt
100579302	3	C	PROGRAF	1	UNKNOWN	1 MG, BID	TACROLIMUS TACROLIMUS ANHYDROUS	DRUG14Q3.txt
100579302	4	C	CERCINE	1	UNKNOWN	5 MG, QD	DIAZEPAM	DRUG14Q3.txt
100579302	5	C	PROMAC 01312301	1	UNKNOWN	75 MG, BID	NITROFURANTOIN	DRUG14Q3.txt
100579302	6	C	CARELOAD	1	UNKNOWN	60 MUG, BID	BERAPROST SODIUM	DRUG14Q3.txt
100579302	7	C	ASPARA POTASSIUM	1	UNKNOWN	300 MG, QD	POTASSIUM ASPARTATE	DRUG14Q3.txt
100579302	8	C	PREDONINE	1	UNKNOWN	5 MG, QD	PREDNISOLONE PREDNISOLONE ACETATE PREDNISOLONE SODIUM SUCCINATE	DRUG14Q3.txt
100579302	9	C	PREDNISOLONE	1	UNKNOWN	3 MG, QD	PREDNISOLONE	DRUG14Q3.txt
100579302	10	C	LASIX	1	UNKNOWN	20 MG, QD	FUROSEMIDE	DRUG14Q3.txt
100579302	11	C	CONIEL	1	UNKNOWN	4 MG, BID	BENIDIPINE HYDROCHLORIDE	DRUG14Q3.txt
100579302	12	C	LIPITOR	1	UNKNOWN	10 MG, QD	ATORVASTATIN CALCIUM	DRUG14Q3.txt
100579302	13	C	BUFFERIN A 00009201	2	UNKNOWN	81 MG, QD		DRUG14Q3.txt
100579302	14	C	AZILVA	1	UNKNOWN	20 MG, QD	AZILSARTAN KAMEDOXOMIL	DRUG14Q3.txt
100579302	15	C	RIVOTRIL	1	UNKNOWN	0.5 MG, BID	CLONAZEPAM	DRUG14Q3.txt
100579911	1	PS	PROLIA	1	UNKNOWN	UNK		DRUG14Q2.txt
100579992	1	PS	PROLIA	1	SUBCUTANEOUS	60 MG/ML, UNK		DRUG14Q2.txt
100579992	2	C	LISINOPRIL HCTZ	1	ORAL	UNK		DRUG14Q2.txt
100579992	3	C	AMBIEN	1	ORAL	10 MG, UNK		DRUG14Q2.txt
100579992	4	C	CALCIUM	1				DRUG14Q2.txt
100579992	5	C	PROBIOTICS 07325001	2				DRUG14Q2.txt
100579992	6	C	VITAMIN D 00107901	1				DRUG14Q2.txt
100580012	1	PS	PROLIA	1	SUBCUTANEOUS	60 MG/ML, Q6MO		DRUG14Q2.txt
100580281	1	PS	PROLIA	1	UNKNOWN	UNK		DRUG14Q2.txt
100580431	1	PS	PROLIA	1	UNKNOWN	60 MG, Q6MO		DRUG14Q2.txt
100583351	1	PS	PROLIA	1	UNKNOWN	60 MG, Q6MO		DRUG14Q2.txt
100583711	1	PS	PROLIA	1	UNKNOWN	60 MG, Q6MO		DRUG14Q2.txt
100584051	1	PS	PROLIA	1	UNKNOWN	UNK		DRUG14Q2.txt
100584091	1	PS	PROLIA	1	UNKNOWN	UNK		DRUG14Q2.txt
100584101	1	PS	PROLIA	1	UNKNOWN	60 MG/ML, Q6MO		DRUG14Q2.txt
100584111	1	PS	PROLIA	1	UNKNOWN	60 MG/ML, Q6MO		DRUG14Q2.txt
100584111	2	C	CALCIUM	1		UNK		DRUG14Q2.txt
100584111	3	C	VITAMIN D 00107901	1		UNK		DRUG14Q2.txt
100584241	1	PS	PROLIA	1	UNKNOWN	UNK		DRUG14Q2.txt
100600281	1	PS	XGEVA	1	UNKNOWN	120 MG, UNK		DRUG14Q2.txt
100604051	1	PS	XGEVA	1	UNKNOWN	UNK		DRUG14Q2.txt
100604453	1	PS	PROLIA	1	SUBCUTANEOUS	60 MG, Q6MO	DENOSUMAB	DRUG14Q3.txt
100610383	1	PS	XGEVA	1	SUBCUTANEOUS	120 MG, Q3WK		DRUG14Q2.txt
100610383	2	SS	DENOSUMAB	1	UNKNOWN	UNK		DRUG14Q2.txt
100610383	3	C	CALCICHEW D3	1		UNK UNK, BID		DRUG14Q2.txt
100610383	4	C	FOSAMAX	1		70 MG, QWK		DRUG14Q2.txt
100610394	1	PS	DENOSUMAB	1	Subcutaneous	120 MILLIGRAM, QMO	DENOSUMAB	DRUG20Q2.txt
100610394	2	C	ZOLADEX	1		UNK	GOSERELIN ACETATE	DRUG20Q2.txt
100610394	3	C	PROFENID	1		UNK	KETOPROFEN	DRUG20Q2.txt
100610402	1	PS	XGEVA	1	UNKNOWN			DRUG14Q2.txt
100610402	2	SS	DENOSUMAB	1	UNKNOWN			DRUG14Q2.txt
100611744	1	PS	RANMARK	1	SUBCUTANEOUS	120 MG, UNK	DENOSUMAB	DRUG14Q3.txt
100611744	2	C	LEUPLIN	1	UNKNOWN	UNK	LEUPROLIDE ACETATE	DRUG14Q3.txt
100611744	3	C	BICALUTAMIDE	1	UNKNOWN	UNK	BICALUTAMIDE	DRUG14Q3.txt
100611761	1	PS	XGEVA	1	SUBCUTANEOUS	120 MG, Q4WK		DRUG14Q2.txt
100611961	1	PS	PROLIA	1	UNKNOWN	60 MG/ML, Q6MO		DRUG14Q2.txt
100612161	1	PS	PROLIA	1	UNKNOWN			DRUG14Q2.txt
100612182	1	PS	PROLIA	1	UNKNOWN			DRUG14Q2.txt
100612191	1	PS	PROLIA	1	UNKNOWN			DRUG14Q2.txt
100612241	1	PS	PROLIA	1	UNKNOWN	UNK		DRUG14Q2.txt
100612262	1	PS	PROLIA	1	UNKNOWN	60 MG, Q6MO		DRUG14Q2.txt
100612272	1	PS	PROLIA	1	SUBCUTANEOUS			DRUG14Q2.txt
100612321	1	PS	PROLIA	1	UNKNOWN	UNK		DRUG14Q2.txt
100612331	1	PS	PROLIA	1	UNKNOWN	UNK		DRUG14Q2.txt
100612341	1	PS	PROLIA	1	UNKNOWN	UNK		DRUG14Q2.txt
100612381	1	PS	PROLIA	1	UNKNOWN	UNK		DRUG14Q2.txt
100612381	2	SS	PROLIA	1				DRUG14Q2.txt
100612512	1	PS	XGEVA	1	SUBCUTANEOUS	120 MG, Q4WK		DRUG14Q2.txt
100612512	2	C	CISPLATIN	1	INTRAVENOUS	75 MG/M2, Q3WK		DRUG14Q2.txt
100612512	3	C	ALIMTA	1	INTRAVENOUS	500 MG/M2, Q3WK		DRUG14Q2.txt
100612512	4	C	CALCIUM	1				DRUG14Q2.txt
100612512	5	C	VITAMIN D 00107901	1				DRUG14Q2.txt
100612512	6	C	STEOVIT D3	2				DRUG14Q2.txt
100612561	1	PS	PROLIA	1	UNKNOWN	UNK		DRUG14Q2.txt
100612852	1	PS	XGEVA	1	UNKNOWN	UNK		DRUG14Q2.txt
100613321	1	PS	PROLIA	1	SUBCUTANEOUS	60 MG, Q6MO		DRUG14Q2.txt
100613531	1	PS	PROLIA	1	UNKNOWN	60 MG, Q6MO		DRUG14Q2.txt
100614301	1	PS	XGEVA	1	SUBCUTANEOUS	120 MG, Q4WK		DRUG14Q2.txt
100615865	1	PS	DENOSUMAB	1	Unknown	120 MG, UNK	DENOSUMAB	DRUG16Q2.txt
100615865	2	C	BORTEZOMIB	1		UNK	BORTEZOMIB	DRUG16Q2.txt
100615865	3	C	THALIDOMIDE	1		UNK	THALIDOMIDE	DRUG16Q2.txt
100615865	4	C	DEXAMETHASONE	1		UNK	DEXAMETHASONE	DRUG16Q2.txt
100615865	5	C	ALOPURINOL	1	Oral	300 MG, UNK	ALLOPURINOL	DRUG16Q2.txt
100615865	6	C	FUROSEMIDE	1	Oral	40 MG, UNK	FUROSEMIDE	DRUG16Q2.txt
100615865	7	C	SIMVASTATINA	1	Oral	20 MG/KG, UNK	SIMVASTATIN	DRUG16Q2.txt
100615865	8	C	DIAZEPAM	1	Oral	7.5 MG, UNK	DIAZEPAM	DRUG16Q2.txt
100615865	9	C	ACICLOVIR	1	Oral	400 MG, UNK	ACYCLOVIR	DRUG16Q2.txt
100615865	10	C	CALCIUM VITAMIN D	1	Oral	1 UNK, UNK	CALCIUM VITAMIN D	DRUG16Q2.txt
100615865	11	C	SEPTRIN	1	Oral	2 UNK, UNK	SULFAMETHOXAZOLE TRIMETHOPRIM	DRUG16Q2.txt
100615865	12	C	CLEXANE	1	Subcutaneous	60 MG, UNK	ENOXAPARIN SODIUM	DRUG16Q2.txt
100615865	13	C	FERROUS SULFATE	1	Oral	1 UNK, UNK	FERROUS SULFATE	DRUG16Q2.txt
100615865	14	C	OMEPRAZOL	1	Oral	20 MG, UNK	OMEPRAZOLE	DRUG16Q2.txt
100624401	1	PS	PROLIA	1	SUBCUTANEOUS	60 MG, Q6MO		DRUG14Q2.txt
100625861	1	PS	PROLIA	1	UNKNOWN			DRUG14Q2.txt
100626023	1	PS	PROLIA	1	SUBCUTANEOUS	UNK UNK, Q6MO	DENOSUMAB	DRUG14Q3.txt
100626023	2	SS	PROLIA	1	SUBCUTANEOUS	UNK, Q6MO	DENOSUMAB	DRUG14Q3.txt
100626023	3	SS	PROLIA	1	SUBCUTANEOUS	UNK, Q6MO	DENOSUMAB	DRUG14Q3.txt
100626023	4	SS	PROLIA	1	SUBCUTANEOUS	UNK, Q6MO	DENOSUMAB	DRUG14Q3.txt
100628371	1	PS	XGEVA	1	UNKNOWN	UNK		DRUG14Q2.txt
100628441	1	PS	XGEVA	1	UNKNOWN	120 MG, Q4WK		DRUG14Q2.txt
100637513	1	PS	DENOSUMAB	1	UNKNOWN	120 MG, UNK		DRUG14Q2.txt
100637513	2	C	CYCLOPHOSPHAMIDE	1		UNK		DRUG14Q2.txt
100637513	3	C	BORTEZOMIB	1		UNK		DRUG14Q2.txt
100637513	4	C	DEXAMETHASONE	1		UNK		DRUG14Q2.txt
100637513	5	C	ERYTHROCYTES	1	INTRAVENOUS	1 UNK, UNK		DRUG14Q2.txt
100637513	6	C	LEKOVIT CA	1	ORAL	500 MG, UNK		DRUG14Q2.txt
100637513	7	C	ACETYLSALICYLIC ACID	1	ORAL	100 MG, UNK		DRUG14Q2.txt
100637513	8	C	OMEPRAZOLE	1	ORAL	20 MG, UNK		DRUG14Q2.txt
100637513	9	C	ALLOPURINOLUM	2	ORAL	100 MG, UNK		DRUG14Q2.txt
100637513	10	C	ENALAPRIL	1	ORAL	5-10 MG, UNK		DRUG14Q2.txt
100637513	11	C	KETOPROFEN	1	INTRAMUSCULAR	2 ML, UNK		DRUG14Q2.txt
100637513	12	C	PENTOXIFYLLINE	1	INTRAVENOUS	5 ML, UNK		DRUG14Q2.txt
100637513	13	C	CLEXANE	1	SUBCUTANEOUS	0.4 ML, UNK		DRUG14Q2.txt
100637521	1	PS	PROLIA	1	UNKNOWN	UNK		DRUG14Q2.txt
100637571	1	PS	XGEVA	1	UNKNOWN	UNK		DRUG14Q2.txt
100637682	1	PS	PROLIA	1	UNKNOWN			DRUG14Q2.txt
100637701	1	PS	PROLIA	1	UNKNOWN			DRUG14Q2.txt
100637711	1	PS	XGEVA	1	UNKNOWN	UNK		DRUG14Q2.txt
100637791	1	PS	PROLIA	1	UNKNOWN	60 MG, Q6MO		DRUG14Q2.txt
100637801	1	PS	PROLIA	1	UNKNOWN	60 MG, UNK		DRUG14Q2.txt
100637941	1	PS	PROLIA	1	SUBCUTANEOUS	UNK		DRUG14Q2.txt
100638231	1	PS	PROLIA	1	UNKNOWN	UNK		DRUG14Q2.txt
100638291	1	PS	PROLIA	1	SUBCUTANEOUS	60 MG, Q6MO		DRUG14Q2.txt
100638291	2	C	CALCIUM	1		UNK		DRUG14Q2.txt
100638312	1	PS	PROLIA	1	UNKNOWN		DENOSUMAB	DRUG14Q3.txt
100638341	1	PS	PROLIA	1	UNKNOWN	UNK		DRUG14Q2.txt
100638341	2	C	REMICAID	1				DRUG14Q2.txt
100638341	3	C	PNEUMOCOCCAL VACCINE	1				DRUG14Q2.txt
100638351	1	PS	PROLIA	1	UNKNOWN			DRUG14Q2.txt
100640101	1	PS	PROLIA	1	UNKNOWN			DRUG14Q2.txt
100641922	1	PS	PROLIA	1	SUBCUTANEOUS	60 MG, Q6MO		DRUG14Q2.txt
100642281	1	PS	PROLIA	1	UNKNOWN	60 MG/ML, UNK		DRUG14Q2.txt
100642641	1	PS	PROLIA	1	UNKNOWN	60 MG/ML, UNK		DRUG14Q2.txt
100644011	1	PS	PROLIA	1	UNKNOWN	60 MG, Q6MO		DRUG14Q2.txt
100644011	2	C	CALCIUM	1				DRUG14Q2.txt
100644011	3	C	VITAMIN D 00107901	1				DRUG14Q2.txt
100644201	1	PS	PROLIA	1	UNKNOWN	UNK		DRUG14Q2.txt
100644262	1	PS	PROLIA	1	SUBCUTANEOUS	60 MG, Q6MO		DRUG14Q2.txt
100645652	1	PS	PROLIA	1	Unknown	60 MG, UNK	DENOSUMAB	DRUG16Q1.txt
100645652	2	C	OMEPRAZOLE	1			OMEPRAZOLE	DRUG16Q1.txt
100645652	3	C	AMLODIPINE	1		UNK	AMLODIPINE BESYLATE	DRUG16Q1.txt
100645652	4	C	SALURES	1		2.5 MG, UNK	BENDROFLUMETHIAZIDE	DRUG16Q1.txt
100645652	5	C	PREDNISOLONE	1			PREDNISOLONE	DRUG16Q1.txt
100645652	6	C	IDEOS	1			CALCIUM CARBONATE CHOLECALCIFEROL	DRUG16Q1.txt
100645652	7	C	CORTISONE	1	Oral		CORTISONE HYDROCORTISONE	DRUG16Q1.txt
100645652	8	C	ACLASTA	1			ZOLEDRONIC ACID	DRUG16Q1.txt
100650232	1	PS	PROLIA	1	SUBCUTANEOUS	60 MG, Q6MO		DRUG14Q2.txt
100650232	2	SS	PROLIA	1	SUBCUTANEOUS	UNK		DRUG14Q2.txt
100650232	3	SS	PROLIA	1	SUBCUTANEOUS	UNK		DRUG14Q2.txt
100650232	4	C	CITRACAL MAXIMUM	2	ORAL	1 DF, TID		DRUG14Q2.txt
100650232	5	C	ZYRTEC	1	ORAL	10 MG, QD		DRUG14Q2.txt
100650232	6	C	ERGOCALCIFEROL	1	ORAL	50000 IU, QMO		DRUG14Q2.txt
100650232	7	C	NEXIUM 01479302	1	ORAL	40 MG, QD		DRUG14Q2.txt
100650232	8	C	NEURONTIN	1	ORAL	600 MG, QD		DRUG14Q2.txt
100650232	9	C	MOTRIN	1	ORAL	600 MG, AS NECESSARY		DRUG14Q2.txt
100650232	10	C	ANTIVERT 00072802	2		25 MG, AS NECESSARY		DRUG14Q2.txt
100650232	11	C	MELATONIN	1	ORAL	300 MUG, UNK		DRUG14Q2.txt
100650232	12	C	MULTIVITAMIN 00097801	1	ORAL	1 DF, QD		DRUG14Q2.txt
100650232	13	C	TESTOSTERONE	1		5 G, QD		DRUG14Q2.txt
100650232	14	C	ULTRAM ER	1	ORAL	100 MG, BID		DRUG14Q2.txt
100650232	15	C	LEVITRA	1	ORAL	20 MG, AS NECESSARY		DRUG14Q2.txt
100653561	1	PS	PROLIA	1	UNKNOWN			DRUG14Q2.txt
100666553	1	PS	DENOSUMAB	1	SUBCUTANEOUS	120 MG, UNK	DENOSUMAB	DRUG14Q4.txt
100666553	2	C	TRAMAL	1	ORAL	75 MG, QD	TRAMADOL	DRUG14Q4.txt
100666553	3	C	AVASTIN	1	UNKNOWN	UNK UNK, UNK	BEVACIZUMAB	DRUG14Q4.txt
100666553	4	C	IRINOTECAN	1	UNKNOWN	UNK UNK, UNK	IRINOTECAN	DRUG14Q4.txt
100666553	5	C	LEVOFOLINATE CALCIUM	1	UNKNOWN	UNK	LEUCOVORIN CALCIUM	DRUG14Q4.txt
100666553	6	C	5 FU	1	UNKNOWN	UNK	FLUOROURACIL	DRUG14Q4.txt
100666553	7	C	TS 1	1	UNKNOWN	UNK	GIMERACIL OTERACIL TEGAFUR	DRUG14Q4.txt
100666553	8	C	BEVACIZUMAB	1	UNKNOWN	UNK	BEVACIZUMAB	DRUG14Q4.txt
100666553	9	C	ZOMETA	1	INTRAVENOUS	4 MG, QD	ZOLEDRONIC ACID	DRUG14Q4.txt
100666553	10	C	CALCICHEW D3	1	ORAL	2 DF, QD	CALCIUM CHOLECALCIFEROL	DRUG14Q4.txt
100666553	11	C	DAIKENTYUTO	1	ORAL	15 G, QD	HERBALS	DRUG14Q4.txt
100666553	12	C	MAGLAX	1	ORAL	750 MG, QD	MAGNESIUM OXIDE	DRUG14Q4.txt
100666553	13	C	NEXIUM	1	ORAL	20 MG, QD	ESOMEPRAZOLE MAGNESIUM	DRUG14Q4.txt
100666553	14	C	NIVADIL	1	ORAL	4 MG, QD	NILVADIPINE	DRUG14Q4.txt
100666553	15	C	URSO	1	ORAL	300 MG, QD	URSODIOL	DRUG14Q4.txt
100666553	16	C	JANUVIA	1	ORAL	100 MG, QD	SITAGLIPTIN PHOSPHATE	DRUG14Q4.txt
100666553	17	C	CALONAL	1	ORAL	1800 MG, QD	ACETAMINOPHEN	DRUG14Q4.txt
100666553	18	C	GASTER	1	INTRAVENOUS	20 MG, QD	FAMOTIDINE	DRUG14Q4.txt
100666553	19	C	METHYLPREDNISOLONE	1	INTRAVENOUS	125 MG, QD	METHYLPREDNISOLONE	DRUG14Q4.txt
100666553	20	C	PRIMPERAN	1	INTRAVENOUS	10 MG, QD	METOCLOPRAMIDE HYDROCHLORIDE	DRUG14Q4.txt
100666553	21	C	PANTOL 00223901	2	INTRAVENOUS	500 MG, QD		DRUG14Q4.txt
100666553	22	C	ZANTAC	1	INTRAVENOUS	100 MG, QD	RANITIDINE HYDROCHLORIDE	DRUG14Q4.txt
100666553	23	C	NOVOLIN R	1	INTRAVENOUS	24 MU, QD	INSULIN HUMAN	DRUG14Q4.txt
100666553	24	C	ROPION	1	INTRAVENOUS	50 MG, QD	FLURBIPROFEN AXETIL	DRUG14Q4.txt
100668883	1	PS	XGEVA	1	SUBCUTANEOUS	STYRKE: 120 MG	DENOSUMAB	DRUG15Q1.txt
100668883	2	SS	ZOMETA	1	INTRAVENOUS	STYRKE: 4 MG/100 ML	ZOLEDRONIC ACID	DRUG15Q1.txt
100668883	3	C	PREDNISOLONE	1			PREDNISOLONE	DRUG15Q1.txt
100669041	1	PS	PROLIA	1	UNKNOWN			DRUG14Q2.txt
100669401	1	PS	XGEVA	1	UNKNOWN	UNK		DRUG14Q2.txt
100669411	1	PS	PROLIA	1	UNKNOWN	UNK		DRUG14Q2.txt
100669421	1	PS	XGEVA	1	UNKNOWN	UNK		DRUG14Q2.txt
100670111	1	PS	XGEVA	1	UNKNOWN	UNK		DRUG14Q2.txt
100670161	1	PS	PROLIA	1	UNKNOWN	UNK		DRUG14Q2.txt
100670711	1	PS	PROLIA	1	UNKNOWN	60 MG/ML, UNK		DRUG14Q2.txt
100670772	1	PS	PROLIA	1	SUBCUTANEOUS	60 MG, Q6MO		DRUG14Q2.txt
100670772	2	C	VITAMIN D 00107901	1				DRUG14Q2.txt
100670772	3	C	CALCIUM	1				DRUG14Q2.txt
100670841	1	PS	PROLIA	1	UNKNOWN	60 MG/ML, UNK		DRUG14Q2.txt
100671032	1	PS	PROLIA	1	UNKNOWN	UNK		DRUG14Q2.txt
100671641	1	PS	PROLIA	1	UNKNOWN	UNK		DRUG14Q2.txt
100671821	1	PS	XGEVA	1	SUBCUTANEOUS	70 MG, Q4WK		DRUG14Q2.txt
100672681	1	PS	PROLIA	1	UNKNOWN	60 MG, Q6MO		DRUG14Q2.txt
100672691	1	PS	PROLIA	1	UNKNOWN	UNK		DRUG14Q2.txt
100673821	1	PS	XGEVA	1	SUBCUTANEOUS	120 MG, UNK		DRUG14Q2.txt
100673821	2	C	ANUSOL 00117301	2				DRUG14Q2.txt
100673821	3	C	CODINE LINCTUS	2				DRUG14Q2.txt
100673821	4	C	DIAZEPAM	1				DRUG14Q2.txt
100673821	5	C	IRINOTECAN	1				DRUG14Q2.txt
100673821	6	C	LANSOPRAZOLE	1				DRUG14Q2.txt
100673821	7	C	LOPERAMIDE	1				DRUG14Q2.txt
100673821	8	C	PARACETAMOL	1				DRUG14Q2.txt
100673821	9	C	RECTOGESIC 00003201	2				DRUG14Q2.txt
100675581	1	PS	PROLIA	1	UNKNOWN	60 MG, Q6MO		DRUG14Q2.txt
100676251	1	PS	XGEVA	1	SUBCUTANEOUS	120 MG, Q4WK		DRUG14Q2.txt
100678441	1	PS	PROLIA	1	UNKNOWN	UNK		DRUG14Q2.txt
100693431	1	PS	PROLIA	1	UNKNOWN	UNK		DRUG14Q2.txt
100693661	1	PS	PROLIA	1	UNKNOWN	60 MG, Q6MO		DRUG14Q2.txt
100693661	2	SS	PROLIA	1	UNKNOWN	60 MG, Q6MO		DRUG14Q2.txt
100693661	3	C	SYMBICORT	1	UNKNOWN	UNK		DRUG14Q2.txt
100694151	1	PS	PROLIA	1	UNKNOWN	60 MG, Q6MO		DRUG14Q2.txt
100694302	1	PS	XGEVA	1	SUBCUTANEOUS	120 MG, QMO		DRUG14Q2.txt
100694302	2	SS	AVASTIN 01555201	1	INTRAVENOUS	10 MG/KG, UNK		DRUG14Q2.txt
100694302	3	C	PACLITAXEL	1	INTRAVENOUS	90 MG/M2, Q2WK		DRUG14Q2.txt
100694422	1	PS	RANMARK	1	SUBCUTANEOUS	120MG, QD	DENOSUMAB	DRUG14Q4.txt
100694422	2	SS	ZOMETA	1	UNKNOWN	UNK	ZOLEDRONIC ACID	DRUG14Q4.txt
100694422	3	SS	DOCETAXEL	1	UNKNOWN	UNK	DOCETAXEL	DRUG14Q4.txt
100694422	4	SS	TAXOTERE	1	INTRAVENOUS	20 MG, QD	DOCETAXEL	DRUG14Q4.txt
100694422	5	C	AMLODIPINE	1	ORAL	5 MG, QD	AMLODIPINE BESYLATE	DRUG14Q4.txt
100694422	6	C	LEUPLIN	1	SUBCUTANEOUS	3.75 MG, QD	LEUPROLIDE ACETATE	DRUG14Q4.txt
100694422	7	C	ZOLADEX	1	SUBCUTANEOUS	3.6 MG, QD	GOSERELIN ACETATE	DRUG14Q4.txt
100695762	1	PS	XGEVA	1	UNKNOWN	120 MG, Q4WK		DRUG14Q2.txt
100695762	2	SS	XGEVA	1				DRUG14Q2.txt
100695762	3	SS	PREDNISOLON 00016201	1	UNKNOWN			DRUG14Q2.txt
100695762	4	C	ZYTIGA	1				DRUG14Q2.txt
100695762	5	C	SINAREST 00116302	2				DRUG14Q2.txt
100695762	6	C	CITALOPRAM	1				DRUG14Q2.txt
100695762	7	C	SYNDOL 00256202	2				DRUG14Q2.txt
100696301	1	PS	XGEVA	1	UNKNOWN	UNK		DRUG14Q2.txt
100696872	1	PS	PROLIA	1	UNKNOWN	UNK		DRUG14Q2.txt
100697241	1	PS	PROLIA	1				DRUG14Q2.txt
100698831	1	PS	PROLIA	1	SUBCUTANEOUS	60 MG, Q6MO		DRUG14Q2.txt
100698861	1	PS	PROLIA	1	UNKNOWN	60 MG/ML, UNK		DRUG14Q2.txt
100699082	1	PS	PROLIA	1	UNKNOWN	60 MG, Q6MO		DRUG14Q2.txt
100699091	1	PS	PROLIA	1	UNKNOWN	60 MG, Q6MO		DRUG14Q2.txt
100699772	1	PS	PROLIA	1	UNKNOWN	UNK		DRUG14Q2.txt
100699781	1	PS	PROLIA	1	UNKNOWN	UNK		DRUG14Q2.txt
100699781	2	C	CALCICHEW D3	1	ORAL	UNK		DRUG14Q2.txt
100699781	3	C	CO CODAMOL	1	ORAL	UNK		DRUG14Q2.txt
100699781	4	C	OMEPRAZOLE	1	ORAL	20 MG, UNK		DRUG14Q2.txt
100700841	1	PS	PROLIA	1	UNKNOWN	UNK		DRUG14Q2.txt
100701931	1	PS	PROLIA	1	UNKNOWN			DRUG14Q2.txt
100709261	1	PS	PROLIA	1	UNKNOWN	60 MG, UNK		DRUG14Q2.txt
100716231	1	PS	PROLIA	1	UNKNOWN	UNK UNK, Q6MO		DRUG14Q2.txt
100716243	1	PS	PROLIA	1	UNKNOWN	60 MG, Q6MO	DENOSUMAB	DRUG14Q4.txt
100716243	2	C	MAGNESIUM	1	UNKNOWN		MAGNESIUM	DRUG14Q4.txt
100716243	3	C	LEXOTANIL	1	UNKNOWN		BROMAZEPAM	DRUG14Q4.txt
100716243	4	C	STILNOX	1	UNKNOWN		ZOLPIDEM TARTRATE	DRUG14Q4.txt
100716243	5	C	PROPAFENONE HCL	1	UNKNOWN		PROPAFENONE HYDROCHLORIDE	DRUG14Q4.txt
100716243	6	C	VERBORIL 00055702	2	UNKNOWN			DRUG14Q4.txt
100716243	7	C	FENOBRAT	2	UNKNOWN			DRUG14Q4.txt
100716243	8	C	SERETIDE	1	UNKNOWN		FLUTICASONE FUROATE SALMETEROL XINAFOATE	DRUG14Q4.txt
100716243	9	C	LASIX	1	UNKNOWN		FUROSEMIDE	DRUG14Q4.txt
100716243	10	C	VERMOX	1	UNKNOWN		MEBENDAZOLE	DRUG14Q4.txt
100716243	11	C	ZESTRIL	1	UNKNOWN		LISINOPRIL	DRUG14Q4.txt
100716243	12	C	CALCIONAL CITRATO	2	UNKNOWN			DRUG14Q4.txt
100716541	1	PS	XGEVA	1	UNKNOWN			DRUG14Q2.txt
100716571	1	PS	XGEVA	1	UNKNOWN			DRUG14Q2.txt
100716591	1	PS	PROLIA	1	UNKNOWN	60 MG/ML, UNK		DRUG14Q2.txt
100716771	1	PS	PROLIA	1	UNKNOWN	UNK		DRUG14Q2.txt
100716771	2	C	ATENOLOL	1				DRUG14Q2.txt
100716771	3	C	NORVASC	1				DRUG14Q2.txt
100716871	1	PS	XGEVA	1	UNKNOWN	UNK		DRUG14Q2.txt
100717122	1	PS	PROLIA	1	SUBCUTANEOUS	60 UNK, Q6MO		DRUG14Q2.txt
100717122	2	C	AMLODIPINE	1	ORAL	5 MG, QD		DRUG14Q2.txt
100717122	3	C	ASPIRIN	1	ORAL	81 MG, UNK		DRUG14Q2.txt
100717122	4	C	BENAZEPRIL HCL	1	ORAL	20 MG, BID		DRUG14Q2.txt
100717122	5	C	HYDRALAZINE HCL	1	ORAL	25 MG, UNK		DRUG14Q2.txt
100717122	6	C	MULTIVITAMIN 00097801	1	ORAL	UNK UNK, QD		DRUG14Q2.txt
100717122	7	C	OMEGA 3 01333901	2	ORAL	1000 MG, UNK		DRUG14Q2.txt
100717122	8	C	VITAMIN C 00008001	1	ORAL	1000 MG, UNK		DRUG14Q2.txt
100717122	9	C	VITAMIN B	1	ORAL	400 MG, QD		DRUG14Q2.txt
100717211	1	PS	PROLIA	1	UNKNOWN	60 MG/ML, Q6MO		DRUG14Q2.txt
100717863	1	PS	RANMARK	1	Subcutaneous	120 MILLIGRAM	DENOSUMAB	DRUG19Q2.txt
100717863	2	C	MICARDIS	1	Oral	40 MILLIGRAM, QD	TELMISARTAN	DRUG19Q2.txt
100717863	3	C	LIPITOR	1	Oral	10 MILLIGRAM, QD	ATORVASTATIN CALCIUM	DRUG19Q2.txt
100717863	4	C	AMLODIPINE	1	Oral	5 MILLIGRAM, QD	AMLODIPINE BESYLATE	DRUG19Q2.txt
100717863	5	C	PLAVIX	1	Oral	75 MILLIGRAM, QD	CLOPIDOGREL BISULFATE	DRUG19Q2.txt
100717863	6	C	FASLODEX	1	Intramuscular	500 MILLIGRAM, QD	FULVESTRANT	DRUG19Q2.txt
100718943	1	PS	PROLIA	1	UNKNOWN	60 MG, UNK	DENOSUMAB	DRUG14Q3.txt
100718943	2	C	SYNTHROID	1		UNK	LEVOTHYROXINE SODIUM	DRUG14Q3.txt
100719061	1	PS	PROLIA	1	UNKNOWN	60 MG, UNK		DRUG14Q2.txt
100719271	1	PS	XGEVA	1	UNKNOWN			DRUG14Q2.txt
100719271	2	C	ZYTIGA	1				DRUG14Q2.txt
100719372	1	PS	PROLIA	1	SUBCUTANEOUS	60 MG, UNK		DRUG14Q2.txt
100719391	1	PS	XGEVA	1	SUBCUTANEOUS	UNK UNK, Q4WK		DRUG14Q2.txt
100719391	2	SS	XGEVA	1				DRUG14Q2.txt
100719483	1	PS	PRALIA	1	SUBCUTANEOUS	60 MG, UNK	DENOSUMAB	DRUG14Q4.txt
100719483	2	C	NESP	1	INTRAVENOUS	20 MUG, QWK	DARBEPOETIN ALFA	DRUG14Q4.txt
100719483	3	C	REGPARA	1	ORAL	25 MG, QD	CINACALCET HYDROCHLORIDE	DRUG14Q4.txt
100719483	4	C	ROCALTROL	1	UNKNOWN	UNK	CALCITRIOL	DRUG14Q4.txt
100719483	5	C	CALCIUM CARBONATE	1	ORAL	1 G, TID	CALCIUM CARBONATE	DRUG14Q4.txt
100719483	6	C	TAKEPRON	1	ORAL	15 MG, QD	LANSOPRAZOLE	DRUG14Q4.txt
100719483	7	C	RALOXIFENE	1	UNKNOWN	60 MG, QD	RALOXIFENE	DRUG14Q4.txt
100719483	8	C	VITAMIN D 00107901	1		UNK	ERGOCALCIFEROL	DRUG14Q4.txt
100719491	1	PS	XGEVA	1	SUBCUTANEOUS	120 MG, Q4WK		DRUG14Q2.txt
100719491	2	SS	XGEVA	1				DRUG14Q2.txt
100719501	1	PS	XGEVA	1	SUBCUTANEOUS	120 MG, Q4WK		DRUG14Q2.txt
100719542	1	PS	PROLIA	1	UNKNOWN			DRUG14Q2.txt
100720101	1	PS	XGEVA	1	SUBCUTANEOUS	120 MG, Q4WK		DRUG14Q2.txt
100720101	2	SS	XGEVA	1				DRUG14Q2.txt
100721611	1	PS	PROLIA	1	SUBCUTANEOUS	1INJ SEE DOSAGE TEXT		DRUG14Q2.txt
100721611	2	C	BISPHOSPHONATES	1		UNK		DRUG14Q2.txt
100721741	1	PS	PROLIA	1	UNKNOWN			DRUG14Q2.txt
100724576	1	PS	DENOSUMAB	1	Subcutaneous	120 MG, UNK	DENOSUMAB	DRUG15Q3.txt
100724576	2	C	CALCIUM LACTATE	1	Oral	3 G, QD	CALCIUM LACTATE	DRUG15Q3.txt
100724576	3	C	VITAMILO ALFA	2	Oral	0.25 MUG, QD		DRUG15Q3.txt
100724576	4	C	DENOTAS	1	Oral	2 DF, QD	CALCIUM CARBONATE CHOLECALCIFEROL MAGNESIUM CARBONATE	DRUG15Q3.txt
100724576	5	C	LEUPLIN	1		UNK	LEUPROLIDE ACETATE	DRUG15Q3.txt
100724576	6	C	DECADRON	1	Unknown	UNK	DEXAMETHASONE	DRUG15Q3.txt
100724576	7	C	FENTOS	1	Other	2 MG, QD	FENTANYL	DRUG15Q3.txt
100724576	8	C	MIYA BM	1	Oral	3 DF, QD	CLOSTRIDIUM BUTYRICUM SPORES STRAIN M 55	DRUG15Q3.txt
100724576	9	C	MAGMITT	1	Oral	990 MG, QD	MAGNESIUM OXIDE	DRUG15Q3.txt
100724576	10	C	LYRICA	1	Oral	75 MG, QD	PREGABALIN	DRUG15Q3.txt
100724576	11	C	DAIKENTYUTO	1	Oral	7.5 G, QD	HERBALS	DRUG15Q3.txt
100724576	12	C	FORSENID 00571901	2	Oral	24 MG, QD		DRUG15Q3.txt
100724576	13	C	DAIKENCHUTO	1	Oral	7.5 G, QD	HERBALS	DRUG15Q3.txt
100725231	1	PS	XGEVA	1	UNKNOWN			DRUG14Q2.txt
100735012	1	PS	PROLIA	1	SUBCUTANEOUS	60 MG, Q6MO		DRUG14Q2.txt
100735012	2	C	CALCIUM	1				DRUG14Q2.txt
100735012	3	C	VITAMIN D 00107901	1				DRUG14Q2.txt
100735012	4	C	MOTILIN	2	ORAL	10 MG, BID		DRUG14Q2.txt
100735012	5	C	TECTA	1	ORAL	40 MG, BID		DRUG14Q2.txt
100735012	6	C	METOPROLOL	1	ORAL	12.5 MG, BID		DRUG14Q2.txt
100735012	7	C	CRESTOR	1	ORAL	10 MG, QD		DRUG14Q2.txt
100735012	8	C	ZOPICLONE	1	ORAL	7.5 MG, QH		DRUG14Q2.txt
100736151	1	PS	PROLIA	1	UNKNOWN			DRUG14Q2.txt
100736411	1	PS	PROLIA	1	UNKNOWN	60 MG, Q6MO		DRUG14Q2.txt
100736891	1	PS	PROLIA	1	UNKNOWN	60 MG, Q6MO		DRUG14Q2.txt
100738201	1	PS	PROLIA	1	UNKNOWN	60 MG/ML, Q6MO		DRUG14Q2.txt
100738411	1	PS	PROLIA	1	UNKNOWN	UNK		DRUG14Q2.txt
100738523	1	PS	XGEVA	1	SUBCUTANEOUS	120 MG, Q4WK	DENOSUMAB	DRUG14Q4.txt
100738523	2	SS	XGEVA	1			DENOSUMAB	DRUG14Q4.txt
100738523	3	SS	ADVIL	1	UNKNOWN		IBUPROFEN	DRUG14Q4.txt
100738523	4	C	COUMADIN	1	ORAL	7 MG, QD	WARFARIN SODIUM	DRUG14Q4.txt
100738523	5	C	LUPRON	1	INTRAMUSCULAR	22.5 MG, Q3MO	LEUPROLIDE ACETATE	DRUG14Q4.txt
100738523	6	C	CRESTOR	1	ORAL	UNK UNK, QD	ROSUVASTATIN CALCIUM	DRUG14Q4.txt
100738523	7	C	BISOPROLOL	1	ORAL	UNK UNK, QD	BISOPROLOL	DRUG14Q4.txt
100738523	8	C	BISOPROLOL	1			BISOPROLOL	DRUG14Q4.txt
100738523	9	C	VITAMIN C	1		3000 MG, QD	ASCORBIC ACID	DRUG14Q4.txt
100738523	10	C	CALCIUM CARBONATE	1	ORAL	1.250 MG, AFTER BREAKFAST	CALCIUM CARBONATE	DRUG14Q4.txt
100738523	11	C	VITAMIN D 00107901	1	ORAL	4000 IU, QD	ERGOCALCIFEROL	DRUG14Q4.txt
100738523	12	C	MAGNESIUM	1	ORAL	500 MG, QD	MAGNESIUM	DRUG14Q4.txt
100738523	13	C	OMEGA 3 FATTY ACIDS	1	ORAL	1 G, TID	OMEGA 3 FATTY ACIDS	DRUG14Q4.txt
100738523	14	C	COVERSYL 00790702	1	ORAL	2 MG, QD	PERINDOPRIL	DRUG14Q4.txt
100741481	1	PS	PROLIA	1	UNKNOWN			DRUG14Q2.txt
100741912	1	PS	PROLIA	1	SUBCUTANEOUS	60 MG, Q6MO		DRUG14Q2.txt
100742734	1	PS	PROLIA	1	UNKNOWN	60 MG, Q6MO	DENOSUMAB	DRUG14Q4.txt
100744751	1	PS	PROLIA	1	UNKNOWN	UNK		DRUG14Q2.txt
100746451	1	PS	PROLIA	1	UNKNOWN	60 MG, UNK		DRUG14Q2.txt
100746781	1	PS	XGEVA	1	SUBCUTANEOUS	120 MG, Q4WK		DRUG14Q2.txt
100746793	1	PS	PROLIA	1	SUBCUTANEOUS	60 MG, Q6MO		DRUG14Q2.txt
100746793	2	C	COVERSYL 00790702	1		UNK		DRUG14Q2.txt
100746793	3	C	PANTOLOC 01263204	2				DRUG14Q2.txt
100746793	4	C	DOMPERIDONE	1				DRUG14Q2.txt
100746793	5	C	ATENOLOL	1				DRUG14Q2.txt
100746793	6	C	DIAVAN	1				DRUG14Q2.txt
100746793	7	C	ATIVAN	1				DRUG14Q2.txt
100746871	1	PS	XGEVA	1	SUBCUTANEOUS	120 MG, Q4WK		DRUG14Q2.txt
100746881	1	PS	PROLIA	1	UNKNOWN	UNK		DRUG14Q2.txt
100746972	1	PS	XGEVA	1	UNKNOWN	120 MG, UNK		DRUG14Q2.txt
100749241	1	PS	PROLIA	1	UNKNOWN	60 MG, UNK		DRUG14Q2.txt
100753841	1	PS	PROLIA	1	UNKNOWN	UNK		DRUG14Q2.txt
100753871	1	PS	XGEVA	1	UNKNOWN	UNK		DRUG14Q2.txt
100753871	2	C	CAL D VITA	2		UNK		DRUG14Q2.txt
100753922	1	PS	PROLIA	1	SUBCUTANEOUS	60 MG, Q6MO		DRUG14Q2.txt
100755041	1	PS	PROLIA	1	UNKNOWN			DRUG14Q2.txt
100755083	1	PS	PROLIA	1	Unknown	UNK UNK, Q6MO	DENOSUMAB	DRUG15Q3.txt
100755083	2	C	METFORMIN	1			METFORMIN HYDROCHLORIDE	DRUG15Q3.txt
100755083	3	C	LISINOPRIL	1		5 MG, UNK	LISINOPRIL	DRUG15Q3.txt
100755083	4	C	ZOCOR	1			SIMVASTATIN	DRUG15Q3.txt
100755083	5	C	CLONAZEPAM	1		0.5 MG, UNK	CLONAZEPAM	DRUG15Q3.txt
100755334	1	PS	PROLIA	1	Intramuscular	1 UNK, UNK	DENOSUMAB	DRUG15Q2.txt
100755334	2	C	CALCIUM VIT D	1	Oral	UNK	CALCIUM VITAMIN D	DRUG15Q2.txt
100755334	3	C	IBUPROFEN	1	Oral	UNK	IBUPROFEN	DRUG15Q2.txt
100755352	1	PS	PROLIA	1	UNKNOWN			DRUG14Q2.txt
100756741	1	PS	XGEVA	1	SUBCUTANEOUS	120 MG, Q4WK		DRUG14Q2.txt
100756741	2	SS	XGEVA	1				DRUG14Q2.txt
100757052	1	PS	PROLIA	1	UNKNOWN	60 MG, UNK		DRUG14Q2.txt
100758361	1	PS	PROLIA	1	UNKNOWN	UNK		DRUG14Q2.txt
100758762	1	PS	PROLIA	1	UNKNOWN	UNK		DRUG14Q2.txt
100759011	1	PS	PROLIA	1	INTRAVENOUS	60 MG, UNK		DRUG14Q2.txt
100767231	1	PS	XGEVA	1	UNKNOWN			DRUG14Q2.txt
100767541	1	PS	PROLIA	1	UNKNOWN	UNK		DRUG14Q2.txt
100767541	2	C	LORAZEPAM	1		UNK UNK, AS NECESSARY		DRUG14Q2.txt
100767541	3	C	TRAMADOL	1		UNK UNK, AS NECESSARY		DRUG14Q2.txt
100767541	4	C	EXCEDRIN 00110301	1		UNK UNK, AS NECESSARY		DRUG14Q2.txt
100767962	1	PS	PROLIA	1	UNKNOWN	UNK	DENOSUMAB	DRUG14Q3.txt
100767962	2	C	GEODON	1			ZIPRASIDONE HYDROCHLORIDE ZIPRASIDONE MESYLATE	DRUG14Q3.txt
100767962	3	C	CYMBALTA	1			DULOXETINE HYDROCHLORIDE	DRUG14Q3.txt
100767962	4	C	MEXILETINE	1			MEXILETINE	DRUG14Q3.txt
100767962	5	C	METHOCARBAMOL	1			METHOCARBAMOL	DRUG14Q3.txt
100767962	6	C	DIAZEPAM	1			DIAZEPAM	DRUG14Q3.txt
100767962	7	C	PERCOCET	1			ACETAMINOPHEN OXYCODONE HYDROCHLORIDE	DRUG14Q3.txt
100778952	1	PS	PROLIA	1	UNKNOWN		DENOSUMAB	DRUG14Q3.txt
100778952	2	C	HIDROSALURETIL	1			HYDROCHLOROTHIAZIDE	DRUG14Q3.txt
100778952	3	C	CALCIUM	1			CALCIUM	DRUG14Q3.txt
100778952	4	C	VITAMIN D 00107901	1			ERGOCALCIFEROL	DRUG14Q3.txt
100779024	1	PS	PROLIA	1	SUBCUTANEOUS	60 MG, Q6MO	DENOSUMAB	DRUG15Q1.txt
100779024	2	C	APO OMEPRAZOLE	2		20 MG, QD		DRUG15Q1.txt
100779024	3	C	VALSARTAN	1		160 MG, QD	VALSARTAN	DRUG15Q1.txt
100779024	4	C	ADALAT CC	1		20 MG, QD	NIFEDIPINE	DRUG15Q1.txt
100779024	5	C	ASPIRIN	1		UNK	ASPIRIN	DRUG15Q1.txt
100779024	6	C	CALCIUM	1			CALCIUM	DRUG15Q1.txt
100779024	7	C	VITAMIN D 00107901	1			ERGOCALCIFEROL	DRUG15Q1.txt
100779121	1	PS	PROLIA	1	UNKNOWN	UNK		DRUG14Q2.txt
100779121	2	C	LUPRON	1				DRUG14Q2.txt
100779521	1	PS	PROLIA	1	UNKNOWN	UNK		DRUG14Q2.txt
100779621	1	PS	PROLIA	1	UNKNOWN			DRUG14Q2.txt
100779641	1	PS	XGEVA	1	UNKNOWN			DRUG14Q2.txt
100779641	2	C	XELODA	1				DRUG14Q2.txt
100779641	3	C	HERCEPTIN	1				DRUG14Q2.txt
100779711	1	PS	XGEVA	1	UNKNOWN			DRUG14Q2.txt
100779711	2	C	FASLODEX 01285001	1				DRUG14Q2.txt
100779941	1	PS	PROLIA	1	UNKNOWN			DRUG14Q2.txt
100781041	1	PS	XGEVA	1	UNKNOWN	UNK		DRUG14Q2.txt
100782071	1	PS	XGEVA	1	UNKNOWN	UNK		DRUG14Q2.txt
100782091	1	PS	XGEVA	1	UNKNOWN			DRUG14Q2.txt
100782091	2	C	CYCLOPHOSPHAMIDE	1				DRUG14Q2.txt
100782091	3	C	METHOTREXATE	1				DRUG14Q2.txt
100782091	4	C	FLUOROURACIL	1	UNKNOWN			DRUG14Q2.txt
100782141	1	PS	XGEVA	1	UNKNOWN			DRUG14Q2.txt
100782141	2	C	FASLODEX 01503001	1				DRUG14Q2.txt
100782271	1	PS	XGEVA	1	UNKNOWN	UNK		DRUG14Q2.txt
100782391	1	PS	XGEVA	1	UNKNOWN	UNK		DRUG14Q2.txt
100782401	1	PS	XGEVA	1	UNKNOWN	UNK		DRUG14Q2.txt
100782401	2	C	XELODA	1		UNK		DRUG14Q2.txt
100782411	1	PS	XGEVA	1	UNKNOWN	UNK UNK, QMO		DRUG14Q2.txt
100782411	2	C	TARCEVA	1				DRUG14Q2.txt
100782471	1	PS	XGEVA	1	UNKNOWN			DRUG14Q2.txt
100782471	2	C	ABRAXANE 01116001	1				DRUG14Q2.txt
100782471	3	C	AVASTIN 00848101	1				DRUG14Q2.txt
100782471	4	C	FASLODEX 01503001	1				DRUG14Q2.txt
100782481	1	PS	XGEVA	1	UNKNOWN			DRUG14Q2.txt
100782522	1	PS	PROLIA	1	UNKNOWN	UNK		DRUG14Q2.txt
100782561	1	PS	PROLIA	1	UNKNOWN	60 MG/ML, UNK		DRUG14Q2.txt
100783951	1	PS	XGEVA	1	UNKNOWN	UNK		DRUG14Q2.txt
100783951	2	C	TAMOXIFEN	1	UNKNOWN	UNK		DRUG14Q2.txt
100784262	1	PS	PROLIA	1	UNKNOWN	60 MG, UNK		DRUG14Q2.txt
100784262	2	C	ATARAX 00058401	1				DRUG14Q2.txt
100784361	1	PS	XGEVA	1	UNKNOWN			DRUG14Q2.txt
100784761	1	PS	XGEVA	1	UNKNOWN	UNK, 120		DRUG14Q2.txt
100784761	2	C	ELIGARD	1	UNKNOWN	UNK UNK, QMO		DRUG14Q2.txt
100784761	3	C	FIRMAGON 01764801	1	UNKNOWN	UNK UNK, QMO		DRUG14Q2.txt
100785601	1	PS	XGEVA	1	UNKNOWN			DRUG14Q2.txt
100785601	2	C	TAXOTERE	1				DRUG14Q2.txt
100785601	3	C	XTANDI	1				DRUG14Q2.txt
100786532	1	PS	XGEVA	1	UNKNOWN	UNK		DRUG14Q2.txt
100786532	2	C	TAMOXIFEN	1				DRUG14Q2.txt
100786551	1	PS	XGEVA	1	SUBCUTANEOUS	UNK		DRUG14Q2.txt
100786581	1	PS	XGEVA	1	UNKNOWN			DRUG14Q2.txt
100786601	1	PS	XGEVA	1	UNKNOWN	UNK		DRUG14Q2.txt
100786601	2	C	OXYCONTIN	1		30 MG, BID		DRUG14Q2.txt
100786601	3	C	PREGABALIN	1		150 UNK, TID		DRUG14Q2.txt
100786601	4	C	PARACETAMOL	1				DRUG14Q2.txt
100786601	5	C	FASLODEX 01285001	1				DRUG14Q2.txt
100786751	1	PS	XGEVA	1	UNKNOWN			DRUG14Q2.txt
100786801	1	PS	XGEVA	1	UNKNOWN			DRUG14Q2.txt
100786801	2	C	5 FU 00098801	1				DRUG14Q2.txt
100786861	1	PS	PROLIA	1	SUBCUTANEOUS	Q 6 MONTHS		DRUG14Q2.txt
100787011	1	PS	XGEVA	1	SUBCUTANEOUS	UNK UNK, QMO		DRUG14Q2.txt
100787011	2	C	FEMARA	1	UNKNOWN	UNK		DRUG14Q2.txt
100787122	1	PS	XGEVA	1	UNKNOWN		DENOSUMAB	DRUG14Q3.txt
100789231	1	PS	PROLIA	1	UNKNOWN			DRUG14Q2.txt
100789231	2	C	PROTELOS	1				DRUG14Q2.txt
100789381	1	PS	XGEVA	1	UNKNOWN			DRUG14Q2.txt
100792631	1	PS	XGEVA	1	UNKNOWN			DRUG14Q2.txt
100792671	1	PS	XGEVA	1	SUBCUTANEOUS	120 MG, Q4WK		DRUG14Q2.txt
100792671	2	SS	ARANESP	1	SUBCUTANEOUS	500 MUG, Q3WK		DRUG14Q2.txt
100792791	1	PS	XGEVA	1	SUBCUTANEOUS	120 MG, Q4WK		DRUG14Q2.txt
100792811	1	PS	PROLIA	1	UNKNOWN	UNK		DRUG14Q2.txt
100793232	1	PS	XGEVA	1	UNKNOWN	UNK		DRUG14Q2.txt
100793232	2	C	ARIMIDEX	1		FOR 3 WEEKS		DRUG14Q2.txt
100793281	1	PS	XGEVA	1	UNKNOWN			DRUG14Q2.txt
100793901	1	PS	XGEVA	1	UNKNOWN			DRUG14Q2.txt
100794031	1	PS	XGEVA	1	SUBCUTANEOUS	UNK UNK, Q4WK		DRUG14Q2.txt
100794031	2	SS	XGEVA	1				DRUG14Q2.txt
100794801	1	PS	XGEVA	1	UNKNOWN			DRUG14Q2.txt
100795911	1	PS	PROLIA	1		1 SHOT		DRUG14Q2.txt
100796851	1	PS	XGEVA	1	SUBCUTANEOUS	70 MG/ML, Q4WK		DRUG14Q2.txt
100796851	2	SS	XGEVA	1				DRUG14Q2.txt
100796871	1	PS	XGEVA	1	SUBCUTANEOUS	70 MG/ML, Q4WK		DRUG14Q2.txt
100796871	2	SS	XGEVA	1				DRUG14Q2.txt
100802231	1	PS	XGEVA	1	UNKNOWN			DRUG14Q2.txt
100803992	1	PS	XGEVA	1	UNKNOWN	UNK	DENOSUMAB	DRUG14Q3.txt
100804021	1	PS	XGEVA	1	UNKNOWN	UNK		DRUG14Q2.txt
100804572	1	PS	PROLIA	1	UNKNOWN	UNK		DRUG14Q2.txt
100804572	2	C	CRESTOR	1	ORAL	10 MG, UNK		DRUG14Q2.txt
100804572	3	C	CALTRATE 00944201	2	ORAL			DRUG14Q2.txt
100804572	4	C	VITAMIN D 00107901	1	ORAL			DRUG14Q2.txt
100804692	1	PS	XGEVA	1	UNKNOWN	UNK		DRUG14Q2.txt
100804692	2	C	CRIZOTINIB	1	UNKNOWN	UNK		DRUG14Q2.txt
100804711	1	PS	XGEVA	1	UNKNOWN			DRUG14Q2.txt
100804721	1	PS	PROLIA	1	UNKNOWN			DRUG14Q2.txt
100805262	1	PS	PROLIA	1	UNKNOWN	UNK		DRUG14Q2.txt
100805262	2	C	EPOGEN	1	UNKNOWN			DRUG14Q2.txt
100805262	3	C	ZEMPLAR	1				DRUG14Q2.txt
100805262	4	C	VENOFER	1				DRUG14Q2.txt
100805262	5	C	HEPARIN	1				DRUG14Q2.txt
100805262	6	C	ASPIRIN	1				DRUG14Q2.txt
100805262	7	C	CALCIUM ACETATE	1				DRUG14Q2.txt
100805262	8	C	COMBIGAN	1				DRUG14Q2.txt
100805262	9	C	EMLA 00675501	2				DRUG14Q2.txt
100805262	10	C	PROBIOTIC 06395501	2				DRUG14Q2.txt
100805262	11	C	LEXAPRO 01588501	2				DRUG14Q2.txt
100805262	12	C	LOMOTIL 00034001	1				DRUG14Q2.txt
100805262	13	C	NEPHROCAPS 01801401	2				DRUG14Q2.txt
100805262	14	C	RENVELA	1				DRUG14Q2.txt
100805262	15	C	TEMAZEPAM	1				DRUG14Q2.txt
100805262	16	C	TYLENOL 00020001	1				DRUG14Q2.txt
100805262	17	C	VITAMIN D2 OLEOSA	2		2000 IU, UNK		DRUG14Q2.txt
100805262	18	C	ZEGERID 00661201	2				DRUG14Q2.txt
100805631	1	PS	XGEVA	1	UNKNOWN			DRUG14Q2.txt
100806381	1	PS	PROLIA	1	UNKNOWN	UNK		DRUG14Q2.txt
100806421	1	PS	PROLIA	1	SUBCUTANEOUS	60 MG, Q6MO		DRUG14Q2.txt
100809371	1	PS	PROLIA	1	UNKNOWN	UNK		DRUG14Q2.txt
100809432	1	PS	PROLIA	1	SUBCUTANEOUS	UNK		DRUG14Q2.txt
100809432	2	C	FISH OIL	1				DRUG14Q2.txt
100809432	3	C	BABY ASPIRIN	1		81 MG, UNK		DRUG14Q2.txt
100809432	4	C	CALCIUM	1				DRUG14Q2.txt
100809432	5	C	OXYBUTYNIN	1	ORAL	10 MG, QD		DRUG14Q2.txt
100809432	6	C	DIAZEPAM	1	ORAL	10 MG, AS NECESSARY		DRUG14Q2.txt
100809462	1	PS	PROLIA	1	INTRAMUSCULAR	UNK		DRUG14Q2.txt
100809462	2	C	ATORVASTATIN	1				DRUG14Q2.txt
100809462	3	C	SYNTHROID	1				DRUG14Q2.txt
100809462	4	C	IRBESARTAN	1				DRUG14Q2.txt
100809462	5	C	ASA	1				DRUG14Q2.txt
100821821	1	PS	XGEVA	1	UNKNOWN	UNK		DRUG14Q2.txt
100824222	1	PS	XGEVA	1	SUBCUTANEOUS	120 MG, Q4WK		DRUG14Q2.txt
100824581	1	PS	PROLIA	1	UNKNOWN	60 MG, UNK		DRUG14Q2.txt
100824594	1	PS	PROLIA	1	UNKNOWN	UNK	DENOSUMAB	DRUG14Q4.txt
100824801	1	PS	XGEVA	1	UNKNOWN	UNK		DRUG14Q2.txt
100824801	2	C	FENTANYL	1				DRUG14Q2.txt
100824801	3	C	COUMADIN 00014802	1				DRUG14Q2.txt
100824821	1	PS	XGEVA	1	SUBCUTANEOUS	120 MG, Q4WK		DRUG14Q2.txt
100824821	2	C	DICLOFENAC	1				DRUG14Q2.txt
100824821	3	C	OMEPRAZOLE	1				DRUG14Q2.txt
100824821	4	C	ATENOLOL	1				DRUG14Q2.txt
100824821	5	C	TAMSULOSINE	1				DRUG14Q2.txt
100827221	1	PS	XGEVA	1	SUBCUTANEOUS	120 MUG, Q4WK		DRUG14Q2.txt
100827221	2	SS	XGEVA	1				DRUG14Q2.txt
100827241	1	PS	XGEVA	1	SUBCUTANEOUS	70 MG, Q4WK		DRUG14Q2.txt
100827241	2	SS	XGEVA	1				DRUG14Q2.txt
100827251	1	PS	XGEVA	1	UNKNOWN	UNK		DRUG14Q2.txt
100827251	2	C	FASLODEX 01285001	1		UNK		DRUG14Q2.txt
100827311	1	PS	XGEVA	1	UNKNOWN	UNK		DRUG14Q2.txt
100827332	1	PS	XGEVA	1	UNKNOWN	UNK		DRUG14Q2.txt
100827361	1	PS	PROLIA	1	UNKNOWN	UNK		DRUG14Q2.txt
100827372	1	PS	PROLIA	1	UNKNOWN	UNK		DRUG14Q2.txt
100827471	1	PS	XGEVA	1	UNKNOWN	UNK		DRUG14Q2.txt
100827471	2	C	FASLODEX 01285001	1				DRUG14Q2.txt
100827471	3	C	HERCEPTIN	1				DRUG14Q2.txt
100829332	1	PS	XGEVA	1	UNKNOWN	UNK UNK, Q4WK		DRUG14Q2.txt
100829332	2	C	HERCEPTIN	1				DRUG14Q2.txt
100829332	3	C	ANASTRAZOL RONTAG	2		UNK UNK, QD		DRUG14Q2.txt
100829371	1	PS	PROLIA	1	UNKNOWN	UNK		DRUG14Q2.txt
100829451	1	PS	XGEVA	1	UNKNOWN	UNK UNK, Q4WK		DRUG14Q2.txt
100829451	2	C	AMLODIPINE BESYLATE	1		10 MG, UNK		DRUG14Q2.txt
100829451	3	C	LETROZOLE	1		2.5 MG, UNK		DRUG14Q2.txt
100829451	4	C	CALCIUM	1		800 MG, UNK		DRUG14Q2.txt
100829451	5	C	VITAMIN D3	1		5000 UNIT, UNK		DRUG14Q2.txt
100829461	1	PS	XGEVA	1	UNKNOWN			DRUG14Q2.txt
100829541	1	PS	PROLIA	1	UNKNOWN	60 MG, UNK		DRUG14Q2.txt
100829621	1	PS	XGEVA	1	SUBCUTANEOUS	120 MG, Q4WK		DRUG14Q2.txt
100829621	2	SS	XGEVA	1				DRUG14Q2.txt
100829772	1	PS	PROLIA	1	UNKNOWN	60 MG/ML, UNK		DRUG14Q2.txt
100829772	2	C	JANUVIA	1				DRUG14Q2.txt
100829772	3	C	LYRICA	1				DRUG14Q2.txt
100829772	4	C	CYMBALTA	1				DRUG14Q2.txt
100829772	5	C	INSULIN	1				DRUG14Q2.txt
100829772	6	C	NITRO 00003201	2				DRUG14Q2.txt
100829772	7	C	LIPITOR	1				DRUG14Q2.txt
100829772	8	C	THYROID	1				DRUG14Q2.txt
100832701	1	PS	PROLIA	1	UNKNOWN			DRUG14Q2.txt
100832751	1	PS	PROLIA	1	UNKNOWN			DRUG14Q2.txt
100832751	2	C	LIPITOR	1		40 MG, UNK		DRUG14Q2.txt
100832771	1	PS	PROLIA	1	UNKNOWN	UNK		DRUG14Q2.txt
100832771	2	C	RITUXAN	1				DRUG14Q2.txt
100832771	3	C	LOSARTAN	1				DRUG14Q2.txt
100832771	4	C	ZETIA	1				DRUG14Q2.txt
100832771	5	C	BABY ASPIRIN	1				DRUG14Q2.txt
100832771	6	C	PROTONIX	1				DRUG14Q2.txt
100832771	7	C	PLAQUENIL 00072602	1				DRUG14Q2.txt
100832781	1	PS	PROLIA	1	UNKNOWN	60 MG, UNK		DRUG14Q2.txt
100832981	1	PS	XGEVA	1	SUBCUTANEOUS	UNK UNK, Q4WK		DRUG14Q2.txt
100833011	1	PS	PROLIA	1	UNKNOWN			DRUG14Q2.txt
100833101	1	PS	XGEVA	1	SUBCUTANEOUS	120 MG, Q4WK		DRUG14Q2.txt
100833101	2	C	NEULASTA	1				DRUG14Q2.txt
100833132	1	PS	PROLIA	1	SUBCUTANEOUS	60 MG, Q6MO		DRUG14Q2.txt
100833132	2	C	AVELOX 01278901	2		UNK UNK, QD		DRUG14Q2.txt
100833132	3	C	AZITHROMYCIN	1	ORAL	500 MG, QD		DRUG14Q2.txt
100833132	4	C	ACIPHEX	1	ORAL	20 MG, UNK		DRUG14Q2.txt
100833132	5	C	ACTONEL	1	ORAL	35 MG, QWK		DRUG14Q2.txt
100833132	6	C	ALBUTEROL 00139501	1		90 MUG, 1-2 PUFFS, EVERY FOUR TO SIX HOURS		DRUG14Q2.txt
100833132	7	C	ALENDRONATE SODIUM	1	ORAL	70 MG, QWK		DRUG14Q2.txt
100833132	8	C	AMBIEN	1	ORAL	10 MG, UNK		DRUG14Q2.txt
100833132	9	C	AMOXICILLIN	1		500 MG, UNK		DRUG14Q2.txt
100833132	10	C	ASPIRIN	1	ORAL	81 MG, QD		DRUG14Q2.txt
100833132	11	C	ASTELIN 00085801	1		137 MUG, UNK		DRUG14Q2.txt
100833132	12	C	ATORVASTATIN CALCIUM	1	ORAL	10 MG, QD		DRUG14Q2.txt
100833132	13	C	BENZONATATE	1	ORAL	100 MG, TID		DRUG14Q2.txt
100833132	14	C	BONIVA	1	ORAL	150 MG, QMO		DRUG14Q2.txt
100833132	15	C	CEPHALEXIN 00145501	1	ORAL	500 MG, TID		DRUG14Q2.txt
100833132	16	C	CLINDAMYCIN PHOSPHATE	1		UNK UNK, BID		DRUG14Q2.txt
100833132	17	C	CRESTOR	1		10 MG, QD		DRUG14Q2.txt
100833132	18	C	CYCLOBENZAPRINE HCL	1	ORAL	10 MG, AS NECESSARY		DRUG14Q2.txt
100833132	19	C	DIAZEPAM	1	ORAL	5 MG, TID		DRUG14Q2.txt
100833132	20	C	DIAZEPAM	1				DRUG14Q2.txt
100833132	21	C	DOXYCYCLINE HYCLATE	1	ORAL	100 MG, Q12H, QD		DRUG14Q2.txt
100833132	22	C	DURAGESIC 00070401	1		100 MUG, QH		DRUG14Q2.txt
100833132	23	C	ECONAZOLE NITRATE	1		UNK		DRUG14Q2.txt
100833132	24	C	EFFEXOR	1	ORAL	150 MG, QD		DRUG14Q2.txt
100833132	25	C	ERYTHROMYCIN	1		5 MG, Q6H		DRUG14Q2.txt
100833132	26	C	FENTANYL	1		50 MUG, QH		DRUG14Q2.txt
100833132	27	C	GABAPENTIN	1	ORAL	300 MG, TID, AS NEEDED		DRUG14Q2.txt
100833132	28	C	GUAIFENESIN AC	1		, 10 MG, Q4H AS NEEDED.		DRUG14Q2.txt
100833132	29	C	HUMALOG	1	SUBCUTANEOUS	100 UNIT, UNK		DRUG14Q2.txt
100833132	30	C	HUMULIN	1		100 UNIT, UNK		DRUG14Q2.txt
100833132	31	C	IPRATROPIUM	1		3 MG/ML, Q4H		DRUG14Q2.txt
100833132	32	C	LANTUS	1	SUBCUTANEOUS	100 UNITS/ML, QD IN THE MORNING		DRUG14Q2.txt
100833132	33	C	LEVOTHYROXINE SODIUM	1	ORAL	100 MUG, QD		DRUG14Q2.txt
100833132	34	C	LIDODERM	1		UNK		DRUG14Q2.txt
100833132	35	C	LYRICA	1	ORAL	75 MG, BID		DRUG14Q2.txt
100833132	36	C	METFORMIN HYDROCHLORIDE	1	ORAL	1000 MG, BID		DRUG14Q2.txt
100833132	37	C	NITROFURANTOIN MONOHYDRATE MACROCRYSTALS	1	ORAL	100 MG, UNK		DRUG14Q2.txt
100833132	38	C	NYSTATIN AND TRIAMCINOLONE	1		UNK UNK, TID		DRUG14Q2.txt
100833132	39	C	OXYCODONE AND ACETAMINOPHEN	1	ORAL	5-325 MG AS NECESSARY		DRUG14Q2.txt
100833132	40	C	PERINDOPRIL ERBUMINE	1	ORAL	8 MG, UNK		DRUG14Q2.txt
100833132	41	C	PRAVASTATIN SODIUM	1	ORAL	40 MG, QD		DRUG14Q2.txt
100833132	42	C	PREDNISONE	1	ORAL	10 MG, UNK		DRUG14Q2.txt
100833132	43	C	PROMETHAZINE HYDROCHLORIDE	1	ORAL	25 MG, Q4H, AS NECESSARY		DRUG14Q2.txt
100833132	44	C	PROVENTIL HFA 00139501	2		108 MUG,, EVERY FOUR TO SIX HOURS		DRUG14Q2.txt
100833132	45	C	SINGULAR	1		UNK UNK, QD		DRUG14Q2.txt
100833132	46	C	SPIRIVA HANDIHALER	1		18 MUG, UNK		DRUG14Q2.txt
100833132	47	C	TERBINAFINE HYDROCHLORIDE	1	ORAL	250 MG, QD		DRUG14Q2.txt
100833472	1	PS	PROLIA	1	UNKNOWN	60 MG/ML, Q6MO		DRUG14Q2.txt
100833472	2	C	CALCIUM	1		UNK		DRUG14Q2.txt
100833472	3	C	VITAMIN D 00107901	1		UNK		DRUG14Q2.txt
100833472	4	C	CALCIUM CARBONATE W VITAMIN D 01204201	2	ORAL	600/400 MG, BID		DRUG14Q2.txt
100833472	5	C	TRAMADOL	1	ORAL	50 MG, BID		DRUG14Q2.txt
100833472	6	C	FOLIC ACID	1	ORAL	1 MG, QD		DRUG14Q2.txt
100833472	7	C	METHOTREXATE	1	ORAL	2.5 MG, QWK		DRUG14Q2.txt
100833472	8	C	WARFARIN SODIUM	1	ORAL	5 MG, UNK		DRUG14Q2.txt
100833472	9	C	LACRISERT	1	OPHTHALMIC	5 MG, UNK		DRUG14Q2.txt
100833472	10	C	POTASSIUM	1	ORAL			DRUG14Q2.txt
100833472	11	C	PANTOPRAZOLE SODIUM	1	ORAL	40 MG, QD		DRUG14Q2.txt
100833472	12	C	OLANZAPINE	1	ORAL	2.5 MG, QD		DRUG14Q2.txt
100833472	13	C	MIRTAZAPINE	1	ORAL	7.5 MG, UNK		DRUG14Q2.txt
100833472	14	C	METOCLOPRAMIDE	1	ORAL	10 MG, TID		DRUG14Q2.txt
100833472	15	C	FLORA Q 00079701	2	ORAL			DRUG14Q2.txt
100833472	16	C	DIGOXIN	1	ORAL			DRUG14Q2.txt
100833472	17	C	CYANOCOBALAMIN	1		1000 MUG, UNK		DRUG14Q2.txt
100833472	18	C	LIPITOR	1	ORAL	10 MG, UNK		DRUG14Q2.txt
100833472	19	C	AMLODIPINE BESYLATE	1	ORAL	5 MG, UNK		DRUG14Q2.txt
100833472	20	C	VITAMIN C 00008001	1	ORAL			DRUG14Q2.txt
100833472	21	C	ADVAIR	1		250 MUG, BID		DRUG14Q2.txt
100833472	22	C	ATENOLOL	1	ORAL	100 MG, UNK		DRUG14Q2.txt
100833472	23	C	IRON	1	ORAL	325 MG, UNK		DRUG14Q2.txt
100833472	24	C	CILOSTAZOL	1	ORAL	100 MG, BID		DRUG14Q2.txt
100833472	25	C	LOVASTATIN	1	ORAL	40 MG, QD		DRUG14Q2.txt
100833472	26	C	LEVOTHYROXINE SODIUM	1	ORAL	100 MUG, UNK		DRUG14Q2.txt
100833472	27	C	OCUVITE 01053801	1	ORAL			DRUG14Q2.txt
100833472	28	C	CLONIDINE	1	TRANSDERMAL	0.2 MG, QWK		DRUG14Q2.txt
100833472	29	C	ACETAMINOPHEN	1	ORAL	325 MG, AS NECESSARY		DRUG14Q2.txt
100833472	30	C	SIMETHICONE	1	ORAL	80 MG, AS NECESSARY		DRUG14Q2.txt
100833651	1	PS	PROLIA	1	UNKNOWN	UNK		DRUG14Q2.txt
100833651	2	C	CENTRUM SILVER 02363801	1				DRUG14Q2.txt
100833651	3	C	CALTRATE 00944201	2				DRUG14Q2.txt
100833771	1	PS	PROLIA	1	UNKNOWN	UNK UNK, Q3MO		DRUG14Q2.txt
100833822	1	PS	PROLIA	1	SUBCUTANEOUS	60 MG, UNK		DRUG14Q2.txt
100833902	1	PS	PROLIA	1	UNKNOWN	UNK UNK, Q6MO		DRUG14Q2.txt
100833902	2	C	LISINOPRIL	1	UNKNOWN	5 MG, QD		DRUG14Q2.txt
100834011	1	PS	PROLIA	1	UNKNOWN	60 MG, Q6MO		DRUG14Q2.txt
100835151	1	PS	PROLIA	1	SUBCUTANEOUS	ONE SHOT, EVERY 6 MONTHS, SUBCUTANEOUS		DRUG14Q2.txt
100835221	1	PS	PROLIA	1	UNKNOWN	UNK		DRUG14Q2.txt
100835221	2	C	LYRICA	1				DRUG14Q2.txt
100838321	1	PS	XGEVA	1	UNKNOWN	UNK		DRUG14Q2.txt
100838321	2	SS	DENOSUMAB	1	UNKNOWN	UNK		DRUG14Q2.txt
100847711	1	PS	PROLIA	1	UNKNOWN	60 MG, UNK		DRUG14Q2.txt
100847881	1	PS	PROLIA	1	UNKNOWN	60 UNK, UNK		DRUG14Q2.txt
100848331	1	PS	XGEVA	1	UNKNOWN			DRUG14Q2.txt
100848331	2	C	ZOMETA	1				DRUG14Q2.txt
100848911	1	PS	PROLIA	1	UNKNOWN	UNK		DRUG14Q2.txt
100850361	1	PS	PROLIA	1	UNKNOWN	UNK		DRUG14Q2.txt
100850361	2	SS	PROLIA	1	UNKNOWN			DRUG14Q2.txt
100850361	3	SS	PROLIA	1	UNKNOWN	UNK		DRUG14Q2.txt
100853901	1	PS	XGEVA	1	SUBCUTANEOUS	UNK UNK, Q4WK		DRUG14Q2.txt
100853901	2	SS	XGEVA	1				DRUG14Q2.txt
100853923	1	PS	PROLIA	1	UNKNOWN	UNK		DRUG14Q2.txt
100853954	1	PS	PROLIA	1	SUBCUTANEOUS	60 MG, Q6MO		DRUG14Q2.txt
100853954	2	C	CALCIUM CARBONATE	1	ORAL	1.5 G, BID		DRUG14Q2.txt
100853954	3	C	COLECALCIFEROL	1	ORAL	400 IU, BID		DRUG14Q2.txt
100854182	1	PS	PROLIA	1	SUBCUTANEOUS	60 MG, Q6MO		DRUG14Q2.txt
100854182	2	C	NEXIUM 01479302	1				DRUG14Q2.txt
100854182	3	C	VITAMIN D 00107901	1				DRUG14Q2.txt
100854182	4	C	DILTIAZEM	1				DRUG14Q2.txt
100854191	1	PS	PROLIA	1	UNKNOWN	60 MG/ML, UNK		DRUG14Q2.txt
100856921	1	PS	PROLIA	1	UNKNOWN	UNK		DRUG14Q2.txt
100856991	1	PS	XGEVA	1	UNKNOWN	120 MG, UNK		DRUG14Q2.txt
100857161	1	PS	PROLIA	1	UNKNOWN	60 MG, UNK		DRUG14Q2.txt
100857493	1	PS	XGEVA	1	SUBCUTANEOUS	120 MG, Q4WK	DENOSUMAB	DRUG14Q3.txt
100857493	2	C	TARCEVA	1		100 MG, QD	ERLOTINIB HYDROCHLORIDE	DRUG14Q3.txt
100857493	3	C	IRESSA	1			GEFITINIB	DRUG14Q3.txt
100857493	4	C	CACIT VITAMIN D3	1	ORAL	500/400	CALCIUM CARBONATE CHOLECALCIFEROL	DRUG14Q3.txt
100860532	1	PS	PROLIA	1	UNKNOWN	UNK	DENOSUMAB	DRUG14Q3.txt
100861102	1	PS	PROLIA	1	UNKNOWN	60 MG/ML, UNK	DENOSUMAB	DRUG14Q3.txt
100861102	2	C	VALSARTAN	1		UNK	VALSARTAN	DRUG14Q3.txt
100861102	3	C	ACETYLSALICYLIC ACID	1		UNK	ASPIRIN	DRUG14Q3.txt
100861802	1	PS	PROLIA	1	SUBCUTANEOUS	60 MG, Q6MO		DRUG14Q2.txt
100861802	2	C	IMODIUM	1		UNK		DRUG14Q2.txt
100861802	3	C	PAXIL 00500401	1		UNK		DRUG14Q2.txt
100861802	4	C	ELAVIL 00002202	1				DRUG14Q2.txt
100861802	5	C	MAGNESIUM	1		UNK		DRUG14Q2.txt
100862121	1	PS	PROLIA	1	UNKNOWN			DRUG14Q2.txt
100867021	1	PS	PROLIA	1		60 MG Q 6 MONTHS SQ		DRUG14Q2.txt
100867021	3	C	THEOPHYLLINE	1				DRUG14Q2.txt
100867021	4	C	NEURONTIN	1				DRUG14Q2.txt
100867021	6	C	MELOXICAM	1				DRUG14Q2.txt
100867021	8	C	LISINOPRIL	1				DRUG14Q2.txt
100867021	10	C	HYDROCODONE APAP	2				DRUG14Q2.txt
100867021	12	C	LIDODERM PATCH	1				DRUG14Q2.txt
100867021	14	C	LASIX	1				DRUG14Q2.txt
100867021	16	C	FLEXERIL	1				DRUG14Q2.txt
100867021	18	C	ZOFRAN	1				DRUG14Q2.txt
100867021	20	C	ATIVAN	1				DRUG14Q2.txt
100867021	22	C	ADVAIR	1				DRUG14Q2.txt
100867021	24	C	ALBUTEROL ATROVENT	2				DRUG14Q2.txt
100867021	26	C	VENTOLIN	1				DRUG14Q2.txt
100867021	28	C	SINGULAIR	1				DRUG14Q2.txt
100867021	30	C	SPIRIVA	1				DRUG14Q2.txt
100867021	32	C	PREDNISONE	1				DRUG14Q2.txt
100867021	34	C	GUAIFENESIN	1				DRUG14Q2.txt
100867021	36	C	PERCOCET	1				DRUG14Q2.txt
100868531	1	PS	XGEVA	1	UNKNOWN	120 MG, UNK		DRUG14Q2.txt
100868531	2	SS	PROLIA	1	UNKNOWN	60 MG, UNK		DRUG14Q2.txt
100868773	1	PS	RANMARK	1	SUBCUTANEOUS	120MG/DAY	DENOSUMAB	DRUG14Q3.txt
100868773	2	C	DENOTAS	1	ORAL	1 DF, BID	CALCIUM CARBONATE CHOLECALCIFEROL MAGNESIUM CARBONATE	DRUG14Q3.txt
100868773	3	C	CALBLOCK	1	ORAL	8 MG, QD	AZELNIDIPINE	DRUG14Q3.txt
100868773	4	C	NU LOTAN	1	ORAL	100 MG, QD	LOSARTAN POTASSIUM	DRUG14Q3.txt
100868773	5	C	FERRUM 00023505	2	ORAL	100 MG, BID		DRUG14Q3.txt
100868773	6	C	SLOW K	1	ORAL	600 MG, BID	POTASSIUM CHLORIDE	DRUG14Q3.txt
100869331	1	PS	PROLIA	1	UNKNOWN			DRUG14Q2.txt
100871392	1	PS	PROLIA	1	UNKNOWN		DENOSUMAB	DRUG14Q4.txt
100879411	1	PS	PROLIA	1	UNKNOWN	60 MG, UNK		DRUG14Q2.txt
100879421	1	PS	PROLIA	1	UNKNOWN	UNK		DRUG14Q2.txt
100879421	2	C	CRESTOR	1		10 MG, UNK		DRUG14Q2.txt
100879431	1	PS	XGEVA	1	UNKNOWN			DRUG14Q2.txt
100879452	1	PS	PROLIA	1	SUBCUTANEOUS	60 MG/ML, Q6MO	DENOSUMAB	DRUG14Q4.txt
100879471	1	PS	PROLIA	1	UNKNOWN	UNK		DRUG14Q2.txt
100879481	1	PS	XGEVA	1	SUBCUTANEOUS	70 MG/ML, Q4WK		DRUG14Q2.txt
100879481	2	SS	XGEVA	1				DRUG14Q2.txt
100879511	1	PS	PROLIA	1	UNKNOWN	UNK		DRUG14Q2.txt
100879521	1	PS	PROLIA	1	UNKNOWN	UNK		DRUG14Q2.txt
100879521	2	C	VITAMINS 00067501	2				DRUG14Q2.txt
100879771	1	PS	PROLIA	1	UNKNOWN	UNK		DRUG14Q2.txt
100879793	1	PS	PROLIA	1	SUBCUTANEOUS	UNK		DRUG14Q2.txt
100879793	2	C	CALCIUM	1	ORAL	500 MG, QD		DRUG14Q2.txt
100879793	3	C	COLACE	1		UNK UNK, QD		DRUG14Q2.txt
100879793	4	C	DIOVAN	1	ORAL	160 MG, QD		DRUG14Q2.txt
100879793	5	C	PROTONIX	1	ORAL	40 MG, QD		DRUG14Q2.txt
100879801	1	PS	XGEVA	1	UNKNOWN	UNK		DRUG14Q2.txt
100879801	2	SS	XELODA	1	UNKNOWN	UNK		DRUG14Q2.txt
100879811	1	PS	PROLIA	1	UNKNOWN	60 MG/ML, Q6MO		DRUG14Q2.txt
100880881	1	PS	PROLIA	1	UNKNOWN	60 MG, UNK		DRUG14Q2.txt
100880941	1	PS	PROLIA	1	UNKNOWN	UNK		DRUG14Q2.txt
100880941	2	C	CELESTA	2				DRUG14Q2.txt
100880941	3	C	LYSANXIA	1				DRUG14Q2.txt
100880951	1	PS	XGEVA	1	SUBCUTANEOUS	70 MG/ML, Q4WK		DRUG14Q2.txt
100880951	2	SS	XGEVA	1				DRUG14Q2.txt
100881012	1	PS	PROLIA	1	UNKNOWN	60 MG/ML, Q6MO		DRUG14Q2.txt
100881012	2	C	CALCIUM	1				DRUG14Q2.txt
100881012	3	C	VITAMIN D 00107901	1				DRUG14Q2.txt
100881072	1	PS	PROLIA	1	UNKNOWN			DRUG14Q2.txt
100881351	1	PS	PROLIA	1	UNKNOWN			DRUG14Q2.txt
100882761	1	PS	PROLIA	1	UNKNOWN	UNK		DRUG14Q2.txt
100888061	1	PS	XGEVA	1	UNKNOWN	120 MG, QMO		DRUG14Q2.txt
100888321	1	PS	PROLIA	1	UNKNOWN	UNK		DRUG14Q2.txt
100888402	1	PS	PROLIA	1	SUBCUTANEOUS	60 MG, Q6MO		DRUG14Q2.txt
100888601	1	PS	PROLIA	1	UNKNOWN	60 MG/ML, UNK		DRUG14Q2.txt
100888721	1	PS	PROLIA	1	SUBCUTANEOUS	60 MG, Q6MO		DRUG14Q2.txt
100888901	1	PS	PROLIA	1	SUBCUTANEOUS	60 MG/ML, Q6MO		DRUG14Q2.txt
100888961	1	PS	XGEVA	1	UNKNOWN	UNK		DRUG14Q2.txt
100888961	2	C	LHRH	2		UNK		DRUG14Q2.txt
100889461	1	PS	PROLIA	1	UNKNOWN	60 MG/ML, Q6MO		DRUG14Q2.txt
100889661	1	PS	PROLIA	1	UNKNOWN	60 MG/ML, Q6MO		DRUG14Q2.txt
100889941	1	PS	PROLIA	1	UNKNOWN	UNK UNK, Q6MO		DRUG14Q2.txt
100890041	1	PS	XGEVA	1	UNKNOWN	UNK UNK, QMO		DRUG14Q2.txt
100890041	2	SS	ZYTIGA	1	ORAL	250 MG, QD		DRUG14Q2.txt
100890041	3	SS	PREDNISONE	1	UNKNOWN	5 MG, BID		DRUG14Q2.txt
100890041	4	C	LANTUS	1				DRUG14Q2.txt
100890041	5	C	ASPIRIN 00002701	1		81 MG, UNK		DRUG14Q2.txt
100890041	6	C	LEVOTHYROXIN	1				DRUG14Q2.txt
100890041	7	C	SIMVASTATIN	1				DRUG14Q2.txt
100890041	8	C	PROVENGE	1				DRUG14Q2.txt
100890122	1	PS	PROLIA	1	SUBCUTANEOUS	60 MG, Q6MO		DRUG14Q2.txt
100893033	1	PS	DENOSUMAB	1	SUBCUTANEOUS	UNK UNK, Q6MO	DENOSUMAB	DRUG14Q3.txt
100893641	1	PS	DENOSUMAB	1	SUBCUTANEOUS	1 ML OTHER SQ		DRUG14Q2.txt
100898311	1	PS	PROLIA	1	UNKNOWN	UNK		DRUG14Q2.txt
100898311	2	C	VITAMIN D 00107901	1		50000 UNIT, QWK		DRUG14Q2.txt
100898311	3	C	CALCIUM	1		600 MG, QD		DRUG14Q2.txt
100899261	1	PS	PROLIA	1	UNKNOWN			DRUG14Q2.txt
[truncated: 313,887 more rows]
