# Supplementary material for: Risk factors for denosumab-related osteonecrosis of the jaw: a pharmacovigilance study using the U.S. FDA adverse event reporting system database
Source: Front Endocrinol (Lausanne). 2025 Dec 19;16:1586626. doi: 10.3389/fendo.2025.1586626 (PMC12757244; doi:10.3389/fendo.2025.1586626)
Supplement: Supplementary file 3 [file DataSheet3.csv]

primaryid	DRUG_SEQ	INDI_PT	FILE
100039931	1	METASTASES TO BONE	INDI14Q1.txt
100039931	2	BREAST CANCER METASTATIC	INDI14Q1.txt
100042171	1	OSTEOPOROSIS	INDI14Q1.txt
100047891	1	METASTASES TO BONE	INDI14Q1.txt
100047891	2	BREAST CANCER METASTATIC	INDI14Q1.txt
100047891	3	BREAST CANCER METASTATIC	INDI14Q1.txt
100053381	1	PRODUCT USED FOR UNKNOWN INDICATION	INDI14Q1.txt
100053541	1	PRODUCT USED FOR UNKNOWN INDICATION	INDI14Q1.txt
100054511	1	PRODUCT USED FOR UNKNOWN INDICATION	INDI14Q1.txt
100054571	1	OSTEOPOROSIS POSTMENOPAUSAL	INDI14Q1.txt
100054621	1	PROPHYLAXIS	INDI14Q1.txt
100054621	2	METASTASES TO BONE	INDI14Q1.txt
100055261	1	PROPHYLAXIS	INDI14Q1.txt
100055261	2	METASTASES TO BONE	INDI14Q1.txt
100055551	1	SENILE OSTEOPOROSIS	INDI14Q1.txt
100058041	1	PROPHYLAXIS	INDI14Q1.txt
100058041	2	METASTASES TO BONE	INDI14Q1.txt
100058131	1	PROPHYLAXIS	INDI14Q1.txt
100058131	2	METASTASES TO BONE	INDI14Q1.txt
100058181	1	PROPHYLAXIS	INDI14Q1.txt
100058181	2	METASTASES TO BONE	INDI14Q1.txt
100058451	1	OSTEOPOROSIS	INDI14Q1.txt
100060011	1	OSTEOPOROSIS POSTMENOPAUSAL	INDI14Q1.txt
100064971	1	OSTEOPOROSIS POSTMENOPAUSAL	INDI14Q1.txt
100065911	1	OSTEOPOROSIS POSTMENOPAUSAL	INDI14Q1.txt
100066021	1	PRODUCT USED FOR UNKNOWN INDICATION	INDI14Q1.txt
100067281	1	PRODUCT USED FOR UNKNOWN INDICATION	INDI14Q1.txt
100070981	1	OSTEOPOROSIS	INDI14Q1.txt
100079671	1	OSTEOPOROSIS POSTMENOPAUSAL	INDI14Q1.txt
100080321	1	OSTEOPOROSIS POSTMENOPAUSAL	INDI14Q1.txt
100102641	1	PROSTATE CANCER	INDI14Q1.txt
100102641	2	METASTASIS	INDI14Q1.txt
100102761	1	PROSTATE CANCER	INDI14Q1.txt
100102761	2	METASTASIS	INDI14Q1.txt
100102801	1	PRODUCT USED FOR UNKNOWN INDICATION	INDI14Q1.txt
100102851	1	OSTEOPOROSIS POSTMENOPAUSAL	INDI14Q1.txt
100102851	2	NAUSEA	INDI14Q1.txt
100102851	3	PAIN	INDI14Q1.txt
100102851	4	ABDOMINAL DISCOMFORT	INDI14Q1.txt
100102921	1	PRODUCT USED FOR UNKNOWN INDICATION	INDI14Q1.txt
100103031	1	OSTEOPOROSIS POSTMENOPAUSAL	INDI14Q1.txt
100103181	1	PRODUCT USED FOR UNKNOWN INDICATION	INDI14Q1.txt
100103234	1	OSTEOPOROSIS POSTMENOPAUSAL	INDI14Q2.txt
100103302	1	OSTEOPOROSIS	INDI14Q2.txt
100103321	1	PRODUCT USED FOR UNKNOWN INDICATION	INDI14Q1.txt
100103502	1	OSTEOPOROSIS POSTMENOPAUSAL	INDI14Q1.txt
100105102	1	PRODUCT USED FOR UNKNOWN INDICATION	INDI14Q2.txt
100105102	2	PRODUCT USED FOR UNKNOWN INDICATION	INDI14Q2.txt
100105102	3	PRODUCT USED FOR UNKNOWN INDICATION	INDI14Q2.txt
100105161	1	PRODUCT USED FOR UNKNOWN INDICATION	INDI14Q1.txt
100105191	1	OSTEOPOROSIS POSTMENOPAUSAL	INDI14Q1.txt
100105221	1	OSTEOPOROSIS POSTMENOPAUSAL	INDI14Q1.txt
100105471	1	PROPHYLAXIS	INDI14Q1.txt
100105481	1	PROPHYLAXIS	INDI14Q1.txt
100105491	1	PROPHYLAXIS	INDI14Q1.txt
100105672	1	PRODUCT USED FOR UNKNOWN INDICATION	INDI14Q2.txt
100105691	1	PROPHYLAXIS	INDI14Q1.txt
100105691	2	METASTASES TO BONE	INDI14Q1.txt
100106242	1	OSTEOPOROSIS	INDI14Q2.txt
100107611	1	OSTEOPOROSIS POSTMENOPAUSAL	INDI14Q1.txt
100108421	1	OSTEOPOROSIS POSTMENOPAUSAL	INDI14Q1.txt
100108541	1	OSTEOPOROSIS	INDI14Q1.txt
100108834	1	PRODUCT USED FOR UNKNOWN INDICATION	INDI14Q3.txt
100108834	2	TENSION	INDI14Q3.txt
100109021	1	PROSTATE CANCER	INDI14Q1.txt
100110081	1	OSTEOPOROSIS POSTMENOPAUSAL	INDI14Q1.txt
100110941	1	PRODUCT USED FOR UNKNOWN INDICATION	INDI14Q1.txt
100110941	3	HIDRADENITIS	INDI14Q1.txt
100111261	1	OSTEOPOROSIS POSTMENOPAUSAL	INDI14Q1.txt
100111411	1	PROPHYLAXIS	INDI14Q1.txt
100112431	1	OSTEOPOROSIS POSTMENOPAUSAL	INDI14Q1.txt
100118511	1	OSTEOPOROSIS POSTMENOPAUSAL	INDI14Q1.txt
100122281	1	OSTEOPOROSIS PROPHYLAXIS	INDI14Q1.txt
100124172	1	OSTEOPOROSIS POSTMENOPAUSAL	INDI14Q2.txt
100126352	1	OSTEOPOROSIS POSTMENOPAUSAL	INDI14Q2.txt
100126352	2	RHEUMATOID ARTHRITIS	INDI14Q2.txt
100126352	4	ATRIAL FIBRILLATION	INDI14Q2.txt
100126722	1	OSTEOPOROSIS POSTMENOPAUSAL	INDI14Q1.txt
100135373	1	PRODUCT USED FOR UNKNOWN INDICATION	INDI14Q4.txt
100135381	1	OSTEOPOROSIS	INDI14Q1.txt
100135621	1	OSTEOPOROSIS	INDI14Q1.txt
100135681	1	PRODUCT USED FOR UNKNOWN INDICATION	INDI14Q1.txt
100135711	1	METASTASES TO BONE	INDI14Q1.txt
100135711	2	PROPHYLAXIS	INDI14Q1.txt
100135721	1	PROSTATE CANCER	INDI14Q1.txt
100135781	1	OSTEOPOROSIS POSTMENOPAUSAL	INDI14Q1.txt
100135811	1	PRODUCT USED FOR UNKNOWN INDICATION	INDI14Q1.txt
100135892	1	OSTEOPOROSIS POSTMENOPAUSAL	INDI14Q4.txt
100135911	1	OSTEOPOROSIS	INDI14Q1.txt
100135923	1	OSTEOPOROSIS	INDI14Q2.txt
100135923	2	OSTEOARTHRITIS	INDI14Q2.txt
100135923	3	HIP FRACTURE	INDI14Q2.txt
100135923	4	PELVIC FRACTURE	INDI14Q2.txt
100138671	1	PROPHYLAXIS	INDI14Q1.txt
100138691	1	PROPHYLAXIS	INDI14Q1.txt
100138701	1	PROPHYLAXIS	INDI14Q1.txt
100140312	1	OSTEOPOROSIS POSTMENOPAUSAL	INDI14Q4.txt
100140441	1	PRODUCT USED FOR UNKNOWN INDICATION	INDI14Q1.txt
100140471	1	PRODUCT USED FOR UNKNOWN INDICATION	INDI14Q1.txt
100142582	1	OSTEOPOROSIS POSTMENOPAUSAL	INDI14Q2.txt
100144143	1	OSTEOPOROSIS	INDI14Q2.txt
100144151	1	OSTEOPOROSIS POSTMENOPAUSAL	INDI14Q1.txt
100144171	1	METASTASES TO BONE	INDI14Q1.txt
100144261	1	PRODUCT USED FOR UNKNOWN INDICATION	INDI14Q1.txt
100144272	1	OSTEOPOROSIS POSTMENOPAUSAL	INDI14Q2.txt
100144282	1	OSTEOPOROSIS POSTMENOPAUSAL	INDI14Q2.txt
100144282	2	OSTEOPENIA	INDI14Q2.txt
100144401	1	PRODUCT USED FOR UNKNOWN INDICATION	INDI14Q1.txt
100150001	1	PROPHYLAXIS	INDI14Q1.txt
100150721	1	PRODUCT USED FOR UNKNOWN INDICATION	INDI14Q1.txt
100150981	1	OSTEOPOROSIS POSTMENOPAUSAL	INDI14Q1.txt
100153821	1	OSTEOPENIA	INDI14Q1.txt
100153912	1	METASTASES TO BONE	INDI14Q2.txt
100153931	1	OSTEOPOROSIS POSTMENOPAUSAL	INDI14Q1.txt
100153942	1	OSTEOPOROSIS POSTMENOPAUSAL	INDI14Q4.txt
100153991	1	OSTEOPOROSIS	INDI14Q1.txt
100157471	1	OSTEOPOROSIS POSTMENOPAUSAL	INDI14Q1.txt
100166871	1	METASTASES TO BONE	INDI14Q1.txt
100166871	8	PROPHYLAXIS	INDI14Q1.txt
100167102	1	PRODUCT USED FOR UNKNOWN INDICATION	INDI14Q1.txt
100167211	1	PRODUCT USED FOR UNKNOWN INDICATION	INDI14Q1.txt
100167221	1	OSTEOPENIA	INDI14Q1.txt
100168853	1	METASTASES TO BONE	INDI14Q1.txt
100168881	1	OSTEOPOROSIS POSTMENOPAUSAL	INDI14Q1.txt
100168891	1	PRODUCT USED FOR UNKNOWN INDICATION	INDI14Q1.txt
100171411	1	OSTEOPOROSIS POSTMENOPAUSAL	INDI14Q1.txt
100171411	2	SLEEP DISORDER	INDI14Q1.txt
100171411	3	PROPHYLAXIS	INDI14Q1.txt
100171411	5	ANXIETY DISORDER	INDI14Q1.txt
100171411	6	POLYMYALGIA RHEUMATICA	INDI14Q1.txt
100171411	7	HYPERTENSION	INDI14Q1.txt
100171581	1	OSTEOPOROSIS	INDI14Q1.txt
100171881	1	OSTEOPOROSIS	INDI14Q1.txt
100172201	1	OSTEOPOROSIS POSTMENOPAUSAL	INDI14Q1.txt
100172201	2	GASTROOESOPHAGEAL REFLUX DISEASE	INDI14Q1.txt
100173381	1	OSTEOPOROSIS	INDI14Q1.txt
100173381	2	SUPPLEMENTATION THERAPY	INDI14Q1.txt
100175731	1	OSTEOPOROSIS	INDI14Q1.txt
100180041	1	OSTEOPOROSIS	INDI14Q1.txt
100186611	1	OSTEOPOROSIS	INDI14Q1.txt
100201361	1	OSTEOPOROSIS POSTMENOPAUSAL	INDI14Q1.txt
100201381	1	PRODUCT USED FOR UNKNOWN INDICATION	INDI14Q1.txt
100201461	1	METASTASES TO BONE	INDI14Q1.txt
100204193	1	OSTEOPOROSIS	INDI14Q2.txt
100204193	2	PRODUCT USED FOR UNKNOWN INDICATION	INDI14Q2.txt
100204212	1	OSTEOPOROSIS	INDI14Q1.txt
100206472	1	METASTASES TO BONE	INDI14Q2.txt
100206992	1	OSTEOPOROSIS POSTMENOPAUSAL	INDI14Q1.txt
100207011	1	PROPHYLAXIS	INDI14Q1.txt
100207201	1	OSTEOPOROSIS POSTMENOPAUSAL	INDI14Q1.txt
100207201	2	HYPERSENSITIVITY	INDI14Q1.txt
100207201	3	THYROID DISORDER	INDI14Q1.txt
100207201	7	HYPERTENSION	INDI14Q1.txt
100207321	1	PROPHYLAXIS	INDI14Q1.txt
100207501	1	PROPHYLAXIS	INDI14Q1.txt
100207501	2	METASTASES TO BONE	INDI14Q1.txt
100207511	1	PROPHYLAXIS	INDI14Q1.txt
100207651	1	PROPHYLAXIS	INDI14Q1.txt
100207651	2	METASTASES TO BONE	INDI14Q1.txt
100207671	1	PROPHYLAXIS	INDI14Q1.txt
100207671	2	METASTASES TO BONE	INDI14Q1.txt
100207681	1	PROPHYLAXIS	INDI14Q1.txt
100207741	1	PROPHYLAXIS	INDI14Q1.txt
100207741	2	METASTASES TO BONE	INDI14Q1.txt
100207801	1	OSTEOPOROSIS POSTMENOPAUSAL	INDI14Q1.txt
100211601	1	OSTEOPOROSIS	INDI14Q1.txt
100221651	1	BREAST CANCER	INDI14Q1.txt
100231344	1	BONE PAIN	INDI17Q3.txt
100231344	2	HYPERCALCAEMIA	INDI17Q3.txt
100231344	3	PRODUCT USED FOR UNKNOWN INDICATION	INDI17Q3.txt
100231344	4	PRODUCT USED FOR UNKNOWN INDICATION	INDI17Q3.txt
100231422	1	OSTEOPOROSIS POSTMENOPAUSAL	INDI14Q2.txt
100231461	1	BREAST CANCER METASTATIC	INDI14Q1.txt
100231461	2	METASTASES TO BONE	INDI14Q1.txt
100231612	1	PRODUCT USED FOR UNKNOWN INDICATION	INDI14Q2.txt
100231643	1	OSTEOPOROSIS	INDI14Q1.txt
100231643	2	SUPPLEMENTATION THERAPY	INDI14Q1.txt
100231811	1	OSTEOPOROSIS	INDI14Q1.txt
100233311	1	METASTASES TO BONE	INDI14Q1.txt
100233441	1	PRODUCT USED FOR UNKNOWN INDICATION	INDI14Q1.txt
100233501	1	OSTEOPOROSIS	INDI14Q1.txt
100234812	1	OSTEOPOROSIS	INDI14Q2.txt
100234982	1	OSTEOPOROSIS POSTMENOPAUSAL	INDI14Q2.txt
100235341	1	PRODUCT USED FOR UNKNOWN INDICATION	INDI14Q1.txt
100235661	1	PROPHYLAXIS	INDI14Q1.txt
100235661	2	METASTASES TO BONE	INDI14Q1.txt
100237271	1	PROPHYLAXIS	INDI14Q1.txt
100237271	2	METASTASES TO BONE	INDI14Q1.txt
100237441	1	PROPHYLAXIS	INDI14Q1.txt
100237441	2	METASTASES TO BONE	INDI14Q1.txt
100238382	1	OSTEOPOROSIS	INDI14Q2.txt
100238491	1	METASTASES TO BONE	INDI14Q1.txt
100238721	1	PRODUCT USED FOR UNKNOWN INDICATION	INDI14Q1.txt
100238754	1	OSTEOPOROSIS	INDI14Q3.txt
100263201	1	OSTEOPOROSIS POSTMENOPAUSAL	INDI14Q1.txt
100263931	1	METASTASES TO BONE	INDI14Q1.txt
100263931	2	PROPHYLAXIS	INDI14Q1.txt
100263961	1	PROPHYLAXIS	INDI14Q1.txt
100263961	2	METASTASES TO BONE	INDI14Q1.txt
100263981	1	PROPHYLAXIS	INDI14Q1.txt
100263981	2	METASTASES TO BONE	INDI14Q1.txt
100264051	1	OSTEOPOROSIS POSTMENOPAUSAL	INDI14Q1.txt
100264132	1	METASTASES TO BONE	INDI14Q1.txt
100264132	2	NEPHROGENIC ANAEMIA	INDI14Q1.txt
100266851	1	PRODUCT USED FOR UNKNOWN INDICATION	INDI14Q1.txt
100266941	1	OSTEOPOROTIC FRACTURE	INDI14Q1.txt
100267021	1	OSTEOPOROSIS POSTMENOPAUSAL	INDI14Q1.txt
100267031	1	METASTASES TO BONE	INDI14Q1.txt
100267081	1	OSTEOPOROSIS POSTMENOPAUSAL	INDI14Q1.txt
100267151	1	PRODUCT USED FOR UNKNOWN INDICATION	INDI14Q1.txt
100267481	1	OSTEOPOROSIS	INDI14Q1.txt
100267491	1	OSTEOPOROSIS	INDI14Q1.txt
100267601	1	PRODUCT USED FOR UNKNOWN INDICATION	INDI14Q1.txt
100267651	1	PRODUCT USED FOR UNKNOWN INDICATION	INDI14Q1.txt
100267722	1	OSTEOPOROSIS	INDI14Q2.txt
100267722	2	OSTEOPOROSIS	INDI14Q2.txt
100268682	1	PRODUCT USED FOR UNKNOWN INDICATION	INDI14Q1.txt
100268851	1	PRODUCT USED FOR UNKNOWN INDICATION	INDI14Q1.txt
100269012	1	OSTEOPOROSIS POSTMENOPAUSAL	INDI14Q1.txt
100282031	1	OSTEOPOROSIS POSTMENOPAUSAL	INDI14Q1.txt
100291792	1	OSTEOPOROSIS POSTMENOPAUSAL	INDI14Q1.txt
100291792	2	SPINAL DISORDER	INDI14Q1.txt
100291792	3	OSTEOARTHRITIS	INDI14Q1.txt
100291792	4	CHRONIC OBSTRUCTIVE PULMONARY DISEASE	INDI14Q1.txt
100291792	5	OSTEOARTHRITIS	INDI14Q1.txt
100291792	6	SPINAL DISORDER	INDI14Q1.txt
100294743	1	PRODUCT USED FOR UNKNOWN INDICATION	INDI14Q3.txt
100294861	1	OSTEOPOROSIS POSTMENOPAUSAL	INDI14Q1.txt
100294861	2	BACK DISORDER	INDI14Q1.txt
100294861	3	BLOOD CHOLESTEROL INCREASED	INDI14Q1.txt
100294861	7	SINUS DISORDER	INDI14Q1.txt
100295631	1	OSTEOARTHRITIS	INDI14Q1.txt
100296041
100296141	1	OSTEOPOROSIS	INDI14Q1.txt
100298351	1	PROPHYLAXIS	INDI14Q1.txt
100298391	1	PROPHYLAXIS	INDI14Q1.txt
100298391	2	METASTASES TO BONE	INDI14Q1.txt
100298421	1	PROPHYLAXIS	INDI14Q1.txt
100298421	2	METASTASES TO BONE	INDI14Q1.txt
100298431	1	PROPHYLAXIS	INDI14Q1.txt
100298431	2	METASTASES TO BONE	INDI14Q1.txt
100298441	1	PROPHYLAXIS	INDI14Q1.txt
100298441	2	METASTASES TO BONE	INDI14Q1.txt
100298451	1	PROPHYLAXIS	INDI14Q1.txt
100298451	2	METASTASES TO BONE	INDI14Q1.txt
100298481	1	PROPHYLAXIS	INDI14Q1.txt
100298481	2	METASTASES TO BONE	INDI14Q1.txt
100298491	1	PROPHYLAXIS	INDI14Q1.txt
100298491	2	METASTASES TO BONE	INDI14Q1.txt
100298521	1	PROPHYLAXIS	INDI14Q1.txt
100298521	2	METASTASES TO BONE	INDI14Q1.txt
100298531	1	PROPHYLAXIS	INDI14Q1.txt
100298531	2	METASTASES TO BONE	INDI14Q1.txt
100309671	1	OSTEOPOROSIS POSTMENOPAUSAL	INDI14Q1.txt
100309831	1	PRODUCT USED FOR UNKNOWN INDICATION	INDI14Q1.txt
100309861	1	PRODUCT USED FOR UNKNOWN INDICATION	INDI14Q1.txt
100309922	1	OSTEOPOROSIS POSTMENOPAUSAL	INDI14Q2.txt
100309932	1	OSTEOPOROSIS POSTMENOPAUSAL	INDI14Q2.txt
100310072	1	OSTEOPOROSIS	INDI14Q2.txt
100310081	1	OSTEOPOROSIS	INDI14Q1.txt
100310141	1	OSTEOPOROSIS POSTMENOPAUSAL	INDI14Q1.txt
100310151	1	METASTASES TO BONE	INDI14Q1.txt
100310161	1	METASTASES TO BONE	INDI14Q1.txt
100310251	1	METASTASES TO BONE	INDI14Q1.txt
100310271	1	METASTASES TO BONE	INDI14Q1.txt
100312362	1	PRODUCT USED FOR UNKNOWN INDICATION	INDI14Q2.txt
100312371	1	OSTEOPOROSIS POSTMENOPAUSAL	INDI14Q1.txt
100312462	1	OSTEOPOROSIS POSTMENOPAUSAL	INDI14Q2.txt
100312481	1	OSTEOPOROSIS POSTMENOPAUSAL	INDI14Q1.txt
100312501	1	OSTEOPOROSIS POSTMENOPAUSAL	INDI14Q1.txt
100312521	1	PROPHYLAXIS	INDI14Q1.txt
100312521	2	METASTASES TO BONE	INDI14Q1.txt
100312541	1	PROPHYLAXIS	INDI14Q1.txt
100312541	2	METASTASES TO BONE	INDI14Q1.txt
100312551	1	OSTEOPOROSIS POSTMENOPAUSAL	INDI14Q1.txt
100312581	1	METASTASES TO BONE	INDI14Q1.txt
100312581	2	PROPHYLAXIS	INDI14Q1.txt
100312611	1	PROPHYLAXIS	INDI14Q1.txt
100312611	2	METASTASES TO BONE	INDI14Q1.txt
100312621	1	OSTEOPOROSIS POSTMENOPAUSAL	INDI14Q1.txt
100312641	1	PROPHYLAXIS	INDI14Q1.txt
100312641	2	METASTASES TO BONE	INDI14Q1.txt
100312661	1	PROPHYLAXIS	INDI14Q1.txt
100312661	2	METASTASES TO BONE	INDI14Q1.txt
100312661	3	ANAEMIA	INDI14Q1.txt
100312671	1	PROPHYLAXIS	INDI14Q1.txt
100312671	2	METASTASES TO BONE	INDI14Q1.txt
100312691	1	PROPHYLAXIS	INDI14Q1.txt
100312691	2	METASTASES TO BONE	INDI14Q1.txt
100312731	1	PROPHYLAXIS	INDI14Q1.txt
100312731	2	METASTASES TO BONE	INDI14Q1.txt
100312761	1	PROPHYLAXIS	INDI14Q1.txt
100312761	2	METASTASES TO BONE	INDI14Q1.txt
100312771	1	OSTEOPOROSIS POSTMENOPAUSAL	INDI14Q1.txt
100313171	1	PROPHYLAXIS	INDI14Q1.txt
100313171	2	METASTASES TO BONE	INDI14Q1.txt
100313201	1	PROPHYLAXIS	INDI14Q1.txt
100313201	2	METASTASES TO BONE	INDI14Q1.txt
100313251	1	PROPHYLAXIS	INDI14Q1.txt
100313251	2	METASTASES TO BONE	INDI14Q1.txt
100314451	1	OSTEOPOROSIS POSTMENOPAUSAL	INDI14Q1.txt
100314991	1	PRODUCT USED FOR UNKNOWN INDICATION	INDI14Q1.txt
100315182	1	OSTEOPOROSIS POSTMENOPAUSAL	INDI14Q2.txt
100328823	1	BREAST CANCER	INDI14Q3.txt
100333171	1	OSTEOPOROSIS POSTMENOPAUSAL	INDI14Q1.txt
100333183	1	OSTEOPOROSIS POSTMENOPAUSAL	INDI14Q4.txt
100333621	1	OSTEOPOROSIS	INDI14Q1.txt
100334051	1	PROPHYLAXIS	INDI14Q1.txt
100334051	2	METASTASES TO BONE	INDI14Q1.txt
100334091	1	PROPHYLAXIS	INDI14Q1.txt
100334091	2	METASTASES TO BONE	INDI14Q1.txt
100334141	1	PROPHYLAXIS	INDI14Q1.txt
100334141	2	METASTASES TO BONE	INDI14Q1.txt
100334161	1	PROPHYLAXIS	INDI14Q1.txt
100334161	2	METASTASES TO BONE	INDI14Q1.txt
100334291	1	OSTEOPOROSIS POSTMENOPAUSAL	INDI14Q1.txt
100336261	1	PROPHYLAXIS	INDI14Q1.txt
100336261	2	METASTASES TO BONE	INDI14Q1.txt
100338541	1	PRODUCT USED FOR UNKNOWN INDICATION	INDI14Q1.txt
100339712	1	OSTEOPENIA	INDI14Q2.txt
100340891	1	OSTEOPOROSIS	INDI14Q1.txt
100342061	1	PROPHYLAXIS	INDI14Q1.txt
100342061	2	METASTASES TO BONE	INDI14Q1.txt
100342851	1	OSTEOPOROSIS POSTMENOPAUSAL	INDI14Q1.txt
100343802	1	OSTEOPOROSIS POSTMENOPAUSAL	INDI14Q1.txt
100343881	1	PRODUCT USED FOR UNKNOWN INDICATION	INDI14Q1.txt
100344511	1	PRODUCT USED FOR UNKNOWN INDICATION	INDI14Q1.txt
100346612	1	OSTEOPOROSIS	INDI14Q2.txt
100353161	1	OSTEOPOROSIS	INDI14Q1.txt
100354013	1	PROPHYLAXIS	INDI16Q2.txt
100364961	1	PRODUCT USED FOR UNKNOWN INDICATION	INDI14Q1.txt
100364972	1	PROPHYLAXIS	INDI15Q4.txt
100365001	1	OSTEOPOROTIC FRACTURE	INDI14Q1.txt
100365001	2	HYPERTENSION	INDI14Q1.txt
100365001	3	HYPERTENSION	INDI14Q1.txt
100365001	4	HYPERCHOLESTEROLAEMIA	INDI14Q1.txt
100365212	1	PRODUCT USED FOR UNKNOWN INDICATION	INDI14Q2.txt
100365401	1	OSTEOPOROSIS	INDI14Q1.txt
100365431	1	OSTEOPOROSIS POSTMENOPAUSAL	INDI14Q1.txt
100365442	1	OSTEOPENIA	INDI14Q2.txt
100365462	1	OSTEOPOROSIS	INDI14Q2.txt
100365481	1	METASTASES TO BONE	INDI14Q1.txt
100367041	1	METASTASES TO BONE	INDI14Q1.txt
100367092	1	PROSTATE CANCER METASTATIC	INDI14Q2.txt
100367092	2	METASTASES TO BONE	INDI14Q2.txt
100367212	1	OSTEOPOROSIS	INDI14Q2.txt
100367212	2	ARTHRITIS	INDI14Q2.txt
100367212	3	OSTEOPOROSIS	INDI14Q2.txt
100367212	4	ARTHRITIS	INDI14Q2.txt
100370591	1	BREAST CANCER METASTATIC	INDI14Q1.txt
100370801	1	BREAST CANCER	INDI14Q1.txt
100371361	1	OSTEOPOROSIS	INDI14Q1.txt
100371361	2	OSTEOPOROSIS	INDI14Q1.txt
100371361	3	FRACTURE	INDI14Q1.txt
100371391	1	METASTASES TO BONE	INDI14Q1.txt
100371541	1	PROSTATE CANCER METASTATIC	INDI14Q1.txt
100371541	2	PROSTATE CANCER METASTATIC	INDI14Q1.txt
100371791	1	PRODUCT USED FOR UNKNOWN INDICATION	INDI14Q1.txt
100372202	1	OSTEOPOROSIS	INDI14Q2.txt
100372481	1	OSTEOPOROSIS	INDI14Q1.txt
100373982	1	METASTASIS	INDI14Q1.txt
100374621	1	OSTEOPOROSIS POSTMENOPAUSAL	INDI14Q1.txt
100375041	1	OSTEOPOROSIS	INDI14Q1.txt
100375041	1	SPINAL COLUMN STENOSIS	INDI14Q1.txt
100375612	1	OSTEOPOROSIS	INDI14Q2.txt
100375692	1	OSTEOPOROSIS POSTMENOPAUSAL	INDI14Q2.txt
100375711	1	NEOPLASM MALIGNANT	INDI14Q1.txt
100378211	1	PRODUCT USED FOR UNKNOWN INDICATION	INDI14Q1.txt
100378631	1	OSTEOPOROSIS POSTMENOPAUSAL	INDI14Q1.txt
100378811	1	PRODUCT USED FOR UNKNOWN INDICATION	INDI14Q1.txt
100395742	1	OSTEOPOROSIS POSTMENOPAUSAL	INDI14Q2.txt
100401273	1	PLASMA CELL MYELOMA	INDI17Q1.txt
100402301	1	OSTEOPOROSIS POSTMENOPAUSAL	INDI14Q1.txt
100402491	1	PROPHYLAXIS	INDI14Q1.txt
100402491	2	METASTASES TO BONE	INDI14Q1.txt
100402511	1	OSTEOPOROSIS POSTMENOPAUSAL	INDI14Q1.txt
100402541	1	PROPHYLAXIS	INDI14Q1.txt
100402541	2	METASTASES TO BONE	INDI14Q1.txt
100402553	1	PRODUCT USED FOR UNKNOWN INDICATION	INDI15Q1.txt
100402553	2	PROSTATE CANCER	INDI15Q1.txt
100402553	3	PROSTATE CANCER	INDI15Q1.txt
100402553	4	PRODUCT USED FOR UNKNOWN INDICATION	INDI15Q1.txt
100402591	1	PROPHYLAXIS	INDI14Q1.txt
100402591	2	METASTASES TO BONE	INDI14Q1.txt
100402611	1	PRODUCT USED FOR UNKNOWN INDICATION	INDI14Q1.txt
100402661	1	PROPHYLAXIS	INDI14Q1.txt
100402661	2	METASTASES TO BONE	INDI14Q1.txt
100402671	1	PRODUCT USED FOR UNKNOWN INDICATION	INDI14Q1.txt
100402731	1	OSTEOPOROSIS	INDI14Q1.txt
100402841	1	METASTASES TO BONE	INDI14Q1.txt
100402851	1	OSTEOPOROSIS	INDI14Q1.txt
100402851	2	OSTEOPOROSIS	INDI14Q1.txt
100402851	3	EPILEPSY	INDI14Q1.txt
100402851	4	PREMATURE MENOPAUSE	INDI14Q1.txt
100402901	1	OSTEOPOROSIS	INDI14Q1.txt
100403021	1	PRODUCT USED FOR UNKNOWN INDICATION	INDI14Q1.txt
100403281	1	PRODUCT USED FOR UNKNOWN INDICATION	INDI14Q1.txt
100404501	1	PROPHYLAXIS	INDI14Q1.txt
100404551	1	PRODUCT USED FOR UNKNOWN INDICATION	INDI14Q1.txt
100404561	1	PRODUCT USED FOR UNKNOWN INDICATION	INDI14Q1.txt
100404591	1	PRODUCT USED FOR UNKNOWN INDICATION	INDI14Q1.txt
100405411	1	PRODUCT USED FOR UNKNOWN INDICATION	INDI14Q1.txt
100405431	1	PRODUCT USED FOR UNKNOWN INDICATION	INDI14Q1.txt
100406002	1	OSTEOPOROSIS	INDI14Q2.txt
100406041	1	OSTEOPOROSIS	INDI14Q1.txt
100406121	1	PRODUCT USED FOR UNKNOWN INDICATION	INDI14Q1.txt
100408151	1	OSTEOPOROSIS	INDI14Q1.txt
100409871	1	PRODUCT USED FOR UNKNOWN INDICATION	INDI14Q1.txt
100410151	1	OSTEOPOROSIS	INDI14Q1.txt
100413331
100413432	1	OSTEOPOROSIS POSTMENOPAUSAL	INDI14Q2.txt
100413451	1	OSTEOPOROSIS POSTMENOPAUSAL	INDI14Q1.txt
100413471	1	OSTEOPOROSIS	INDI14Q1.txt
100413811	1	OSTEOPOROSIS	INDI14Q1.txt
100413992	1	METASTASES TO BONE	INDI14Q1.txt
100413992	2	PRODUCT USED FOR UNKNOWN INDICATION	INDI14Q1.txt
100413992	3	PRODUCT USED FOR UNKNOWN INDICATION	INDI14Q1.txt
100414352	1	OSTEOPOROSIS	INDI14Q2.txt
100414361	1	OSTEOPOROSIS POSTMENOPAUSAL	INDI14Q1.txt
100414371	1	PRODUCT USED FOR UNKNOWN INDICATION	INDI14Q1.txt
100414383	1	OSTEOPOROSIS POSTMENOPAUSAL	INDI14Q2.txt
100414862	1	METASTASES TO BONE	INDI14Q2.txt
100415192	1	OSTEOPOROSIS	INDI14Q2.txt
100423262	1	NEOPLASM MALIGNANT	INDI14Q1.txt
100423272	1	OSTEOPOROSIS	INDI15Q1.txt
100428961	1	PROPHYLAXIS	INDI14Q1.txt
100428961	2	METASTASES TO BONE	INDI14Q1.txt
100429001	1	PROPHYLAXIS	INDI14Q1.txt
100429001	2	METASTASES TO BONE	INDI14Q1.txt
100429061	1	PROPHYLAXIS	INDI14Q1.txt
100429061	2	METASTASES TO BONE	INDI14Q1.txt
100429071	1	PROPHYLAXIS	INDI14Q1.txt
100429071	2	METASTASES TO BONE	INDI14Q1.txt
100429101	1	PRODUCT USED FOR UNKNOWN INDICATION	INDI14Q1.txt
100429131	1	OSTEOPOROSIS POSTMENOPAUSAL	INDI14Q1.txt
100429161	1	PRODUCT USED FOR UNKNOWN INDICATION	INDI14Q1.txt
100429201	1	OSTEOPOROSIS POSTMENOPAUSAL	INDI14Q1.txt
100429301	1	OSTEOPOROSIS POSTMENOPAUSAL	INDI14Q1.txt
100429392	1	PROPHYLAXIS	INDI14Q2.txt
100429392	2	METASTASES TO BONE	INDI14Q2.txt
100429431	1	PROPHYLAXIS	INDI14Q1.txt
100429431	2	METASTASES TO BONE	INDI14Q1.txt
100429481	1	PROPHYLAXIS	INDI14Q1.txt
100429481	2	METASTASES TO BONE	INDI14Q1.txt
100429492	1	OSTEOPOROSIS POSTMENOPAUSAL	INDI14Q2.txt
100429511	1	PROPHYLAXIS	INDI14Q1.txt
100429511	2	METASTASES TO BONE	INDI14Q1.txt
100429584	1	OSTEOPOROSIS POSTMENOPAUSAL	INDI15Q1.txt
100429584	2	THYROID DISORDER	INDI15Q1.txt
100429591	1	PRODUCT USED FOR UNKNOWN INDICATION	INDI14Q1.txt
100429621	1	PRODUCT USED FOR UNKNOWN INDICATION	INDI14Q1.txt
100429632	1	OSTEOPOROSIS	INDI14Q1.txt
100429661	1	PROPHYLAXIS	INDI14Q1.txt
100429661	2	METASTASES TO BONE	INDI14Q1.txt
100429682	1	PRODUCT USED FOR UNKNOWN INDICATION	INDI14Q2.txt
100429711	1	PROPHYLAXIS	INDI14Q1.txt
100429711	2	METASTASES TO BONE	INDI14Q1.txt
100429791	1	OSTEOPOROSIS POSTMENOPAUSAL	INDI14Q1.txt
100429821	1	OSTEOPOROSIS POSTMENOPAUSAL	INDI14Q1.txt
100429831	1	OSTEOPOROSIS POSTMENOPAUSAL	INDI14Q1.txt
100429851	1	OSTEOPOROSIS	INDI14Q1.txt
100429882	1	PRODUCT USED FOR UNKNOWN INDICATION	INDI14Q2.txt
100429922	1	METASTASES TO BONE	INDI15Q2.txt
100429922	2	BREAST CANCER	INDI15Q2.txt
100429922	3	BREAST CANCER	INDI15Q2.txt
100429922	4	BREAST CANCER	INDI15Q2.txt
100429922	5	BREAST CANCER	INDI15Q2.txt
100429922	6	BREAST CANCER	INDI15Q2.txt
100429922	7	BREAST CANCER	INDI15Q2.txt
100429922	8	HYPERTENSION	INDI15Q2.txt
100432452	1	PRODUCT USED FOR UNKNOWN INDICATION	INDI14Q1.txt
100433581	1	METASTASES TO BONE	INDI14Q1.txt
100433581	2	PROPHYLAXIS	INDI14Q1.txt
100436831	1	OSTEOPOROSIS	INDI14Q1.txt
100437143	1	METASTASES TO BONE	INDI14Q2.txt
100437541	1	OSTEOPOROSIS POSTMENOPAUSAL	INDI14Q1.txt
100437551	1	OSTEOPOROSIS POSTMENOPAUSAL	INDI14Q1.txt
100437562	1	OSTEOPOROSIS POSTMENOPAUSAL	INDI14Q2.txt
100437601	1	OSTEOPOROSIS	INDI14Q1.txt
100441881	1	PRODUCT USED FOR UNKNOWN INDICATION	INDI14Q1.txt
100441931	1	PRODUCT USED FOR UNKNOWN INDICATION	INDI14Q1.txt
100442681	1	PRODUCT USED FOR UNKNOWN INDICATION	INDI14Q1.txt
100443031	1	METASTASES TO BONE	INDI14Q1.txt
100443031	2	BREAST CANCER METASTATIC	INDI14Q1.txt
100443031	3	BREAST CANCER METASTATIC	INDI14Q1.txt
100443031	4	PROPHYLAXIS OF NAUSEA AND VOMITING	INDI14Q1.txt
100443031	5	PROPHYLAXIS OF NAUSEA AND VOMITING	INDI14Q1.txt
100443811	1	OSTEOPOROSIS	INDI14Q1.txt
100443981	1	OSTEOPOROSIS	INDI14Q1.txt
100444503	1	OSTEOPOROSIS	INDI15Q4.txt
100445091	1	PROPHYLAXIS	INDI14Q1.txt
100445091	2	METASTASES TO BONE	INDI14Q1.txt
100445362	1	OSTEOPOROSIS	INDI14Q3.txt
100445761	1	PRODUCT USED FOR UNKNOWN INDICATION	INDI14Q1.txt
100445861	1	OSTEOPOROSIS POSTMENOPAUSAL	INDI14Q1.txt
100446282	1	OSTEOPOROSIS	INDI14Q1.txt
100448061	1	PRODUCT USED FOR UNKNOWN INDICATION	INDI14Q1.txt
100448111	1	PRODUCT USED FOR UNKNOWN INDICATION	INDI14Q1.txt
100448481	1	PRODUCT USED FOR UNKNOWN INDICATION	INDI14Q1.txt
100449431	1	OSTEOPOROSIS	INDI14Q1.txt
100450002	1	OSTEOPOROSIS POSTMENOPAUSAL	INDI14Q3.txt
100450671	1	OSTEOPOROSIS POSTMENOPAUSAL	INDI14Q1.txt
100450832	1	OSTEOPOROSIS POSTMENOPAUSAL	INDI14Q2.txt
100450871	1	PRODUCT USED FOR UNKNOWN INDICATION	INDI14Q1.txt
100452973	1	OSTEOPOROSIS	INDI14Q2.txt
100453882	1	OSTEOPOROSIS POSTMENOPAUSAL	INDI14Q2.txt
100454182	1	OSTEOPOROSIS POSTMENOPAUSAL	INDI14Q2.txt
100454182	2	LUMBAR VERTEBRAL FRACTURE	INDI14Q2.txt
100454182	3	DYSPNOEA	INDI14Q2.txt
100454182	12	MUSCLE SPASMS	INDI14Q2.txt
100454182	17	CONSTIPATION	INDI14Q2.txt
100454193	1	OSTEOPOROSIS	INDI14Q2.txt
100454202	1	SENILE OSTEOPOROSIS	INDI14Q2.txt
100454303	1	OSTEOPOROSIS POSTMENOPAUSAL	INDI14Q2.txt
100459353	1	PRODUCT USED FOR UNKNOWN INDICATION	INDI14Q2.txt
100459353	2	BREAST CANCER	INDI14Q2.txt
100460221	1	METASTASES TO BONE	INDI14Q1.txt
100460291	1	PRODUCT USED FOR UNKNOWN INDICATION	INDI14Q1.txt
100460301	1	PRODUCT USED FOR UNKNOWN INDICATION	INDI14Q1.txt
100460312	1	OSTEOPOROSIS	INDI14Q2.txt
100460341	1	PRODUCT USED FOR UNKNOWN INDICATION	INDI14Q1.txt
100460523	1	OSTEOPOROSIS POSTMENOPAUSAL	INDI14Q2.txt
100460523	2	HYPERTENSION	INDI14Q2.txt
100460822	1	OSTEOPOROSIS POSTMENOPAUSAL	INDI14Q2.txt
100460851	1	OSTEOPOROSIS POSTMENOPAUSAL	INDI14Q1.txt
100462411	1	OSTEOPOROSIS POSTMENOPAUSAL	INDI14Q1.txt
100462521	1	PRODUCT USED FOR UNKNOWN INDICATION	INDI14Q1.txt
100463951	1	PRODUCT USED FOR UNKNOWN INDICATION	INDI14Q1.txt
100464581	1	OSTEOPOROSIS POSTMENOPAUSAL	INDI14Q1.txt
100466211	1	PROSTATE CANCER	INDI14Q1.txt
100466232	1	OSTEOPOROSIS POSTMENOPAUSAL	INDI14Q2.txt
100466441	1	OSTEOPOROSIS PROPHYLAXIS	INDI14Q1.txt
100466641	1	OSTEOPOROSIS POSTMENOPAUSAL	INDI14Q1.txt
100466871	1	PRODUCT USED FOR UNKNOWN INDICATION	INDI14Q1.txt
100467043	1	SENILE OSTEOPOROSIS	INDI17Q3.txt
100467191	1	PROSTATE CANCER	INDI14Q1.txt
100467211	1	PRODUCT USED FOR UNKNOWN INDICATION	INDI14Q1.txt
100467253	1	OSTEOPOROSIS	INDI14Q2.txt
100467281	1	PRODUCT USED FOR UNKNOWN INDICATION	INDI14Q1.txt
100467381	1	METASTASES TO BONE	INDI14Q1.txt
100467451	1	PRODUCT USED FOR UNKNOWN INDICATION	INDI14Q1.txt
100467461	1	PRODUCT USED FOR UNKNOWN INDICATION	INDI14Q1.txt
100467481	1	OSTEOPOROSIS POSTMENOPAUSAL	INDI14Q1.txt
100467493	1	OSTEOPOROSIS	INDI14Q2.txt
100467551	1	OSTEOPOROSIS POSTMENOPAUSAL	INDI14Q1.txt
100467561	1	OSTEOPOROSIS POSTMENOPAUSAL	INDI14Q1.txt
100467571	1	PRODUCT USED FOR UNKNOWN INDICATION	INDI14Q1.txt
100467651	1	METASTASES TO BONE	INDI14Q1.txt
100467951	1	PRODUCT USED FOR UNKNOWN INDICATION	INDI14Q1.txt
100467982	1	OSTEOPOROSIS POSTMENOPAUSAL	INDI14Q2.txt
100467982	11	MUSCLE SPASMS	INDI14Q2.txt
100467982	20	PAIN	INDI14Q2.txt
100467982	21	HYPOTONIA	INDI14Q2.txt
100468001	1	PRODUCT USED FOR UNKNOWN INDICATION	INDI14Q1.txt
100469344	1	OSTEOPOROSIS POSTMENOPAUSAL	INDI14Q2.txt
100469344	5	HYPERCHOLESTEROLAEMIA	INDI14Q2.txt
100474351	1	OSTEOPOROSIS	INDI14Q1.txt
100477531	1	OSTEOPOROSIS POSTMENOPAUSAL	INDI14Q1.txt
100482851	1	METASTASES TO BONE	INDI14Q1.txt
100482972	1	OSTEOPOROSIS POSTMENOPAUSAL	INDI14Q2.txt
100484301	1	BREAST CANCER	INDI14Q1.txt
100484471	1	OSTEOPOROSIS POSTMENOPAUSAL	INDI14Q1.txt
100485901	1	PRODUCT USED FOR UNKNOWN INDICATION	INDI14Q1.txt
100486233	1	OSTEOPOROSIS POSTMENOPAUSAL	INDI14Q2.txt
100486363	1	OSTEOPOROSIS	INDI16Q2.txt
100486672	1	COMPRESSION FRACTURE	INDI14Q2.txt
100486672	2	DIABETES MELLITUS	INDI14Q2.txt
100486672	3	DIABETES MELLITUS	INDI14Q2.txt
100486672	4	DIABETES MELLITUS	INDI14Q2.txt
100486672	5	CARDIAC FAILURE CHRONIC	INDI14Q2.txt
100486692	1	OSTEOPOROSIS POSTMENOPAUSAL	INDI14Q2.txt
100486692	3	SUPPLEMENTATION THERAPY	INDI14Q2.txt
100486692	16	PSORIASIS	INDI14Q2.txt
100486692	17	PSORIASIS	INDI14Q2.txt
100486711	1	OSTEOPOROSIS POSTMENOPAUSAL	INDI14Q1.txt
100486743	1	OSTEOPOROSIS POSTMENOPAUSAL	INDI15Q1.txt
100486751	1	PRODUCT USED FOR UNKNOWN INDICATION	INDI14Q1.txt
100486911	1	PRODUCT USED FOR UNKNOWN INDICATION	INDI14Q1.txt
100490481	1	SMALL CELL LUNG CANCER	INDI14Q1.txt
100491102	1	PLASMA CELL MYELOMA	INDI14Q2.txt
100491231	1	METASTASES TO BONE	INDI14Q2.txt
100491231	2	PROSTATE CANCER	INDI14Q2.txt
100491353	1	OSTEOPOROSIS POSTMENOPAUSAL	INDI14Q2.txt
100491353	3	HYPERTENSION	INDI14Q2.txt
100491353	4	ESSENTIAL TREMOR	INDI14Q2.txt
100491353	5	ASTHMA	INDI14Q2.txt
100491353	6	GASTROOESOPHAGEAL REFLUX DISEASE	INDI14Q2.txt
100491363	1	OSTEOPOROSIS POSTMENOPAUSAL	INDI14Q2.txt
100491381	1	OSTEOPOROSIS POSTMENOPAUSAL	INDI14Q2.txt
100491691	1	OSTEOPOROSIS POSTMENOPAUSAL	INDI14Q2.txt
100491701	1	OSTEOPOROSIS POSTMENOPAUSAL	INDI14Q2.txt
100491771	1	OSTEOPOROSIS POSTMENOPAUSAL	INDI14Q2.txt
100491811	1	OSTEOPOROSIS POSTMENOPAUSAL	INDI14Q2.txt
100491841	1	METASTASES TO BONE	INDI14Q2.txt
100493402	1	OSTEOPOROSIS	INDI18Q3.txt
100493402	2	SENILE OSTEOPOROSIS	INDI18Q3.txt
100493472	1	METASTASES TO BONE	INDI14Q2.txt
100493601	1	OSTEOPOROSIS POSTMENOPAUSAL	INDI14Q2.txt
100493643	1	OSTEOPOROSIS POSTMENOPAUSAL	INDI18Q1.txt
100493643	12	MUSCLE SPASMS	INDI18Q1.txt
100493791	1	PRODUCT USED FOR UNKNOWN INDICATION	INDI14Q2.txt
100494202	1	OSTEOPOROSIS POSTMENOPAUSAL	INDI14Q2.txt
100494202	2	PRODUCT USED FOR UNKNOWN INDICATION	INDI14Q2.txt
100503113	1	BONE LESION	INDI16Q1.txt
100503113	2	BREAST CANCER METASTATIC	INDI16Q1.txt
100503113	3	BREAST CANCER METASTATIC	INDI16Q1.txt
100503113	5	CONSTIPATION	INDI16Q1.txt
100503113	6	CANCER PAIN	INDI16Q1.txt
100503113	8	RASH MACULO-PAPULAR	INDI16Q1.txt
100503113	9	PROPHYLAXIS	INDI16Q1.txt
100503113	10	OSTEONECROSIS OF JAW	INDI16Q1.txt
100503113	11	OSTEONECROSIS OF JAW	INDI16Q1.txt
100503113	12	PROPHYLAXIS	INDI16Q1.txt
100503575	1	METASTASES TO BONE	INDI15Q2.txt
100508703	1	OSTEOPOROSIS	INDI14Q2.txt
100509212	1	OSTEOPOROSIS	INDI14Q2.txt
100509212	2	OSTEOPOROSIS	INDI14Q2.txt
100509212	3	OSTEOPOROSIS	INDI14Q2.txt
100509861	1	PRODUCT USED FOR UNKNOWN INDICATION	INDI14Q2.txt
100510071	1	PRODUCT USED FOR UNKNOWN INDICATION	INDI14Q2.txt
100512011	1	OSTEOPOROSIS POSTMENOPAUSAL	INDI14Q2.txt
100521251	1	SENILE OSTEOPOROSIS	INDI14Q2.txt
100521701	1	OSTEOPOROSIS	INDI14Q2.txt
100522021	1	OSTEOPOROSIS	INDI14Q2.txt
100522091	1	OSTEOPOROSIS POSTMENOPAUSAL	INDI14Q2.txt
100522091	2	SUPPLEMENTATION THERAPY	INDI14Q2.txt
100522091	3	SUPPLEMENTATION THERAPY	INDI14Q2.txt
100522131	1	OSTEOPOROSIS	INDI14Q2.txt
100522432	1	PRODUCT USED FOR UNKNOWN INDICATION	INDI14Q2.txt
100522671	1	PRODUCT USED FOR UNKNOWN INDICATION	INDI14Q2.txt
100522811	1	PRODUCT USED FOR UNKNOWN INDICATION	INDI14Q2.txt
100525091	1	BONE DENSITY ABNORMAL	INDI14Q2.txt
100552532	1	OSTEOPOROSIS POSTMENOPAUSAL	INDI14Q2.txt
100554751	1	OSTEOPOROSIS	INDI14Q2.txt
100554891	1	BONE DENSITY INCREASED	INDI14Q2.txt
100554891	2	OSTEOPOROSIS	INDI14Q2.txt
100555192	1	OSTEOPOROSIS POSTMENOPAUSAL	INDI14Q2.txt
100556041	1	PRODUCT USED FOR UNKNOWN INDICATION	INDI14Q2.txt
100556041	2	BREAST CANCER	INDI14Q2.txt
100556063	1	OSTEOPOROSIS POSTMENOPAUSAL	INDI14Q2.txt
100556951	1	OSTEOPOROSIS	INDI14Q2.txt
100557461	1	PRODUCT USED FOR UNKNOWN INDICATION	INDI14Q2.txt
100557732	1	OSTEOPOROSIS POSTMENOPAUSAL	INDI14Q2.txt
100557771	1	PRODUCT USED FOR UNKNOWN INDICATION	INDI14Q2.txt
100557931	1	PRODUCT USED FOR UNKNOWN INDICATION	INDI14Q2.txt
100566502	1	OSTEOPOROSIS POSTMENOPAUSAL	INDI14Q2.txt
100567541	1	OSTEOPOROSIS POSTMENOPAUSAL	INDI14Q2.txt
100569352	1	OSTEOPOROSIS	INDI14Q2.txt
100569361	1	OSTEOPOROSIS POSTMENOPAUSAL	INDI14Q2.txt
100575322	1	OSTEOPOROSIS POSTMENOPAUSAL	INDI14Q2.txt
100575341	1	OSTEOPOROSIS	INDI14Q2.txt
100575362	1	BONE GIANT CELL TUMOUR	INDI14Q2.txt
100575362	2	PRODUCT USED FOR UNKNOWN INDICATION	INDI14Q2.txt
100575461	1	OSTEOPOROSIS POSTMENOPAUSAL	INDI14Q2.txt
100575552	1	OSTEOPOROSIS	INDI14Q2.txt
100575561	1	OSTEOPOROSIS POSTMENOPAUSAL	INDI14Q2.txt
100575582	1	OSTEOPOROSIS POSTMENOPAUSAL	INDI14Q2.txt
100575611	1	OSTEOPOROSIS	INDI14Q2.txt
100575621	1	PRODUCT USED FOR UNKNOWN INDICATION	INDI14Q2.txt
100575712	1	PROPHYLAXIS	INDI15Q1.txt
100575721	1	OSTEOPOROSIS POSTMENOPAUSAL	INDI14Q2.txt
100575731	1	OSTEOPOROSIS	INDI14Q2.txt
100575741	1	PROPHYLAXIS	INDI14Q2.txt
100575741	2	METASTASES TO BONE	INDI14Q2.txt
100575881	1	PRODUCT USED FOR UNKNOWN INDICATION	INDI14Q2.txt
100575901	1	OSTEOPOROSIS POSTMENOPAUSAL	INDI14Q2.txt
100575911	1	PRODUCT USED FOR UNKNOWN INDICATION	INDI14Q2.txt
100575922	1	OSTEOPOROSIS POSTMENOPAUSAL	INDI15Q1.txt
100576191	1	PRODUCT USED FOR UNKNOWN INDICATION	INDI14Q2.txt
100576221	1	PRODUCT USED FOR UNKNOWN INDICATION	INDI14Q2.txt
100577151	1	PRODUCT USED FOR UNKNOWN INDICATION	INDI14Q2.txt
100577221	1	OSTEOPOROSIS POSTMENOPAUSAL	INDI14Q2.txt
100577231	1	PRODUCT USED FOR UNKNOWN INDICATION	INDI14Q2.txt
100577541	1	OSTEOPOROSIS POSTMENOPAUSAL	INDI14Q2.txt
100578031	1	PRODUCT USED FOR UNKNOWN INDICATION	INDI14Q2.txt
100578361	1	OSTEOPOROSIS	INDI14Q2.txt
100578442	1	OSTEOPOROSIS POSTMENOPAUSAL	INDI14Q2.txt
100578841	1	OSTEOPOROSIS POSTMENOPAUSAL	INDI14Q2.txt
100579031	1	OSTEOPOROSIS	INDI14Q2.txt
100579153	1	OSTEOPOROSIS POSTMENOPAUSAL	INDI14Q3.txt
100579153	2	HYPOTHYROIDISM	INDI14Q3.txt
100579153	6	HYPERLIPIDAEMIA	INDI14Q3.txt
100579302	1	OSTEOPOROSIS	INDI14Q3.txt
100579302	2	GASTRITIS	INDI14Q3.txt
100579302	3	SYSTEMIC LUPUS ERYTHEMATOSUS	INDI14Q3.txt
100579302	5	GASTRITIS	INDI14Q3.txt
100579302	6	SYSTEMIC LUPUS ERYTHEMATOSUS	INDI14Q3.txt
100579302	7	HYPOKALAEMIA	INDI14Q3.txt
100579302	8	SYSTEMIC LUPUS ERYTHEMATOSUS	INDI14Q3.txt
100579302	9	SYSTEMIC LUPUS ERYTHEMATOSUS	INDI14Q3.txt
100579302	10	OEDEMA	INDI14Q3.txt
100579302	11	HYPERTENSION	INDI14Q3.txt
100579302	12	HYPERLIPIDAEMIA	INDI14Q3.txt
100579302	13	PROPHYLAXIS	INDI14Q3.txt
100579302	14	HYPERTENSION	INDI14Q3.txt
100579302	15	TREMOR	INDI14Q3.txt
100579911	1	OSTEOPOROSIS POSTMENOPAUSAL	INDI14Q2.txt
100579992	1	OSTEOPOROSIS	INDI14Q2.txt
100580012	1	OSTEOPOROSIS POSTMENOPAUSAL	INDI14Q2.txt
100580281	1	PRODUCT USED FOR UNKNOWN INDICATION	INDI14Q2.txt
100580431	1	OSTEOPOROSIS POSTMENOPAUSAL	INDI14Q2.txt
100583351	1	OSTEOPOROSIS POSTMENOPAUSAL	INDI14Q2.txt
100583711	1	OSTEOPOROSIS POSTMENOPAUSAL	INDI14Q2.txt
100584051	1	OSTEOPOROSIS	INDI14Q2.txt
100584091	1	PRODUCT USED FOR UNKNOWN INDICATION	INDI14Q2.txt
100584101	1	OSTEOPOROSIS	INDI14Q2.txt
100584111	1	SENILE OSTEOPOROSIS	INDI14Q2.txt
100584241	1	PRODUCT USED FOR UNKNOWN INDICATION	INDI14Q2.txt
100600281	1	BREAST CANCER	INDI14Q2.txt
100604051	1	BREAST CANCER	INDI14Q2.txt
100604453	1	OSTEOPOROSIS POSTMENOPAUSAL	INDI14Q3.txt
100610383	1	OSTEOPOROSIS	INDI14Q2.txt
100610383	2	PRODUCT USED FOR UNKNOWN INDICATION	INDI14Q2.txt
100610394	1	METASTASES TO BONE	INDI20Q2.txt
100610394	2	PROSTATE CANCER	INDI20Q2.txt
100610402	1	PRODUCT USED FOR UNKNOWN INDICATION	INDI14Q2.txt
100610402	2	PRODUCT USED FOR UNKNOWN INDICATION	INDI14Q2.txt
100611744	1	METASTASES TO BONE	INDI14Q3.txt
100611761	1	PRODUCT USED FOR UNKNOWN INDICATION	INDI14Q2.txt
100611961	1	OSTEOPOROSIS POSTMENOPAUSAL	INDI14Q2.txt
100612161	1	OSTEOPOROSIS POSTMENOPAUSAL	INDI14Q2.txt
100612182	1	OSTEOPOROSIS	INDI14Q2.txt
100612191	1	OSTEOPOROSIS	INDI14Q2.txt
100612241	1	SENILE OSTEOPOROSIS	INDI14Q2.txt
100612262	1	OSTEOPOROSIS POSTMENOPAUSAL	INDI14Q2.txt
100612272	1	OSTEOPOROSIS	INDI14Q2.txt
100612321	1	OSTEOPOROSIS	INDI14Q2.txt
100612331	1	SENILE OSTEOPOROSIS	INDI14Q2.txt
100612341	1	PRODUCT USED FOR UNKNOWN INDICATION	INDI14Q2.txt
100612381	1	OSTEOPOROSIS POSTMENOPAUSAL	INDI14Q2.txt
100612381	2	GOUT	INDI14Q2.txt
100612512	1	METASTASES TO BONE	INDI14Q2.txt
100612512	2	ADENOCARCINOMA	INDI14Q2.txt
100612512	3	ADENOCARCINOMA	INDI14Q2.txt
100612561	1	OSTEOPOROSIS POSTMENOPAUSAL	INDI14Q2.txt
100612852	1	METASTASES TO BONE	INDI14Q2.txt
100613321	1	OSTEOPOROSIS POSTMENOPAUSAL	INDI14Q2.txt
100613531	1	OSTEOPOROSIS POSTMENOPAUSAL	INDI14Q2.txt
100614301	1	METASTASES TO BONE	INDI14Q2.txt
100615865	1	PLASMA CELL MYELOMA	INDI16Q2.txt
100624401	1	OSTEOPOROSIS	INDI14Q2.txt
100625861	1	BONE LOSS	INDI14Q2.txt
100626023	1	OSTEOPOROSIS	INDI14Q3.txt
100628371	1	BREAST CANCER METASTATIC	INDI14Q2.txt
100628441	1	PROPHYLAXIS	INDI14Q2.txt
100637513	1	PLASMA CELL MYELOMA	INDI14Q2.txt
100637521	1	PRODUCT USED FOR UNKNOWN INDICATION	INDI14Q2.txt
100637571	1	PRODUCT USED FOR UNKNOWN INDICATION	INDI14Q2.txt
100637682	1	PRODUCT USED FOR UNKNOWN INDICATION	INDI14Q2.txt
100637701	1	PRODUCT USED FOR UNKNOWN INDICATION	INDI14Q2.txt
100637711	1	PRODUCT USED FOR UNKNOWN INDICATION	INDI14Q2.txt
100637791	1	OSTEOPOROSIS	INDI14Q2.txt
100637801	1	OSTEOPOROSIS POSTMENOPAUSAL	INDI14Q2.txt
100637941	1	PRODUCT USED FOR UNKNOWN INDICATION	INDI14Q2.txt
100638231	1	PRODUCT USED FOR UNKNOWN INDICATION	INDI14Q2.txt
100638291	1	OSTEOPOROSIS POSTMENOPAUSAL	INDI14Q2.txt
100638291	2	SUPPLEMENTATION THERAPY	INDI14Q2.txt
100638312	1	OSTEOPOROSIS POSTMENOPAUSAL	INDI14Q3.txt
100638341	1	OSTEOPOROSIS POSTMENOPAUSAL	INDI14Q2.txt
100638351	1	OSTEOPOROSIS POSTMENOPAUSAL	INDI14Q2.txt
100640101	1	OSTEOPOROSIS POSTMENOPAUSAL	INDI14Q2.txt
100641922	1	OSTEOPOROSIS POSTMENOPAUSAL	INDI14Q2.txt
100642281	1	OSTEOPOROSIS POSTMENOPAUSAL	INDI14Q2.txt
100642641	1	OSTEOPOROSIS POSTMENOPAUSAL	INDI14Q2.txt
100644011	1	OSTEOPOROSIS POSTMENOPAUSAL	INDI14Q2.txt
100644201	1	OSTEOPOROSIS POSTMENOPAUSAL	INDI14Q2.txt
100644262	1	OSTEOPOROSIS	INDI14Q2.txt
100645652	1	OSTEOPOROSIS	INDI16Q1.txt
100650232	1	PRODUCT USED FOR UNKNOWN INDICATION	INDI14Q2.txt
100653561	1	PRODUCT USED FOR UNKNOWN INDICATION	INDI14Q2.txt
100666553	1	METASTASES TO BONE	INDI14Q4.txt
100666553	2	PRODUCT USED FOR UNKNOWN INDICATION	INDI14Q4.txt
100666553	3	PRODUCT USED FOR UNKNOWN INDICATION	INDI14Q4.txt
100666553	4	PRODUCT USED FOR UNKNOWN INDICATION	INDI14Q4.txt
100666553	5	PRODUCT USED FOR UNKNOWN INDICATION	INDI14Q4.txt
100666553	6	PRODUCT USED FOR UNKNOWN INDICATION	INDI14Q4.txt
100666553	7	PRODUCT USED FOR UNKNOWN INDICATION	INDI14Q4.txt
100666553	8	PRODUCT USED FOR UNKNOWN INDICATION	INDI14Q4.txt
100668883	1	RENAL CANCER	INDI15Q1.txt
100668883	2	RENAL CANCER	INDI15Q1.txt
100669041	1	PRODUCT USED FOR UNKNOWN INDICATION	INDI14Q2.txt
100669401	1	PRODUCT USED FOR UNKNOWN INDICATION	INDI14Q2.txt
100669411	1	PRODUCT USED FOR UNKNOWN INDICATION	INDI14Q2.txt
100669421	1	PRODUCT USED FOR UNKNOWN INDICATION	INDI14Q2.txt
100670111	1	PRODUCT USED FOR UNKNOWN INDICATION	INDI14Q2.txt
100670161	1	PRODUCT USED FOR UNKNOWN INDICATION	INDI14Q2.txt
100670711	1	OSTEOPOROSIS	INDI14Q2.txt
100670772	1	OSTEOPOROSIS POSTMENOPAUSAL	INDI14Q2.txt
100670841	1	OSTEOPOROSIS POSTMENOPAUSAL	INDI14Q2.txt
100671032	1	OSTEOPOROSIS	INDI14Q2.txt
100671641	1	OSTEOPOROSIS POSTMENOPAUSAL	INDI14Q2.txt
100671821	1	PRODUCT USED FOR UNKNOWN INDICATION	INDI14Q2.txt
100672681	1	OSTEOPOROSIS	INDI14Q2.txt
100672691	1	OSTEOPOROSIS POSTMENOPAUSAL	INDI14Q2.txt
100673821	1	BONE CANCER METASTATIC	INDI14Q2.txt
100675581	1	OSTEOPOROSIS POSTMENOPAUSAL	INDI14Q2.txt
100676251	1	PROPHYLAXIS	INDI14Q2.txt
100678441	1	PRODUCT USED FOR UNKNOWN INDICATION	INDI14Q2.txt
100693431	1	PRODUCT USED FOR UNKNOWN INDICATION	INDI14Q2.txt
100693661	1	OSTEOPOROSIS	INDI14Q2.txt
100694151	1	OSTEOPOROSIS POSTMENOPAUSAL	INDI14Q2.txt
100694302	1	PROPHYLAXIS	INDI14Q2.txt
100694302	2	BREAST CANCER METASTATIC	INDI14Q2.txt
100694302	3	NEOPLASM	INDI14Q2.txt
100694422	1	PROSTATE CANCER	INDI14Q4.txt
100694422	2	PRODUCT USED FOR UNKNOWN INDICATION	INDI14Q4.txt
100694422	3	PRODUCT USED FOR UNKNOWN INDICATION	INDI14Q4.txt
100694422	4	PROSTATE CANCER	INDI14Q4.txt
100694422	5	DIABETES MELLITUS	INDI14Q4.txt
100694422	6	PROSTATE CANCER	INDI14Q4.txt
100694422	7	PROSTATE CANCER	INDI14Q4.txt
100695762	1	METASTASES TO BONE	INDI14Q2.txt
100695762	2	NEOPLASM PROSTATE	INDI14Q2.txt
100695762	3	PRODUCT USED FOR UNKNOWN INDICATION	INDI14Q2.txt
100696301	1	PRODUCT USED FOR UNKNOWN INDICATION	INDI14Q2.txt
100696872	1	PRODUCT USED FOR UNKNOWN INDICATION	INDI14Q2.txt
100697241
100698831	1	OSTEOPOROSIS	INDI14Q2.txt
100698861	1	OSTEOPOROSIS POSTMENOPAUSAL	INDI14Q2.txt
100699082	1	WHITE BLOOD CELL COUNT INCREASED	INDI14Q2.txt
100699091	1	OSTEOPOROSIS POSTMENOPAUSAL	INDI14Q2.txt
100699772	1	PRODUCT USED FOR UNKNOWN INDICATION	INDI14Q2.txt
100699781	1	PRODUCT USED FOR UNKNOWN INDICATION	INDI14Q2.txt
100699781	2	OSTEOPOROSIS	INDI14Q2.txt
100699781	3	MUSCULOSKELETAL PAIN	INDI14Q2.txt
100699781	4	GASTRITIS	INDI14Q2.txt
100700841	1	PRODUCT USED FOR UNKNOWN INDICATION	INDI14Q2.txt
100701931	1	PRODUCT USED FOR UNKNOWN INDICATION	INDI14Q2.txt
100709261	1	PRODUCT USED FOR UNKNOWN INDICATION	INDI14Q2.txt
100716231	1	OSTEOPOROSIS POSTMENOPAUSAL	INDI14Q2.txt
100716243	1	OSTEOPOROSIS	INDI14Q4.txt
100716541	1	METASTASES TO BONE	INDI14Q2.txt
100716571	1	PRODUCT USED FOR UNKNOWN INDICATION	INDI14Q2.txt
100716591	1	OSTEOPOROSIS POSTMENOPAUSAL	INDI14Q2.txt
100716771	1	OSTEOPOROSIS POSTMENOPAUSAL	INDI14Q2.txt
100716771	3	HYPERTENSION	INDI14Q2.txt
100716871	1	PROSTATE CANCER	INDI14Q2.txt
100717122	1	OSTEOPOROSIS	INDI14Q2.txt
100717211	1	OSTEOPOROSIS	INDI14Q2.txt
100717863	1	METASTASES TO BONE	INDI19Q2.txt
100717863	2	HYPERTENSION	INDI19Q2.txt
100717863	3	LIPIDS ABNORMAL	INDI19Q2.txt
100717863	4	HYPERTENSION	INDI19Q2.txt
100717863	5	CEREBRAL INFARCTION	INDI19Q2.txt
100717863	6	BREAST CANCER RECURRENT	INDI19Q2.txt
100718943	1	OSTEOPOROSIS POSTMENOPAUSAL	INDI14Q3.txt
100719061	1	OSTEOPOROSIS	INDI14Q2.txt
100719271	1	PRODUCT USED FOR UNKNOWN INDICATION	INDI14Q2.txt
100719372	1	OSTEOPOROSIS	INDI14Q2.txt
100719391	1	PROPHYLAXIS	INDI14Q2.txt
100719391	2	METASTASES TO BONE	INDI14Q2.txt
100719483	1	OSTEOPOROSIS	INDI14Q4.txt
100719483	2	NEPHROGENIC ANAEMIA	INDI14Q4.txt
100719483	3	HYPERPARATHYROIDISM	INDI14Q4.txt
100719483	5	HYPERPHOSPHATAEMIA	INDI14Q4.txt
100719483	6	GASTRITIS PROPHYLAXIS	INDI14Q4.txt
100719483	7	OSTEOPOROSIS	INDI14Q4.txt
100719483	8	HYPERPARATHYROIDISM	INDI14Q4.txt
100719491	1	PROPHYLAXIS	INDI14Q2.txt
100719491	2	METASTASES TO BONE	INDI14Q2.txt
100719501	1	PRODUCT USED FOR UNKNOWN INDICATION	INDI14Q2.txt
100719542	1	PRODUCT USED FOR UNKNOWN INDICATION	INDI14Q2.txt
100720101	1	PROPHYLAXIS	INDI14Q2.txt
100720101	2	METASTASES TO BONE	INDI14Q2.txt
100721611	1	OSTEOPOROSIS	INDI14Q2.txt
100721741	1	PRODUCT USED FOR UNKNOWN INDICATION	INDI14Q2.txt
100724576	1	METASTASES TO BONE	INDI15Q3.txt
100725231	1	PRODUCT USED FOR UNKNOWN INDICATION	INDI14Q2.txt
100735012	1	OSTEOPOROSIS POSTMENOPAUSAL	INDI14Q2.txt
100735012	4	GASTROOESOPHAGEAL REFLUX DISEASE	INDI14Q2.txt
100735012	5	GASTROOESOPHAGEAL REFLUX DISEASE	INDI14Q2.txt
100735012	6	HYPERTENSION	INDI14Q2.txt
100735012	7	BLOOD CHOLESTEROL INCREASED	INDI14Q2.txt
100735012	8	INSOMNIA	INDI14Q2.txt
100736151	1	PRODUCT USED FOR UNKNOWN INDICATION	INDI14Q2.txt
100736411	1	OSTEOPOROSIS	INDI14Q2.txt
100736891	1	PRODUCT USED FOR UNKNOWN INDICATION	INDI14Q2.txt
100738201	1	OSTEOPOROSIS	INDI14Q2.txt
100738411	1	PRODUCT USED FOR UNKNOWN INDICATION	INDI14Q2.txt
100738523	1	PROSTATE CANCER	INDI14Q4.txt
100738523	2	METASTASES TO BONE	INDI14Q4.txt
100738523	3	PRODUCT USED FOR UNKNOWN INDICATION	INDI14Q4.txt
100738523	4	ATRIAL FIBRILLATION	INDI14Q4.txt
100738523	5	PROSTATE CANCER	INDI14Q4.txt
100738523	6	HYPERLIPIDAEMIA	INDI14Q4.txt
100738523	7	ATRIAL FIBRILLATION	INDI14Q4.txt
100738523	8	HYPERTENSION	INDI14Q4.txt
100741481	1	OSTEOPOROSIS POSTMENOPAUSAL	INDI14Q2.txt
100741912	1	OSTEOPOROSIS	INDI14Q2.txt
100742734	1	OSTEOPOROSIS	INDI14Q4.txt
100744751	1	PRODUCT USED FOR UNKNOWN INDICATION	INDI14Q2.txt
100746451	1	OSTEOPOROSIS POSTMENOPAUSAL	INDI14Q2.txt
100746781	1	METASTASES TO BONE	INDI14Q2.txt
100746793	1	OSTEOPOROSIS POSTMENOPAUSAL	INDI14Q2.txt
100746871	1	PRODUCT USED FOR UNKNOWN INDICATION	INDI14Q2.txt
100746881	1	PRODUCT USED FOR UNKNOWN INDICATION	INDI14Q2.txt
100746972	1	HYPERCALCAEMIA OF MALIGNANCY	INDI14Q2.txt
100749241	1	OSTEOPOROSIS POSTMENOPAUSAL	INDI14Q2.txt
100753841	1	PRODUCT USED FOR UNKNOWN INDICATION	INDI14Q2.txt
100753871	1	PRODUCT USED FOR UNKNOWN INDICATION	INDI14Q2.txt
100753922	1	OSTEOPOROSIS POSTMENOPAUSAL	INDI14Q2.txt
100755041	1	OSTEOPOROSIS POSTMENOPAUSAL	INDI14Q2.txt
100755083	1	OSTEOPOROSIS POSTMENOPAUSAL	INDI15Q3.txt
100755083	2	TYPE 2 DIABETES MELLITUS	INDI15Q3.txt
100755083	5	RESTLESS LEGS SYNDROME	INDI15Q3.txt
100755334	1	OSTEOPOROSIS POSTMENOPAUSAL	INDI15Q2.txt
100755334	2	OSTEOPOROSIS	INDI15Q2.txt
100755334	3	PAIN	INDI15Q2.txt
100755352	1	OSTEOPOROSIS POSTMENOPAUSAL	INDI14Q2.txt
100756741	1	PROSTATE CANCER METASTATIC	INDI14Q2.txt
100756741	2	METASTASES TO BONE	INDI14Q2.txt
100757052	1	OSTEOPOROSIS POSTMENOPAUSAL	INDI14Q2.txt
100758361	1	PRODUCT USED FOR UNKNOWN INDICATION	INDI14Q2.txt
100758762	1	OSTEOPOROSIS POSTMENOPAUSAL	INDI14Q2.txt
100759011	1	PRODUCT USED FOR UNKNOWN INDICATION	INDI14Q2.txt
100767231	1	PRODUCT USED FOR UNKNOWN INDICATION	INDI14Q2.txt
100767541	1	OSTEOPOROSIS POSTMENOPAUSAL	INDI14Q2.txt
100767962	1	OSTEOPOROSIS	INDI14Q3.txt
100778952	1	PRODUCT USED FOR UNKNOWN INDICATION	INDI14Q3.txt
100779024	1	OSTEOPOROSIS POSTMENOPAUSAL	INDI15Q1.txt
100779024	3	BLOOD PRESSURE	INDI15Q1.txt
100779121	1	PRODUCT USED FOR UNKNOWN INDICATION	INDI14Q2.txt
100779521	1	OSTEOPOROSIS	INDI14Q2.txt
100779621	1	PRODUCT USED FOR UNKNOWN INDICATION	INDI14Q2.txt
100779641	1	PRODUCT USED FOR UNKNOWN INDICATION	INDI14Q2.txt
100779711	1	PRODUCT USED FOR UNKNOWN INDICATION	INDI14Q2.txt
100779941	1	PRODUCT USED FOR UNKNOWN INDICATION	INDI14Q2.txt
100781041	1	PRODUCT USED FOR UNKNOWN INDICATION	INDI14Q2.txt
100782071	1	PRODUCT USED FOR UNKNOWN INDICATION	INDI14Q2.txt
100782091	1	PRODUCT USED FOR UNKNOWN INDICATION	INDI14Q2.txt
100782091	2	DISEASE PROGRESSION	INDI14Q2.txt
100782091	3	DISEASE PROGRESSION	INDI14Q2.txt
100782091	4	DISEASE PROGRESSION	INDI14Q2.txt
100782141	1	PRODUCT USED FOR UNKNOWN INDICATION	INDI14Q2.txt
100782271	1	PRODUCT USED FOR UNKNOWN INDICATION	INDI14Q2.txt
100782391	1	PRODUCT USED FOR UNKNOWN INDICATION	INDI14Q2.txt
100782401	1	PRODUCT USED FOR UNKNOWN INDICATION	INDI14Q2.txt
100782411	1	PRODUCT USED FOR UNKNOWN INDICATION	INDI14Q2.txt
100782471	1	METASTASES TO BONE	INDI14Q2.txt
100782481	1	PRODUCT USED FOR UNKNOWN INDICATION	INDI14Q2.txt
100782522	1	OSTEOPOROSIS	INDI14Q2.txt
100782561	1	OSTEOPOROSIS POSTMENOPAUSAL	INDI14Q2.txt
100783951	1	PRODUCT USED FOR UNKNOWN INDICATION	INDI14Q2.txt
100784262	1	OSTEOPOROSIS POSTMENOPAUSAL	INDI14Q2.txt
100784361	1	PRODUCT USED FOR UNKNOWN INDICATION	INDI14Q2.txt
100784761	1	METASTASES TO BONE	INDI14Q2.txt
100785601	1	PRODUCT USED FOR UNKNOWN INDICATION	INDI14Q2.txt
100786532	1	METASTASES TO BONE	INDI14Q2.txt
100786551	1	PRODUCT USED FOR UNKNOWN INDICATION	INDI14Q2.txt
100786581	1	PRODUCT USED FOR UNKNOWN INDICATION	INDI14Q2.txt
100786601	1	PRODUCT USED FOR UNKNOWN INDICATION	INDI14Q2.txt
100786601	3	NEURALGIA	INDI14Q2.txt
100786751	1	PRODUCT USED FOR UNKNOWN INDICATION	INDI14Q2.txt
100786801	1	PRODUCT USED FOR UNKNOWN INDICATION	INDI14Q2.txt
100786861	1	SENILE OSTEOPOROSIS	INDI14Q2.txt
100787011	1	PRODUCT USED FOR UNKNOWN INDICATION	INDI14Q2.txt
100787122	1	PRODUCT USED FOR UNKNOWN INDICATION	INDI14Q3.txt
100789231	1	PRODUCT USED FOR UNKNOWN INDICATION	INDI14Q2.txt
100789381	1	METASTASES TO BONE	INDI14Q2.txt
100792631	1	METASTASES TO BONE	INDI14Q2.txt
100792671	1	PRODUCT USED FOR UNKNOWN INDICATION	INDI14Q2.txt
100792671	2	PRODUCT USED FOR UNKNOWN INDICATION	INDI14Q2.txt
100792791	1	PROPHYLAXIS	INDI14Q2.txt
100792811	1	PRODUCT USED FOR UNKNOWN INDICATION	INDI14Q2.txt
100793232	1	BONE LOSS	INDI14Q2.txt
100793281	1	PRODUCT USED FOR UNKNOWN INDICATION	INDI14Q2.txt
100793901	1	METASTASES TO BONE	INDI14Q2.txt
100794031	1	PROPHYLAXIS	INDI14Q2.txt
100794031	2	METASTASES TO BONE	INDI14Q2.txt
100794801	1	PRODUCT USED FOR UNKNOWN INDICATION	INDI14Q2.txt
100795911	1	BONE DISORDER	INDI14Q2.txt
100796851	1	PROPHYLAXIS	INDI14Q2.txt
100796851	2	METASTASES TO BONE	INDI14Q2.txt
100796871	1	PROPHYLAXIS	INDI14Q2.txt
100796871	2	METASTASES TO BONE	INDI14Q2.txt
100802231	1	OSTEOPOROSIS	INDI14Q2.txt
100803992	1	METASTASIS	INDI14Q3.txt
100804021	1	PRODUCT USED FOR UNKNOWN INDICATION	INDI14Q2.txt
100804572	1	OSTEOPOROSIS	INDI14Q2.txt
100804692	1	METASTASES TO BONE	INDI14Q2.txt
100804711	1	PRODUCT USED FOR UNKNOWN INDICATION	INDI14Q2.txt
100804721	1	PRODUCT USED FOR UNKNOWN INDICATION	INDI14Q2.txt
100805262	1	PRODUCT USED FOR UNKNOWN INDICATION	INDI14Q2.txt
100805262	2	PRODUCT USED FOR UNKNOWN INDICATION	INDI14Q2.txt
100805631	1	PRODUCT USED FOR UNKNOWN INDICATION	INDI14Q2.txt
100806381	1	PRODUCT USED FOR UNKNOWN INDICATION	INDI14Q2.txt
100806421	1	OSTEOPOROSIS	INDI14Q2.txt
100809371	1	OSTEOPOROSIS POSTMENOPAUSAL	INDI14Q2.txt
100809432	1	OSTEOPOROSIS POSTMENOPAUSAL	INDI14Q2.txt
100809432	5	HYPERTONIC BLADDER	INDI14Q2.txt
100809432	6	SLEEP DISORDER	INDI14Q2.txt
100809462	1	PRODUCT USED FOR UNKNOWN INDICATION	INDI14Q2.txt
100821821	1	PROPHYLAXIS	INDI14Q2.txt
100824222	1	METASTASES TO BONE	INDI14Q2.txt
100824581	1	OSTEOPOROSIS POSTMENOPAUSAL	INDI14Q2.txt
100824594	1	PRODUCT USED FOR UNKNOWN INDICATION	INDI14Q4.txt
100824801	1	PRODUCT USED FOR UNKNOWN INDICATION	INDI14Q2.txt
100824821	1	PRODUCT USED FOR UNKNOWN INDICATION	INDI14Q2.txt
100827221	1	PROPHYLAXIS	INDI14Q2.txt
100827221	2	METASTASES TO BONE	INDI14Q2.txt
100827241	1	METASTASES TO BONE	INDI14Q2.txt
100827241	2	PROPHYLAXIS	INDI14Q2.txt
100827251	1	METASTASES TO BONE	INDI14Q2.txt
100827311	1	PRODUCT USED FOR UNKNOWN INDICATION	INDI14Q2.txt
100827332	1	PRODUCT USED FOR UNKNOWN INDICATION	INDI14Q2.txt
100827361	1	PRODUCT USED FOR UNKNOWN INDICATION	INDI14Q2.txt
100827372	1	OSTEOPOROSIS	INDI14Q2.txt
100827471	1	METASTASES TO BONE	INDI14Q2.txt
100829332	1	PRODUCT USED FOR UNKNOWN INDICATION	INDI14Q2.txt
100829371	1	PRODUCT USED FOR UNKNOWN INDICATION	INDI14Q2.txt
100829451	1	PROPHYLAXIS	INDI14Q2.txt
100829461	1	PROPHYLAXIS	INDI14Q2.txt
100829541	1	OSTEOPOROSIS	INDI14Q2.txt
100829621	1	PROPHYLAXIS	INDI14Q2.txt
100829621	2	METASTASES TO BONE	INDI14Q2.txt
100829772	1	OSTEOPOROSIS POSTMENOPAUSAL	INDI14Q2.txt
100829772	5	DIABETES MELLITUS	INDI14Q2.txt
100829772	6	ANGINA PECTORIS	INDI14Q2.txt
100832701	1	OSTEOPOROSIS POSTMENOPAUSAL	INDI14Q2.txt
100832751	1	PRODUCT USED FOR UNKNOWN INDICATION	INDI14Q2.txt
100832771	1	OSTEOPOROSIS	INDI14Q2.txt
100832771	2	MULTIPLE SCLEROSIS	INDI14Q2.txt
100832781	1	OSTEOPOROSIS POSTMENOPAUSAL	INDI14Q2.txt
100832981	1	PRODUCT USED FOR UNKNOWN INDICATION	INDI14Q2.txt
100833011	1	BONE LOSS	INDI14Q2.txt
100833101	1	NEPHROGENIC ANAEMIA	INDI14Q2.txt
100833132	1	PRODUCT USED FOR UNKNOWN INDICATION	INDI14Q2.txt
100833132	18	MYALGIA	INDI14Q2.txt
100833132	19	MUSCLE SPASMS	INDI14Q2.txt
100833132	20	ANXIETY	INDI14Q2.txt
100833132	25	EYE DISORDER	INDI14Q2.txt
100833132	26	PAIN	INDI14Q2.txt
100833132	33	THYROID DISORDER	INDI14Q2.txt
100833132	39	PAIN	INDI14Q2.txt
100833132	40	HYPERTENSION	INDI14Q2.txt
100833472	1	SENILE OSTEOPOROSIS	INDI14Q2.txt
100833651	1	OSTEOPOROSIS POSTMENOPAUSAL	INDI14Q2.txt
100833771	1	OSTEOPOROSIS POSTMENOPAUSAL	INDI14Q2.txt
100833822	1	OSTEOPOROSIS POSTMENOPAUSAL	INDI14Q2.txt
100833902	1	OSTEOPOROSIS POSTMENOPAUSAL	INDI14Q2.txt
100834011	1	OSTEOPOROSIS	INDI14Q2.txt
100835151	1	OSTEOPOROSIS PROPHYLAXIS	INDI14Q2.txt
100835221	1	OSTEOPOROSIS	INDI14Q2.txt
100838321	1	PRODUCT USED FOR UNKNOWN INDICATION	INDI14Q2.txt
100838321	2	PRODUCT USED FOR UNKNOWN INDICATION	INDI14Q2.txt
100847711	1	OSTEOPOROSIS POSTMENOPAUSAL	INDI14Q2.txt
100847881	1	PRODUCT USED FOR UNKNOWN INDICATION	INDI14Q2.txt
100848331	1	PRODUCT USED FOR UNKNOWN INDICATION	INDI14Q2.txt
100848911	1	OSTEOPOROSIS	INDI14Q2.txt
100850361	1	OSTEOPOROSIS POSTMENOPAUSAL	INDI14Q2.txt
100853901	1	METASTASES TO BONE	INDI14Q2.txt
100853901	2	PROPHYLAXIS	INDI14Q2.txt
100853923	1	OSTEOPOROSIS	INDI14Q2.txt
100853954	1	OSTEOPOROSIS	INDI14Q2.txt
100853954	2	OSTEOPOROSIS	INDI14Q2.txt
100853954	3	OSTEOPOROSIS	INDI14Q2.txt
100854182	1	OSTEOPOROSIS POSTMENOPAUSAL	INDI14Q2.txt
100854191	1	OSTEOPOROSIS POSTMENOPAUSAL	INDI14Q2.txt
100856921	1	PRODUCT USED FOR UNKNOWN INDICATION	INDI14Q2.txt
100856991	1	BONE GIANT CELL TUMOUR	INDI14Q2.txt
100857161	1	OSTEOPOROSIS POSTMENOPAUSAL	INDI14Q2.txt
100857493	1	METASTASES TO BONE	INDI14Q3.txt
100857493	2	NON-SMALL CELL LUNG CANCER	INDI14Q3.txt
100857493	3	NON-SMALL CELL LUNG CANCER	INDI14Q3.txt
100860532	1	OSTEOPOROSIS POSTMENOPAUSAL	INDI14Q3.txt
100861102	1	OSTEOPOROSIS POSTMENOPAUSAL	INDI14Q3.txt
100861802	1	OSTEOPOROSIS POSTMENOPAUSAL	INDI14Q2.txt
100862121	1	PRODUCT USED FOR UNKNOWN INDICATION	INDI14Q2.txt
100867021	1	OSTEOPOROSIS	INDI14Q2.txt
100868531	1	PRODUCT USED FOR UNKNOWN INDICATION	INDI14Q2.txt
100868531	2	PRODUCT USED FOR UNKNOWN INDICATION	INDI14Q2.txt
100868773	1	BONE CANCER	INDI14Q3.txt
100868773	2	PROPHYLAXIS	INDI14Q3.txt
100868773	3	HYPERTENSION	INDI14Q3.txt
100868773	4	HYPERTENSION	INDI14Q3.txt
100868773	5	ANAEMIA	INDI14Q3.txt
100868773	6	HYPOKALAEMIA	INDI14Q3.txt
100869331	1	OSTEOPOROSIS	INDI14Q2.txt
100871392	1	OSTEOPOROSIS	INDI14Q4.txt
100879411	1	OSTEOPOROSIS POSTMENOPAUSAL	INDI14Q2.txt
100879421	1	PRODUCT USED FOR UNKNOWN INDICATION	INDI14Q2.txt
100879431	1	PRODUCT USED FOR UNKNOWN INDICATION	INDI14Q2.txt
100879452	1	OSTEOPOROSIS	INDI14Q4.txt
100879471	1	OSTEOPOROSIS	INDI14Q2.txt
100879481	1	PROPHYLAXIS	INDI14Q2.txt
100879481	2	METASTASES TO BONE	INDI14Q2.txt
100879511	1	PRODUCT USED FOR UNKNOWN INDICATION	INDI14Q2.txt
100879521	1	OSTEOPOROSIS POSTMENOPAUSAL	INDI14Q2.txt
100879771	1	OSTEOPOROSIS POSTMENOPAUSAL	INDI14Q2.txt
100879793	1	OSTEOPOROSIS	INDI14Q2.txt
100879793	2	OSTEOPENIA	INDI14Q2.txt
100879793	3	CONSTIPATION	INDI14Q2.txt
100879793	4	HYPERTENSION	INDI14Q2.txt
100879801	1	PRODUCT USED FOR UNKNOWN INDICATION	INDI14Q2.txt
100879801	2	PRODUCT USED FOR UNKNOWN INDICATION	INDI14Q2.txt
100879811	1	OSTEOPOROSIS POSTMENOPAUSAL	INDI14Q2.txt
100880881	1	OSTEOPOROSIS POSTMENOPAUSAL	INDI14Q2.txt
100880941	1	OSTEOPOROSIS POSTMENOPAUSAL	INDI14Q2.txt
100880951	1	PROPHYLAXIS	INDI14Q2.txt
100880951	2	METASTASES TO BONE	INDI14Q2.txt
100881012	1	OSTEOPOROSIS POSTMENOPAUSAL	INDI14Q2.txt
100881072	1	SENILE OSTEOPOROSIS	INDI14Q2.txt
100881351	1	OSTEOPOROSIS POSTMENOPAUSAL	INDI14Q2.txt
100882761	1	OSTEOPOROSIS POSTMENOPAUSAL	INDI14Q2.txt
100888061	1	PRODUCT USED FOR UNKNOWN INDICATION	INDI14Q2.txt
100888321	1	OSTEOPOROSIS POSTMENOPAUSAL	INDI14Q2.txt
100888402	1	OSTEOPOROSIS POSTMENOPAUSAL	INDI14Q2.txt
100888601	1	OSTEOPOROSIS POSTMENOPAUSAL	INDI14Q2.txt
100888721	1	OSTEOPOROSIS POSTMENOPAUSAL	INDI14Q2.txt
100888901	1	OSTEOPOROSIS	INDI14Q2.txt
100888961	1	PROSTATE CANCER METASTATIC	INDI14Q2.txt
100888961	2	PROSTATE CANCER METASTATIC	INDI14Q2.txt
100889461	1	OSTEOPOROSIS POSTMENOPAUSAL	INDI14Q2.txt
100889661	1	OSTEOPOROSIS	INDI14Q2.txt
100889941	1	OSTEOPOROSIS POSTMENOPAUSAL	INDI14Q2.txt
100890041	1	PROPHYLAXIS	INDI14Q2.txt
100890041	2	PRODUCT USED FOR UNKNOWN INDICATION	INDI14Q2.txt
100890041	3	PRODUCT USED FOR UNKNOWN INDICATION	INDI14Q2.txt
100890122	1	OSTEOPOROSIS POSTMENOPAUSAL	INDI14Q2.txt
100893033	1	OSTEOPOROSIS POSTMENOPAUSAL	INDI14Q3.txt
100893641	1	OSTEOPOROSIS	INDI14Q2.txt
100898311	1	OSTEOPOROSIS POSTMENOPAUSAL	INDI14Q2.txt
100899261	1	OSTEOPOROSIS POSTMENOPAUSAL	INDI14Q2.txt
100940062	1	OSTEOPOROSIS	INDI19Q2.txt
100940062	2	OSTEOPOROSIS	INDI19Q2.txt
100940062	3	OSTEOPOROSIS	INDI19Q2.txt
100940062	5	PRODUCT USED FOR UNKNOWN INDICATION	INDI19Q2.txt
100940071	1	PRODUCT USED FOR UNKNOWN INDICATION	INDI14Q2.txt
100940184	1	METASTASES TO BONE	INDI14Q2.txt
100940184	2	PRODUCT USED FOR UNKNOWN INDICATION	INDI14Q2.txt
100940371	1	PROPHYLAXIS	INDI14Q2.txt
100940401	1	PROPHYLAXIS	INDI14Q2.txt
100940401	2	METASTASES TO BONE	INDI14Q2.txt
100940421	1	PROPHYLAXIS	INDI14Q2.txt
100940421	2	METASTASES TO BONE	INDI14Q2.txt
100941401	1	OSTEOPOROSIS	INDI14Q2.txt
100942191	1	PROPHYLAXIS	INDI14Q2.txt
100942191	2	METASTASES TO BONE	INDI14Q2.txt
100942201	1	PRODUCT USED FOR UNKNOWN INDICATION	INDI14Q2.txt
100942221	1	BONE DENSITY INCREASED	INDI14Q2.txt
100942361	1	PRODUCT USED FOR UNKNOWN INDICATION	INDI14Q2.txt
100942402	1	BONE DISORDER	INDI14Q2.txt
100942402	2	PROPHYLAXIS	INDI14Q2.txt
100942402	3	METASTASES TO BONE	INDI14Q2.txt
100943092	1	OSTEOPOROSIS	INDI14Q2.txt
100943092	11	PAIN	INDI14Q2.txt
100943171	1	PROPHYLAXIS	INDI14Q2.txt
100943171	2	METASTASES TO BONE	INDI14Q2.txt
100943592	1	METASTASES TO BONE	INDI14Q3.txt
100943832	1	METASTASES TO BONE	INDI14Q2.txt
100943832	2	PRODUCT USED FOR UNKNOWN INDICATION	INDI14Q2.txt
100946361	1	OSTEOPOROSIS POSTMENOPAUSAL	INDI14Q2.txt
100946361	7	ARTHRITIS	INDI14Q2.txt
100949531	1	OSTEOPOROSIS POSTMENOPAUSAL	INDI14Q2.txt
100949932	1	PRODUCT USED FOR UNKNOWN INDICATION	INDI14Q2.txt
100950744	1	OSTEOPOROSIS POSTMENOPAUSAL	INDI14Q3.txt
100950792	1	OSTEOPOROSIS POSTMENOPAUSAL	INDI14Q2.txt
100950792	2	HYPOVITAMINOSIS	INDI14Q2.txt
100951771	1	PROSTATE CANCER METASTATIC	INDI14Q2.txt
100951781	1	OSTEOPOROSIS POSTMENOPAUSAL	INDI14Q2.txt
100954551	1	OSTEOPOROSIS POSTMENOPAUSAL	INDI14Q2.txt
100955301	1	PRODUCT USED FOR UNKNOWN INDICATION	INDI14Q2.txt
100955391	1	OSTEOPOROSIS POSTMENOPAUSAL	INDI14Q2.txt
100955391	3	PROPHYLAXIS	INDI14Q2.txt
100957274	1	OSTEOPOROSIS	INDI17Q1.txt
100957274	2	HYPERCALCAEMIA	INDI17Q1.txt
100957274	3	RENAL FAILURE	INDI17Q1.txt
100957274	4	PARENTERAL NUTRITION	INDI17Q1.txt
100957274	5	PARENTERAL NUTRITION	INDI17Q1.txt
100957274	6	DIABETES MELLITUS	INDI17Q1.txt
100957274	7	HYPOPHOSPHATAEMIA	INDI17Q1.txt
100959531	1	PRODUCT USED FOR UNKNOWN INDICATION	INDI14Q2.txt
100961361	1	OSTEOPOROSIS POSTMENOPAUSAL	INDI14Q2.txt
100961622	1	OSTEOPOROSIS POSTMENOPAUSAL	INDI14Q3.txt
100964751	1	OSTEOPOROSIS POSTMENOPAUSAL	INDI14Q2.txt
100965151	1	OSTEOPOROSIS	INDI14Q2.txt
100966401
100972622	1	METASTASES TO BONE	INDI14Q2.txt
100972622	2	BREAST CANCER METASTATIC	INDI14Q2.txt
100972631	1	BREAST CANCER METASTATIC	INDI14Q2.txt
100972651	1	PRODUCT USED FOR UNKNOWN INDICATION	INDI14Q2.txt
100972661	1	PRODUCT USED FOR UNKNOWN INDICATION	INDI14Q2.txt
100973441	1	METASTASES TO BONE	INDI14Q2.txt
100973441	2	PROPHYLAXIS	INDI14Q2.txt
100973472	1	PRODUCT USED FOR UNKNOWN INDICATION	INDI14Q2.txt
100974731	1	OSTEOPOROSIS POSTMENOPAUSAL	INDI14Q2.txt
100974771	1	PRODUCT USED FOR UNKNOWN INDICATION	INDI14Q2.txt
100974781	1	OSTEOPOROSIS POSTMENOPAUSAL	INDI14Q2.txt
100974823	1	PRODUCT USED FOR UNKNOWN INDICATION	INDI14Q2.txt
100974911	1	PRODUCT USED FOR UNKNOWN INDICATION	INDI14Q2.txt
100975043	1	METASTASES TO BONE	INDI14Q4.txt
100975121	1	OSTEOPOROSIS POSTMENOPAUSAL	INDI14Q2.txt
100975651	1	PRODUCT USED FOR UNKNOWN INDICATION	INDI14Q2.txt
100979241	1	PROPHYLAXIS	INDI14Q2.txt
100979241	2	METASTASES TO BONE	INDI14Q2.txt
100979291	1	PROPHYLAXIS	INDI14Q2.txt
100979291	2	METASTASES TO BONE	INDI14Q2.txt
100979491	1	PROPHYLAXIS	INDI14Q2.txt
100979491	2	METASTASES TO BONE	INDI14Q2.txt
100979771	1	OSTEOPOROSIS	INDI14Q2.txt
100979851	1	PRODUCT USED FOR UNKNOWN INDICATION	INDI14Q2.txt
100979911	1	PRODUCT USED FOR UNKNOWN INDICATION	INDI14Q2.txt
100979941	1	OSTEOPOROSIS	INDI14Q2.txt
100980291	1	PRODUCT USED FOR UNKNOWN INDICATION	INDI14Q2.txt
100980324	1	METASTASES TO BONE	INDI14Q3.txt
100980324	2	BREAST CANCER	INDI14Q3.txt
100980324	3	METASTASES TO BONE	INDI14Q3.txt
100980324	4	METASTASES TO BONE	INDI14Q3.txt
100980324	5	METASTASES TO BONE	INDI14Q3.txt
100980491	1	PRODUCT USED FOR UNKNOWN INDICATION	INDI14Q2.txt
100984891	1	OSTEOPOROSIS POSTMENOPAUSAL	INDI14Q2.txt
100984891	2	OROPHARYNGEAL PAIN	INDI14Q2.txt
100994771	1	OSTEOPOROSIS POSTMENOPAUSAL	INDI14Q2.txt
100994771	2	OSTEOPOROSIS POSTMENOPAUSAL	INDI14Q2.txt
100995031	1	PRODUCT USED FOR UNKNOWN INDICATION	INDI14Q2.txt
100995222	1	OSTEOPOROSIS POSTMENOPAUSAL	INDI14Q3.txt
100995281	1	OSTEOPOROSIS POSTMENOPAUSAL	INDI14Q2.txt
101008621	1	PRODUCT USED FOR UNKNOWN INDICATION	INDI14Q2.txt
101009407	1	METASTASES TO BONE	INDI24Q3.txt
101009407	13	RENAL CANCER	INDI24Q3.txt
101009441	1	OSTEOPOROSIS POSTMENOPAUSAL	INDI14Q2.txt
101009481	1	PRODUCT USED FOR UNKNOWN INDICATION	INDI14Q2.txt
101009491	1	PRODUCT USED FOR UNKNOWN INDICATION	INDI14Q2.txt
101010971	1	PRODUCT USED FOR UNKNOWN INDICATION	INDI14Q2.txt
101010981	1	PRODUCT USED FOR UNKNOWN INDICATION	INDI14Q2.txt
101011001	1	OSTEOPOROSIS POSTMENOPAUSAL	INDI14Q2.txt
101011032	1	OSTEOPOROSIS	INDI14Q2.txt
101011041	1	LUNG CANCER METASTATIC	INDI14Q2.txt
101011061	1	OSTEOPOROSIS POSTMENOPAUSAL	INDI14Q2.txt
101011081	1	PRODUCT USED FOR UNKNOWN INDICATION	INDI14Q2.txt
101011091	1	PRODUCT USED FOR UNKNOWN INDICATION	INDI14Q2.txt
101011121	1	OSTEOPOROSIS POSTMENOPAUSAL	INDI14Q2.txt
101011161	1	PRODUCT USED FOR UNKNOWN INDICATION	INDI14Q2.txt
101011182	1	OSTEOPOROSIS	INDI14Q2.txt
101011215	1	OSTEOPOROSIS POSTMENOPAUSAL	INDI14Q2.txt
101011221	1	PRODUCT USED FOR UNKNOWN INDICATION	INDI14Q2.txt
101011381	1	OSTEOPOROSIS	INDI14Q2.txt
101011622	1	METASTASES TO BONE	INDI14Q4.txt
101011871	1	OSTEOPOROSIS	INDI14Q2.txt
101011871	6	VITAMIN D DECREASED	INDI14Q2.txt
101011871	7	CONVULSION	INDI14Q2.txt
101011871	8	CONVULSION	INDI14Q2.txt
101011871	10	PHARYNGITIS STREPTOCOCCAL	INDI14Q2.txt
101011931	1	OSTEOPOROTIC FRACTURE	INDI14Q2.txt
101012121	1	PRODUCT USED FOR UNKNOWN INDICATION	INDI14Q2.txt
101013796	1	OSTEOPOROSIS POSTMENOPAUSAL	INDI15Q4.txt
101013903	1	OSTEOPOROSIS POSTMENOPAUSAL	INDI14Q3.txt
101014411	1	OSTEOPOROSIS POSTMENOPAUSAL	INDI14Q2.txt
101014411	2	JOINT SWELLING	INDI14Q2.txt
101014411	3	JOINT SWELLING	INDI14Q2.txt
101014411	4	ARTHRITIS	INDI14Q2.txt
101014441	1	OSTEOPOROSIS	INDI14Q2.txt
101014452	1	OSTEOPOROSIS POSTMENOPAUSAL	INDI14Q2.txt
101014511	1	OSTEOPOROSIS	INDI14Q2.txt
101014531	1	OSTEOPOROSIS	INDI14Q2.txt
101014931	1	BREAST CANCER	INDI14Q2.txt
101014983	1	OSTEOPOROSIS POSTMENOPAUSAL	INDI15Q1.txt
101015002	1	OSTEOPOROSIS POSTMENOPAUSAL	INDI14Q2.txt
101015021	1	PROPHYLAXIS	INDI14Q2.txt
101015021	2	METASTASES TO BONE	INDI14Q2.txt
101015103	1	METASTASES TO BONE	INDI14Q4.txt
101022221	1	BONE DISORDER	INDI14Q2.txt
101022221	1	CHONDROPATHY	INDI14Q2.txt
101025051	1	OSTEOPOROSIS	INDI14Q2.txt
101025721	1	PRODUCT USED FOR UNKNOWN INDICATION	INDI14Q2.txt
101082111	1	PRODUCT USED FOR UNKNOWN INDICATION	INDI14Q2.txt
101082531	1	PRODUCT USED FOR UNKNOWN INDICATION	INDI14Q2.txt
101083551	1	PRODUCT USED FOR UNKNOWN INDICATION	INDI14Q2.txt
101084201	1	METASTASES TO BONE	INDI14Q2.txt
101084201	2	PROPHYLAXIS	INDI14Q2.txt
101084251	1	PRODUCT USED FOR UNKNOWN INDICATION	INDI14Q2.txt
101084441	1	OSTEOPOROSIS	INDI14Q2.txt
101085641	1	OSTEOPOROSIS POSTMENOPAUSAL	INDI14Q2.txt
101085891	1	OSTEOPOROSIS POSTMENOPAUSAL	INDI14Q2.txt
101086161	1	PRODUCT USED FOR UNKNOWN INDICATION	INDI14Q2.txt
101086191	1	OSTEOPOROSIS POSTMENOPAUSAL	INDI14Q2.txt
101086191	2	RENAL FAILURE CHRONIC	INDI14Q2.txt
101087261	1	OSTEOPOROSIS	INDI14Q2.txt
101087523	1	OSTEOPOROSIS POSTMENOPAUSAL	INDI14Q2.txt
101087523	5	COUGH	INDI14Q2.txt
101087632	1	OSTEOPOROSIS	INDI14Q2.txt
101087712	1	OSTEOPOROSIS	INDI14Q2.txt
101087991	1	PRODUCT USED FOR UNKNOWN INDICATION	INDI14Q2.txt
101088502	1	OSTEOPOROSIS POSTMENOPAUSAL	INDI14Q2.txt
101089002	1	PRODUCT USED FOR UNKNOWN INDICATION	INDI14Q3.txt
101089021	1	OSTEOPOROSIS POSTMENOPAUSAL	INDI14Q2.txt
101089041	1	OSTEOPOROSIS POSTMENOPAUSAL	INDI14Q2.txt
101089222	1	SPINAL FRACTURE	INDI14Q2.txt
101089272	1	OSTEOPOROSIS POSTMENOPAUSAL	INDI14Q2.txt
101089281	1	OSTEOPOROSIS POSTMENOPAUSAL	INDI14Q2.txt
101091531	1	PRODUCT USED FOR UNKNOWN INDICATION	INDI14Q2.txt
101093191	1	OSTEOPOROSIS POSTMENOPAUSAL	INDI14Q2.txt
101094891	1	OSTEOPOROSIS	INDI14Q2.txt
101096081	1	OSTEOPOROSIS	INDI14Q2.txt
101096171	1	PRODUCT USED FOR UNKNOWN INDICATION	INDI14Q2.txt
101096401	1	OSTEOPOROSIS POSTMENOPAUSAL	INDI14Q2.txt
101097054	1	OSTEOPOROSIS POSTMENOPAUSAL	INDI14Q4.txt
101098691	1	OSTEOPOROSIS POSTMENOPAUSAL	INDI14Q2.txt
101106562	1	OSTEOPOROSIS	INDI14Q3.txt
101109581	1	OSTEOPOROSIS POSTMENOPAUSAL	INDI14Q2.txt
101110331	1	BONE SCAN ABNORMAL	INDI14Q2.txt
101110331	1	OSTEOPOROSIS	INDI14Q2.txt
101120392	1	SENILE OSTEOPOROSIS	INDI14Q2.txt
101120392	2	SPINAL FRACTURE	INDI14Q2.txt
101140181	1	BREAST CANCER	INDI14Q2.txt
101141371	1	OSTEOPOROSIS	INDI14Q2.txt
101141792	1	PROPHYLAXIS	INDI14Q2.txt
101141792	2	METASTASES TO BONE	INDI14Q2.txt
101142212	1	OSTEOPOROSIS POSTMENOPAUSAL	INDI14Q2.txt
101142481	1	OSTEOPOROSIS	INDI14Q2.txt
101144211	1	PRODUCT USED FOR UNKNOWN INDICATION	INDI14Q2.txt
101144514	1	PRODUCT USED FOR UNKNOWN INDICATION	INDI14Q2.txt
101144612	1	OSTEOPOROSIS POSTMENOPAUSAL	INDI14Q2.txt
101144641	1	PRODUCT USED FOR UNKNOWN INDICATION	INDI14Q2.txt
101144662	1	OSTEOPOROSIS POSTMENOPAUSAL	INDI14Q2.txt
101144701	1	OSTEOPOROSIS POSTMENOPAUSAL	INDI14Q2.txt
101144762	1	OSTEOPOROSIS POSTMENOPAUSAL	INDI14Q2.txt
101144791	1	OSTEOPOROSIS POSTMENOPAUSAL	INDI14Q2.txt
101144821	1	OSTEOPOROSIS POSTMENOPAUSAL	INDI14Q2.txt
101144841	1	METASTASES TO BONE	INDI14Q2.txt
101144861	1	OSTEOPOROSIS POSTMENOPAUSAL	INDI14Q2.txt
101144891	1	OSTEOPOROSIS	INDI14Q2.txt
101144921	1	OSTEOPOROSIS	INDI14Q2.txt
101144951	1	OSTEOPOROSIS POSTMENOPAUSAL	INDI14Q2.txt
101280921	1	PROPHYLAXIS	INDI14Q2.txt
101280921	2	METASTASES TO BONE	INDI14Q2.txt
101286191	1	OSTEOPOROSIS POSTMENOPAUSAL	INDI14Q2.txt
101301531	1	OSTEOPOROSIS	INDI14Q2.txt
101338571	1	OSTEOPENIA	INDI14Q2.txt
101357954	1	OSTEOPOROSIS POSTMENOPAUSAL	INDI14Q2.txt
101358141	1	PROPHYLAXIS	INDI14Q2.txt
101358481	1	OSTEOPOROSIS	INDI14Q2.txt
101358521	1	PROPHYLAXIS	INDI14Q2.txt
101358521	2	METASTASES TO BONE	INDI14Q2.txt
101358581	1	OSTEOPOROSIS	INDI14Q2.txt
101359631	1	OSTEOPOROSIS POSTMENOPAUSAL	INDI14Q2.txt
101359701	1	OSTEOPOROSIS POSTMENOPAUSAL	INDI14Q2.txt
101359711	1	OSTEOPOROSIS POSTMENOPAUSAL	INDI14Q2.txt
101359851	1	PRODUCT USED FOR UNKNOWN INDICATION	INDI14Q2.txt
101359962	1	OSTEOPOROSIS POSTMENOPAUSAL	INDI14Q2.txt
101362341	1	PROSTATE CANCER	INDI14Q2.txt
101362721	1	PRODUCT USED FOR UNKNOWN INDICATION	INDI14Q2.txt
101362861	1	PRODUCT USED FOR UNKNOWN INDICATION	INDI14Q2.txt
101362901	1	PROPHYLAXIS	INDI14Q2.txt
101362901	2	METASTASES TO BONE	INDI14Q2.txt
101363482	1	OSTEOPOROSIS POSTMENOPAUSAL	INDI14Q3.txt
101366651	1	OSTEOPOROSIS POSTMENOPAUSAL	INDI14Q2.txt
101370461	1	OSTEOPOROSIS	INDI14Q2.txt
101373313	1	OSTEOPOROSIS POSTMENOPAUSAL	INDI14Q2.txt
101373313	3	CAROTID ARTERY DISEASE	INDI14Q2.txt
101374221	1	PRODUCT USED FOR UNKNOWN INDICATION	INDI14Q2.txt
101374251	1	PRODUCT USED FOR UNKNOWN INDICATION	INDI14Q2.txt
101375041	1	PRODUCT USED FOR UNKNOWN INDICATION	INDI14Q2.txt
101375061	1	OSTEOPOROSIS POSTMENOPAUSAL	INDI14Q2.txt
101375082	1	PRODUCT USED FOR UNKNOWN INDICATION	INDI14Q2.txt
101386261	1	PROPHYLAXIS	INDI14Q2.txt
101386261	2	METASTASES TO BONE	INDI14Q2.txt
101386271	1	METASTASES TO BONE	INDI14Q2.txt
101386271	2	PROPHYLAXIS	INDI14Q2.txt
101387791	1	PROPHYLAXIS	INDI14Q2.txt
101387791	2	METASTASES TO BONE	INDI14Q2.txt
101387801	1	METASTASES TO BONE	INDI14Q2.txt
101387801	2	PROPHYLAXIS	INDI14Q2.txt
101387801	3	PROPHYLAXIS	INDI14Q2.txt
101387821	1	PROPHYLAXIS	INDI14Q2.txt
101387821	2	METASTASES TO BONE	INDI14Q2.txt
101387831	1	PROPHYLAXIS	INDI14Q2.txt
101387831	2	METASTASES TO BONE	INDI14Q2.txt
101387841	1	PROPHYLAXIS	INDI14Q2.txt
101387841	2	METASTASES TO BONE	INDI14Q2.txt
101387861	1	METASTASES TO BONE	INDI14Q2.txt
101387861	2	PROPHYLAXIS	INDI14Q2.txt
101392881	1	PROPHYLAXIS	INDI14Q2.txt
101392881	2	METASTASES TO BONE	INDI14Q2.txt
101392892	1	OSTEOPOROSIS	INDI14Q2.txt
101392892	4	HYPOAESTHESIA	INDI14Q2.txt
101392892	8	THROMBOSIS PROPHYLAXIS	INDI14Q2.txt
101392892	9	THROMBOSIS PROPHYLAXIS	INDI14Q2.txt
101392921	1	METASTASES TO BONE	INDI14Q2.txt
101392921	2	PROPHYLAXIS	INDI14Q2.txt
101394191	1	METASTASES TO BONE	INDI14Q2.txt
101394191	2	PROPHYLAXIS	INDI14Q2.txt
101394531	1	METASTASES TO BONE	INDI14Q2.txt
101394531	2	PROPHYLAXIS	INDI14Q2.txt
101394541	1	METASTASES TO BONE	INDI14Q2.txt
101394541	2	PROPHYLAXIS	INDI14Q2.txt
101394561	1	METASTASES TO BONE	INDI14Q2.txt
101394561	2	PROPHYLAXIS	INDI14Q2.txt
101394571	1	METASTASES TO BONE	INDI14Q2.txt
101394571	2	PROPHYLAXIS	INDI14Q2.txt
101394581	1	METASTASES TO BONE	INDI14Q2.txt
101394581	2	PROPHYLAXIS	INDI14Q2.txt
101397331	1	PROPHYLAXIS	INDI14Q2.txt
101397331	2	METASTASES TO BONE	INDI14Q2.txt
101397431	1	OSTEOPOROSIS	INDI14Q2.txt
101421811	1	OSTEOPOROSIS	INDI14Q2.txt
101422305	1	BREAST CANCER	INDI18Q1.txt
101422352	1	OSTEOPOROSIS POSTMENOPAUSAL	INDI14Q2.txt
101422521	1	OSTEOPOROSIS POSTMENOPAUSAL	INDI14Q2.txt
101422731	1	METASTASES TO BONE	INDI14Q2.txt
101422731	2	PROPHYLAXIS	INDI14Q2.txt
101423131	1	METASTASES TO BONE	INDI14Q2.txt
101423183	1	METASTASES TO BONE	INDI15Q3.txt
101423183	2	METASTASES TO BONE	INDI15Q3.txt
101423581	1	PRODUCT USED FOR UNKNOWN INDICATION	INDI14Q2.txt
101423821	1	PROPHYLAXIS	INDI14Q2.txt
101423821	2	METASTASES TO BONE	INDI14Q2.txt
101423851	1	METASTASES TO BONE	INDI14Q2.txt
101423872	1	OSTEOPOROSIS	INDI14Q2.txt
101424071	1	OSTEOPOROSIS POSTMENOPAUSAL	INDI14Q2.txt
101424082	1	BREAST CANCER METASTATIC	INDI14Q2.txt
101424082	2	METASTASES TO ABDOMINAL CAVITY	INDI14Q2.txt
101424082	3	HYPERTENSION	INDI14Q2.txt
101424082	4	BREAST CANCER	INDI14Q2.txt
101424082	5	BREAST CANCER	INDI14Q2.txt
101424992	1	PRODUCT USED FOR UNKNOWN INDICATION	INDI14Q2.txt
101424992	2	HYPOTHYROIDISM	INDI14Q2.txt
101424992	3	OSTEOPOROSIS	INDI14Q2.txt
101424992	4	PROPHYLAXIS	INDI14Q2.txt
101425021	1	OSTEOPOROSIS POSTMENOPAUSAL	INDI14Q2.txt
101425581	1	OSTEOPOROSIS POSTMENOPAUSAL	INDI14Q2.txt
101425781	1	OSTEOPOROSIS POSTMENOPAUSAL	INDI14Q2.txt
101425892	1	OSTEOPOROSIS	INDI14Q2.txt
101429051	1	OSTEOPOROSIS POSTMENOPAUSAL	INDI14Q2.txt
101429152	1	OSTEOPOROSIS POSTMENOPAUSAL	INDI14Q2.txt
101430411	1	PRODUCT USED FOR UNKNOWN INDICATION	INDI14Q2.txt
101430571	1	OSTEOPOROSIS	INDI14Q2.txt
101430671	1	METASTASES TO BONE	INDI14Q2.txt
101430852	1	OSTEOPOROSIS POSTMENOPAUSAL	INDI14Q2.txt
101430852	2	BLOOD CHOLESTEROL INCREASED	INDI14Q2.txt
101430852	3	BLOOD CHOLESTEROL INCREASED	INDI14Q2.txt
101441051	1	BREAST CANCER	INDI14Q2.txt
101444691	1	PROPHYLAXIS	INDI14Q2.txt
101444691	2	METASTASES TO BONE	INDI14Q2.txt
101449752	1	BONE DENSITY DECREASED	INDI14Q2.txt
101449752	2	PROSTATE CANCER	INDI14Q2.txt
101449763	1	OSTEOPOROSIS POSTMENOPAUSAL	INDI14Q2.txt
101449791	1	OSTEOPOROSIS POSTMENOPAUSAL	INDI14Q2.txt
101449803	1	OSTEOPOROSIS POSTMENOPAUSAL	INDI14Q3.txt
101450691	1	OSTEOPOROSIS POSTMENOPAUSAL	INDI14Q2.txt
101454481	1	PROPHYLAXIS	INDI14Q2.txt
101454722	1	OSTEOPOROSIS POSTMENOPAUSAL	INDI14Q2.txt
101454722	2	THYROID DISORDER	INDI14Q2.txt
101454722	3	HYPERTENSION	INDI14Q2.txt
101454722	4	ASTHMA	INDI14Q2.txt
101454722	7	ARTHRITIS	INDI14Q2.txt
101454722	10	HYPERTENSION	INDI14Q2.txt
101454722	11	DEPRESSION	INDI14Q2.txt
101465161	1	PRODUCT USED FOR UNKNOWN INDICATION	INDI14Q2.txt
101465391	1	PRODUCT USED FOR UNKNOWN INDICATION	INDI14Q2.txt
101469721	1	OSTEOPOROSIS POSTMENOPAUSAL	INDI14Q2.txt
101469741	1	OSTEOPOROSIS	INDI14Q2.txt
101487511	1	METASTASES TO BONE	INDI14Q2.txt
101487511	2	PROPHYLAXIS	INDI14Q2.txt
101487641	1	METASTASES TO BONE	INDI14Q2.txt
101487641	2	PROPHYLAXIS	INDI14Q2.txt
101487661	1	METASTASES TO BONE	INDI14Q2.txt
101487661	2	PROPHYLAXIS	INDI14Q2.txt
101487701	1	PROPHYLAXIS	INDI14Q2.txt
101487701	2	METASTASES TO BONE	INDI14Q2.txt
101488673	1	METASTASES TO BONE	INDI14Q2.txt
101489751	1	PRODUCT USED FOR UNKNOWN INDICATION	INDI14Q2.txt
101490611	1	OSTEOPOROSIS POSTMENOPAUSAL	INDI14Q2.txt
101490791	1	OSTEOPOROSIS POSTMENOPAUSAL	INDI14Q2.txt
101491806	1	OSTEOPOROSIS	INDI18Q3.txt
101491871	1	METASTASES TO BONE	INDI14Q2.txt
101492101	1	OSTEOPOROSIS	INDI14Q2.txt
101492771	1	OSTEOPOROSIS	INDI14Q2.txt
101492781	1	OSTEOPOROSIS POSTMENOPAUSAL	INDI14Q2.txt
101492781	3	HYPERCALCIURIA	INDI14Q2.txt
101495131	1	DRUG HYPERSENSITIVITY	INDI14Q2.txt
101495131	1	OSTEOPOROSIS	INDI14Q2.txt
101497371	1	OSTEOPOROSIS	INDI14Q2.txt
101499171	1	BONE DENSITY DECREASED	INDI14Q2.txt
101500962	1	PROSTATE CANCER	INDI14Q2.txt
101502311	1	PRODUCT USED FOR UNKNOWN INDICATION	INDI14Q2.txt
101503191	1	PRODUCT USED FOR UNKNOWN INDICATION	INDI14Q2.txt
101510291	1	OSTEOPOROSIS POSTMENOPAUSAL	INDI14Q2.txt
101511304	1	OSTEOPOROSIS	INDI14Q2.txt
101514011	1	PROPHYLAXIS	INDI14Q2.txt
101514011	2	METASTASES TO BONE	INDI14Q2.txt
101514243	1	OSTEOPOROSIS POSTMENOPAUSAL	INDI14Q2.txt
101515271	1	PROPHYLAXIS	INDI14Q2.txt
101515271	2	METASTASES TO BONE	INDI14Q2.txt
101515291	1	PROPHYLAXIS	INDI14Q2.txt
101515291	2	METASTASES TO BONE	INDI14Q2.txt
101515361	1	METASTASES TO BONE	INDI14Q2.txt
101515361	2	PROPHYLAXIS	INDI14Q2.txt
101515371	1	PROPHYLAXIS	INDI14Q2.txt
101515371	2	METASTASES TO BONE	INDI14Q2.txt
101515471	1	METASTASES TO BONE	INDI14Q2.txt
101515471	2	PROPHYLAXIS	INDI14Q2.txt
101515481	1	METASTASES TO BONE	INDI14Q2.txt
101515481	2	PROPHYLAXIS	INDI14Q2.txt
101515512	1	PROPHYLAXIS	INDI14Q3.txt
101515541	1	BONE DISORDER	INDI14Q2.txt
101515601	1	PRODUCT USED FOR UNKNOWN INDICATION	INDI14Q2.txt
101515711	1	METASTASES TO BONE	INDI14Q2.txt
101515721	1	PROPHYLAXIS	INDI14Q2.txt
101515721	2	METASTASES TO BONE	INDI14Q2.txt
101515801	1	PRODUCT USED FOR UNKNOWN INDICATION	INDI14Q2.txt
101515801	2	PRODUCT USED FOR UNKNOWN INDICATION	INDI14Q2.txt
101515801	3	PRODUCT USED FOR UNKNOWN INDICATION	INDI14Q2.txt
101515801	4	PRODUCT USED FOR UNKNOWN INDICATION	INDI14Q2.txt
101515812	1	OSTEOPOROSIS POSTMENOPAUSAL	INDI14Q2.txt
101516651	1	OSTEOPOROSIS	INDI14Q2.txt
101517872	1	PRODUCT USED FOR UNKNOWN INDICATION	INDI14Q4.txt
101517911	1	OSTEOPOROSIS	INDI14Q2.txt
101518171	1	PRODUCT USED FOR UNKNOWN INDICATION	INDI14Q2.txt
101518182	1	OSTEOPOROSIS POSTMENOPAUSAL	INDI14Q4.txt
101518201	1	PROPHYLAXIS	INDI14Q2.txt
101519803	1	PRODUCT USED FOR UNKNOWN INDICATION	INDI14Q4.txt
101521612	1	OSTEOPOROSIS POSTMENOPAUSAL	INDI14Q2.txt
101521612	2	OSTEOPOROSIS POSTMENOPAUSAL	INDI14Q2.txt
101525273	1	BONE GIANT CELL TUMOUR	INDI17Q1.txt
101525273	2	HYPERTENSION	INDI17Q1.txt
101525273	3	HYPERTRIGLYCERIDAEMIA	INDI17Q1.txt
101525273	4	HYPERCALCAEMIA	INDI17Q1.txt
101525273	5	PAIN IN EXTREMITY	INDI17Q1.txt
101525273	6	PROPHYLAXIS	INDI17Q1.txt
101525273	7	VITAMIN SUPPLEMENTATION	INDI17Q1.txt
101531632	1	PRODUCT USED FOR UNKNOWN INDICATION	INDI14Q2.txt
101536381	1	OSTEOPOROSIS	INDI14Q2.txt
101536661	1	PRODUCT USED FOR UNKNOWN INDICATION	INDI14Q2.txt
101536671	1	PRODUCT USED FOR UNKNOWN INDICATION	INDI14Q2.txt
101536772	1	PROPHYLAXIS	INDI14Q2.txt
101536802	1	OSTEOPOROSIS POSTMENOPAUSAL	INDI14Q2.txt
101537131	1	OSTEOPOROSIS	INDI14Q2.txt
101537251	1	OSTEOPOROSIS POSTMENOPAUSAL	INDI14Q2.txt
101537422	1	OSTEOPOROSIS	INDI14Q2.txt
101537442	1	PRODUCT USED FOR UNKNOWN INDICATION	INDI14Q2.txt
101537461	1	OSTEOPOROSIS	INDI14Q2.txt
101537491	1	PROPHYLAXIS	INDI14Q2.txt
101537491	2	METASTASES TO BONE	INDI14Q2.txt
101537541	1	OSTEOPOROSIS POSTMENOPAUSAL	INDI14Q2.txt
101537551	1	OSTEOPOROSIS POSTMENOPAUSAL	INDI14Q2.txt
101537561	1	OSTEOPOROSIS POSTMENOPAUSAL	INDI14Q2.txt
101537601	1	OSTEOPOROSIS	INDI14Q2.txt
101537961	1	PRODUCT USED FOR UNKNOWN INDICATION	INDI14Q2.txt
101538283	1	PROSTATE CANCER METASTATIC	INDI14Q4.txt
101538601	1	PRODUCT USED FOR UNKNOWN INDICATION	INDI14Q2.txt
101538721	1	PRODUCT USED FOR UNKNOWN INDICATION	INDI14Q2.txt
101538731	1	OSTEOPOROSIS POSTMENOPAUSAL	INDI14Q2.txt
101538771	1	OSTEOPOROSIS POSTMENOPAUSAL	INDI14Q2.txt
101538801	1	OSTEOPOROSIS POSTMENOPAUSAL	INDI14Q2.txt
101540181	1	OSTEOPOROSIS POSTMENOPAUSAL	INDI14Q2.txt
101540201	1	PRODUCT USED FOR UNKNOWN INDICATION	INDI14Q2.txt
101540212	1	OSTEOPOROSIS POSTMENOPAUSAL	INDI14Q2.txt
101540221	1	OSTEOPOROSIS POSTMENOPAUSAL	INDI14Q2.txt
101540281	1	PRODUCT USED FOR UNKNOWN INDICATION	INDI14Q2.txt
101545963	1	OSTEOPOROSIS POSTMENOPAUSAL	INDI14Q2.txt
101546231	1	OSTEOPOROSIS	INDI14Q2.txt
101548161	1	PROPHYLAXIS	INDI14Q2.txt
101548161	2	METASTASES TO BONE	INDI14Q2.txt
101548551	1	OSTEOPOROSIS	INDI14Q2.txt
101549161	1	PROPHYLAXIS	INDI14Q2.txt
101549161	2	METASTASES TO BONE	INDI14Q2.txt
101550061	1	PROPHYLAXIS	INDI14Q2.txt
101550061	2	METASTASES TO BONE	INDI14Q2.txt
101550091	1	METASTASES TO BONE	INDI14Q2.txt
101550091	2	PROPHYLAXIS	INDI14Q2.txt
101550111	1	METASTASES TO BONE	INDI14Q2.txt
101550111	2	PROPHYLAXIS	INDI14Q2.txt
101550131	1	METASTASES TO BONE	INDI14Q2.txt
101550131	2	PROPHYLAXIS	INDI14Q2.txt
101551141	1	OSTEOPOROSIS	INDI14Q2.txt
101554431	1	OSTEOPOROSIS POSTMENOPAUSAL	INDI14Q2.txt
101554781	1	OSTEOPOROSIS	INDI14Q2.txt
101562164	1	PRODUCT USED FOR UNKNOWN INDICATION	INDI14Q4.txt
101563263	1	OSTEOPOROSIS POSTMENOPAUSAL	INDI14Q2.txt
101563281	1	OSTEOPOROSIS POSTMENOPAUSAL	INDI14Q2.txt
101563371	1	OSTEOPOROSIS	INDI14Q2.txt
101563381	1	OSTEOPOROSIS POSTMENOPAUSAL	INDI14Q2.txt
101563461	1	OSTEOPOROSIS POSTMENOPAUSAL	INDI14Q2.txt
101563472	1	OSTEOPOROSIS	INDI14Q2.txt
101563481	1	PROPHYLAXIS	INDI14Q2.txt
101563481	2	METASTASES TO BONE	INDI14Q2.txt
101563491	1	OSTEOPOROSIS	INDI14Q2.txt
101563511	1	PRODUCT USED FOR UNKNOWN INDICATION	INDI14Q2.txt
101564331	1	PRODUCT USED FOR UNKNOWN INDICATION	INDI14Q2.txt
101564361	1	OSTEOPOROSIS POSTMENOPAUSAL	INDI14Q2.txt
101565762	1	OSTEOPOROSIS	INDI14Q3.txt
101566251
101566312	1	OSTEOPOROSIS	INDI14Q3.txt
101566541	1	OSTEOPOROSIS POSTMENOPAUSAL	INDI14Q2.txt
101570031
101572101	1	PROPHYLAXIS	INDI14Q2.txt
101572101	2	METASTASES TO BONE	INDI14Q2.txt
101572131	1	METASTASES TO BONE	INDI14Q2.txt
101572131	2	PROPHYLAXIS	INDI14Q2.txt
101572181	1	PROPHYLAXIS	INDI14Q2.txt
101572181	2	METASTASES TO BONE	INDI14Q2.txt
101572211	1	PROPHYLAXIS	INDI14Q2.txt
101572221	1	METASTASES TO BONE	INDI14Q2.txt
101572221	2	PROPHYLAXIS	INDI14Q2.txt
101572271	1	PRODUCT USED FOR UNKNOWN INDICATION	INDI14Q2.txt
101572311	1	METASTASES TO BONE	INDI14Q2.txt
101572311	2	PROPHYLAXIS	INDI14Q2.txt
101573971	1	OSTEOPOROSIS POSTMENOPAUSAL	INDI14Q2.txt
101573971	2	BLOOD CHOLESTEROL INCREASED	INDI14Q2.txt
101573971	3	HOT FLUSH	INDI14Q2.txt
101574832	1	OSTEOPOROSIS POSTMENOPAUSAL	INDI14Q2.txt
101574832	4	ASTHMA	INDI14Q2.txt
101574832	5	HYPERSENSITIVITY	INDI14Q2.txt
101574832	10	HYPERSENSITIVITY	INDI14Q2.txt
101575371	1	OSTEOPOROSIS POSTMENOPAUSAL	INDI14Q2.txt
101586001	1	OSTEOPOROSIS POSTMENOPAUSAL	INDI14Q2.txt
101586011	1	OSTEOPOROSIS POSTMENOPAUSAL	INDI14Q2.txt
101586361	1	OSTEOPENIA	INDI14Q2.txt
101586401	1	PRODUCT USED FOR UNKNOWN INDICATION	INDI14Q2.txt
101590792	1	OSTEOPOROSIS POSTMENOPAUSAL	INDI14Q2.txt
101591182	1	PRODUCT USED FOR UNKNOWN INDICATION	INDI14Q2.txt
101591212	1	SENILE OSTEOPOROSIS	INDI14Q2.txt
101591212	2	COUGH	INDI14Q2.txt
101591212	3	DYSPNOEA	INDI14Q2.txt
101591212	4	WHEEZING	INDI14Q2.txt
101591212	5	PAIN	INDI14Q2.txt
101591212	8	PRURITUS	INDI14Q2.txt
101591212	16	PAIN	INDI14Q2.txt
101591621	1	PRODUCT USED FOR UNKNOWN INDICATION	INDI14Q2.txt
101591991	1	PRODUCT USED FOR UNKNOWN INDICATION	INDI14Q2.txt
101592142	1	OSTEOPOROSIS POSTMENOPAUSAL	INDI14Q2.txt
101592391	1	OSTEOPOROSIS POSTMENOPAUSAL	INDI14Q2.txt
101592741	1	PROPHYLAXIS	INDI14Q2.txt
101592741	2	METASTASES TO BONE	INDI14Q2.txt
101592781	1	PRODUCT USED FOR UNKNOWN INDICATION	INDI14Q2.txt
101592791	1	PROPHYLAXIS	INDI14Q2.txt
101592791	2	METASTASES TO BONE	INDI14Q2.txt
101592801	1	PRODUCT USED FOR UNKNOWN INDICATION	INDI14Q2.txt
101593032	1	OSTEOPOROSIS POSTMENOPAUSAL	INDI14Q2.txt
101593562	1	OSTEOPOROSIS POSTMENOPAUSAL	INDI14Q2.txt
101593711	1	PRODUCT USED FOR UNKNOWN INDICATION	INDI14Q2.txt
101593771	1	PRODUCT USED FOR UNKNOWN INDICATION	INDI14Q2.txt
101594641	1	OSTEOPOROSIS POSTMENOPAUSAL	INDI14Q2.txt
101601321	1	PRODUCT USED FOR UNKNOWN INDICATION	INDI14Q2.txt
101606363	1	OSTEOPOROSIS POSTMENOPAUSAL	INDI14Q3.txt
101606363	11	RESTLESS LEGS SYNDROME	INDI14Q3.txt
101606421	1	OSTEOPOROSIS	INDI14Q2.txt
101606503	1	ANEURYSMAL BONE CYST	INDI15Q1.txt
101606503	2	SPINAL CORD NEOPLASM	INDI15Q1.txt
101606503	3	NEURALGIA	INDI15Q1.txt
101606503	4	PAIN	INDI15Q1.txt
101613041	1	PRODUCT USED FOR UNKNOWN INDICATION	INDI14Q2.txt
101613461	1	OSTEOPOROSIS POSTMENOPAUSAL	INDI14Q2.txt
101613811	1	PRODUCT USED FOR UNKNOWN INDICATION	INDI14Q2.txt
101613822	1	OSTEOPOROSIS	INDI14Q2.txt
101613841	1	PRODUCT USED FOR UNKNOWN INDICATION	INDI14Q2.txt
101614291	1	OSTEOPOROSIS POSTMENOPAUSAL	INDI14Q2.txt
101614831	1	PROSTATE CANCER METASTATIC	INDI14Q2.txt
101614881	1	OSTEOPOROSIS	INDI14Q2.txt
101614901	1	OSTEOPOROSIS POSTMENOPAUSAL	INDI14Q2.txt
101614911	1	OSTEOPOROSIS POSTMENOPAUSAL	INDI14Q2.txt
101614931	1	PRODUCT USED FOR UNKNOWN INDICATION	INDI14Q2.txt
101614941	1	OSTEOPOROSIS POSTMENOPAUSAL	INDI14Q2.txt
101616491	1	SENILE OSTEOPOROSIS	INDI14Q2.txt
101617631	1	PRODUCT USED FOR UNKNOWN INDICATION	INDI14Q2.txt
101617641	1	OSTEOPOROSIS POSTMENOPAUSAL	INDI14Q2.txt
101617812	1	OSTEOPOROSIS POSTMENOPAUSAL	INDI14Q2.txt
101617901	1	OSTEOPOROSIS POSTMENOPAUSAL	INDI14Q2.txt
101619391	1	PRODUCT USED FOR UNKNOWN INDICATION	INDI14Q2.txt
101619521	1	PRODUCT USED FOR UNKNOWN INDICATION	INDI14Q2.txt
101620761	1	OSTEOPOROSIS	INDI14Q2.txt
101620761	2	PRODUCT USED FOR UNKNOWN INDICATION	INDI14Q2.txt
101620761	3	PRODUCT USED FOR UNKNOWN INDICATION	INDI14Q2.txt
101632522	1	METASTASES TO BONE	INDI14Q3.txt
101632522	2	BREAST CANCER	INDI14Q3.txt
101632522	3	BREAST CANCER	INDI14Q3.txt
101633731	1	OSTEOPOROSIS POSTMENOPAUSAL	INDI14Q2.txt
101634341	1	PROPHYLAXIS	INDI14Q2.txt
101634341	2	METASTASES TO BONE	INDI14Q2.txt
101634341	3	PRODUCT USED FOR UNKNOWN INDICATION	INDI14Q2.txt
101634431	1	OSTEOPOROSIS POSTMENOPAUSAL	INDI14Q2.txt
101634721	1	PRODUCT USED FOR UNKNOWN INDICATION	INDI14Q2.txt
101634721	3	INSOMNIA	INDI14Q2.txt
101634721	4	ARTHRITIS	INDI14Q2.txt
101634721	5	FIBROMYALGIA	INDI14Q2.txt
101634721	6	ARTHRITIS	INDI14Q2.txt
101634721	7	FIBROMYALGIA	INDI14Q2.txt
101634832	1	METASTASES TO BONE	INDI14Q2.txt
101634832	2	PRODUCT USED FOR UNKNOWN INDICATION	INDI14Q2.txt
101638762	1	OSTEOPOROSIS	INDI14Q2.txt
101639202	1	OSTEOPOROSIS POSTMENOPAUSAL	INDI14Q2.txt
101639202	2	HYPERTENSION	INDI14Q2.txt
101639202	3	EXTRASYSTOLES	INDI14Q2.txt
101639202	4	HYPERTENSION	INDI14Q2.txt
101639202	5	EXTRASYSTOLES	INDI14Q2.txt
101639202	6	HYPERTENSION	INDI14Q2.txt
101639202	7	EXTRASYSTOLES	INDI14Q2.txt
101639202	8	OSTEOPOROSIS	INDI14Q2.txt
101639202	9	VITAMIN D DEFICIENCY	INDI14Q2.txt
101639202	10	GLAUCOMA	INDI14Q2.txt
101659582	1	PRODUCT USED FOR UNKNOWN INDICATION	INDI14Q2.txt
101661031	1	OSTEOPOROSIS POSTMENOPAUSAL	INDI14Q2.txt
101661891	1	PRODUCT USED FOR UNKNOWN INDICATION	INDI14Q2.txt
101662981	1	OSTEOPOROSIS	INDI14Q2.txt
101663002	1	OSTEOPOROSIS POSTMENOPAUSAL	INDI14Q2.txt
101663013	1	OSTEOPOROSIS POSTMENOPAUSAL	INDI14Q4.txt
101663211	1	OSTEOPOROSIS POSTMENOPAUSAL	INDI14Q2.txt
101663541	1	OSTEOPOROSIS POSTMENOPAUSAL	INDI14Q2.txt
101663945	1	OSTEITIS DEFORMANS	INDI16Q4.txt
101663945	2	RENAL IMPAIRMENT	INDI16Q4.txt
101663961	1	OSTEOPOROSIS	INDI14Q2.txt
101663961	2	EMPHYSEMA	INDI14Q2.txt
101663961	3	EMPHYSEMA	INDI14Q2.txt
101665331	1	PROPHYLAXIS	INDI14Q2.txt
101672871	1	OSTEOPOROSIS	INDI14Q2.txt
101675551	1	PRODUCT USED FOR UNKNOWN INDICATION	INDI14Q2.txt
101675551	2	PRODUCT USED FOR UNKNOWN INDICATION	INDI14Q2.txt
101683811	1	SENILE OSTEOPOROSIS	INDI14Q2.txt
101683961	1	PRODUCT USED FOR UNKNOWN INDICATION	INDI14Q2.txt
101684091	1	PRODUCT USED FOR UNKNOWN INDICATION	INDI14Q2.txt
101684261	1	PRODUCT USED FOR UNKNOWN INDICATION	INDI14Q2.txt
101684261	2	APPETITE DISORDER	INDI14Q2.txt
101684721	1	OSTEOPOROSIS POSTMENOPAUSAL	INDI14Q2.txt
101685581	1	PROPHYLAXIS	INDI14Q2.txt
101686601	1	PRODUCT USED FOR UNKNOWN INDICATION	INDI14Q2.txt
101687221	1	OSTEOPOROSIS POSTMENOPAUSAL	INDI14Q2.txt
101687221	2	RHEUMATOID ARTHRITIS	INDI14Q2.txt
101687271	1	OSTEOPOROSIS POSTMENOPAUSAL	INDI14Q2.txt
101687391	1	PRODUCT USED FOR UNKNOWN INDICATION	INDI14Q2.txt
101687801	1	PRODUCT USED FOR UNKNOWN INDICATION	INDI14Q2.txt
101689132	1	METASTASES TO BONE	INDI14Q2.txt
101689471	1	OSTEOPOROSIS	INDI14Q2.txt
101689551	1	PROPHYLAXIS	INDI14Q2.txt
101689551	2	METASTASES TO BONE	INDI14Q2.txt
101689561	1	PRODUCT USED FOR UNKNOWN INDICATION	INDI14Q2.txt
101689623	1	OSTEOPOROSIS	INDI14Q3.txt
101690451	1	OSTEOPOROSIS	INDI14Q2.txt
101690461	1	PRODUCT USED FOR UNKNOWN INDICATION	INDI14Q2.txt
101690861	1	PRODUCT USED FOR UNKNOWN INDICATION	INDI14Q2.txt
101691931	1	PRODUCT USED FOR UNKNOWN INDICATION	INDI14Q2.txt
101692581	1	OSTEOPOROSIS	INDI14Q2.txt
101698591	1	PRODUCT USED FOR UNKNOWN INDICATION	INDI14Q2.txt
101705421	1	OSTEOPOROSIS	INDI14Q2.txt
101706151	1	OSTEOPOROSIS POSTMENOPAUSAL	INDI14Q2.txt
101706171	1	OSTEOPOROSIS POSTMENOPAUSAL	INDI14Q2.txt
101706451	1	PRODUCT USED FOR UNKNOWN INDICATION	INDI14Q2.txt
101706491	1	PRODUCT USED FOR UNKNOWN INDICATION	INDI14Q2.txt
101706651	1	OSTEOPOROSIS POSTMENOPAUSAL	INDI14Q2.txt
101706682	1	METASTASES TO BONE	INDI15Q1.txt
101706682	2	PRODUCT USED FOR UNKNOWN INDICATION	INDI15Q1.txt
101707761	1	PRODUCT USED FOR UNKNOWN INDICATION	INDI14Q2.txt
101708931	1	PRODUCT USED FOR UNKNOWN INDICATION	INDI14Q2.txt
101709251	1	OSTEOPOROSIS	INDI14Q2.txt
101710222	1	OSTEOPENIA	INDI14Q2.txt
101710592	1	OSTEOPOROSIS POSTMENOPAUSAL	INDI14Q2.txt
101710592	2	OSTEOPOROSIS PROPHYLAXIS	INDI14Q2.txt
101710611	1	PROSTATE CANCER	INDI14Q2.txt
101713432	1	METASTASES TO BONE	INDI14Q4.txt
101719011	1	PRODUCT USED FOR UNKNOWN INDICATION	INDI14Q2.txt
101719181	1	OSTEOPOROSIS POSTMENOPAUSAL	INDI14Q2.txt
101725422	1	OSTEOPOROSIS	INDI14Q2.txt
101725422	2	PRODUCT USED FOR UNKNOWN INDICATION	INDI14Q2.txt
101725441	1	PRODUCT USED FOR UNKNOWN INDICATION	INDI14Q2.txt
101725471	1	METASTASES TO BONE	INDI14Q2.txt
101725492	1	PRODUCT USED FOR UNKNOWN INDICATION	INDI14Q2.txt
101725521	1	METASTASES TO BONE	INDI14Q2.txt
101725531	1	PRODUCT USED FOR UNKNOWN INDICATION	INDI14Q2.txt
101725541	1	PRODUCT USED FOR UNKNOWN INDICATION	INDI14Q2.txt
101725581	1	PRODUCT USED FOR UNKNOWN INDICATION	INDI14Q2.txt
101725581	2	BLOOD CHOLESTEROL INCREASED	INDI14Q2.txt
101725591	1	OSTEOPOROSIS POSTMENOPAUSAL	INDI14Q2.txt
101725601	1	PRODUCT USED FOR UNKNOWN INDICATION	INDI14Q2.txt
101725621	1	OSTEOPOROSIS	INDI14Q2.txt
101725632	1	NEOPLASM MALIGNANT	INDI14Q2.txt
101725632	2	NEOPLASM MALIGNANT	INDI14Q2.txt
101725661	1	OSTEOPOROSIS	INDI14Q2.txt
101725661	2	OSTEOPOROSIS	INDI14Q2.txt
101725671	1	PRODUCT USED FOR UNKNOWN INDICATION	INDI14Q2.txt
101726951	1	PRODUCT USED FOR UNKNOWN INDICATION	INDI14Q2.txt
101726961	1	PRODUCT USED FOR UNKNOWN INDICATION	INDI14Q2.txt
101726991	1	OSTEOPOROSIS POSTMENOPAUSAL	INDI14Q2.txt
101727023	1	METASTASES TO BONE	INDI14Q4.txt
101727023	2	BREAST CANCER	INDI14Q4.txt
101727023	3	BREAST CANCER	INDI14Q4.txt
101727023	5	BREAST CANCER	INDI14Q4.txt
101727023	6	NEURALGIA	INDI14Q4.txt
101727023	7	BREAST CANCER	INDI14Q4.txt
101727023	8	CONSTIPATION	INDI14Q4.txt
101727023	9	IRON DEFICIENCY ANAEMIA	INDI14Q4.txt
101727023	10	CANCER PAIN	INDI14Q4.txt
101727023	11	NAUSEA	INDI14Q4.txt
101727023	12	GASTRITIS	INDI14Q4.txt
101727023	13	METASTASES TO BONE	INDI14Q4.txt
101727023	14	BREAST CANCER	INDI14Q4.txt
101727023	15	BREAST CANCER	INDI14Q4.txt
101727023	16	BREAST CANCER	INDI14Q4.txt
101727023	17	BREAST CANCER	INDI14Q4.txt
101727023	18	BREAST CANCER	INDI14Q4.txt
101727042	1	OSTEOPOROSIS POSTMENOPAUSAL	INDI14Q2.txt
101727042	2	RHEUMATOID ARTHRITIS	INDI14Q2.txt
101727042	3	RHEUMATOID ARTHRITIS	INDI14Q2.txt
101727042	4	RHEUMATOID ARTHRITIS	INDI14Q2.txt
101727042	5	RHEUMATOID ARTHRITIS	INDI14Q2.txt
101727042	6	OSTEOPOROSIS	INDI14Q2.txt
101727181	1	PRODUCT USED FOR UNKNOWN INDICATION	INDI14Q2.txt
101727191	1	PROPHYLAXIS	INDI14Q2.txt
101727511	1	PROPHYLAXIS	INDI14Q2.txt
101727851	1	PROPHYLAXIS	INDI14Q2.txt
101728091	1	PRODUCT USED FOR UNKNOWN INDICATION	INDI14Q2.txt
101728101	1	OSTEOPOROSIS POSTMENOPAUSAL	INDI14Q2.txt
101728482	1	OSTEOPOROSIS	INDI14Q2.txt
101728552	1	PRODUCT USED FOR UNKNOWN INDICATION	INDI14Q2.txt
101728552	2	BREAST CANCER	INDI14Q2.txt
101728552	3	PRODUCT USED FOR UNKNOWN INDICATION	INDI14Q2.txt
101728923	1	OSTEOPOROSIS POSTMENOPAUSAL	INDI14Q4.txt
101729621	1	PRODUCT USED FOR UNKNOWN INDICATION	INDI14Q2.txt
101729971	1	BONE LOSS	INDI14Q2.txt
101729971	2	PROPHYLAXIS	INDI14Q2.txt
101729971	3	PROSTATE CANCER METASTATIC	INDI14Q2.txt
101739291	1	OSTEOPOROSIS PROPHYLAXIS	INDI14Q2.txt
101742702	1	OSTEOPOROSIS POSTMENOPAUSAL	INDI14Q3.txt
101744621
101747971	1	PRODUCT USED FOR UNKNOWN INDICATION	INDI14Q2.txt
101748751	1	OSTEOPOROSIS POSTMENOPAUSAL	INDI14Q2.txt
101755001	1	OSTEOPOROSIS POSTMENOPAUSAL	INDI14Q2.txt
101755021	1	PROSTATE CANCER	INDI14Q2.txt
101755081	1	OSTEOPOROSIS POSTMENOPAUSAL	INDI14Q2.txt
101755111	1	PRODUCT USED FOR UNKNOWN INDICATION	INDI14Q2.txt
101755121	1	OSTEOPOROSIS POSTMENOPAUSAL	INDI14Q2.txt
101755141	1	BREAST CANCER	INDI14Q2.txt
101756891	1	SENILE OSTEOPOROSIS	INDI14Q2.txt
101759641	1	PRODUCT USED FOR UNKNOWN INDICATION	INDI14Q2.txt
101759871	1	PRODUCT USED FOR UNKNOWN INDICATION	INDI14Q2.txt
101762251	1	OSTEOPOROSIS POSTMENOPAUSAL	INDI14Q2.txt
101762321	1	PRODUCT USED FOR UNKNOWN INDICATION	INDI14Q2.txt
101762321	2	PRODUCT USED FOR UNKNOWN INDICATION	INDI14Q2.txt
101763302	1	OSTEOPOROSIS POSTMENOPAUSAL	INDI14Q2.txt
101763311	1	METASTASES TO BONE	INDI14Q2.txt
101763311	2	PRODUCT USED FOR UNKNOWN INDICATION	INDI14Q2.txt
101763401	1	OSTEOPOROSIS POSTMENOPAUSAL	INDI14Q2.txt
101765621	1	PRODUCT USED FOR UNKNOWN INDICATION	INDI14Q2.txt
101766101	1	OSTEOPOROSIS POSTMENOPAUSAL	INDI14Q2.txt
101766121	1	OSTEOPOROSIS POSTMENOPAUSAL	INDI14Q2.txt
101766591	1	OSTEOPOROSIS POSTMENOPAUSAL	INDI14Q2.txt
101766652	1	OSTEOPOROSIS	INDI14Q4.txt
101767141	1	PRODUCT USED FOR UNKNOWN INDICATION	INDI14Q2.txt
101767591	1	OSTEOPOROSIS	INDI14Q2.txt
101769541	1	PRODUCT USED FOR UNKNOWN INDICATION	INDI14Q2.txt
101771861	1	OSTEOPOROSIS POSTMENOPAUSAL	INDI14Q2.txt
101771951	1	OSTEOPOROSIS POSTMENOPAUSAL	INDI14Q2.txt
101772071	1	PRODUCT USED FOR UNKNOWN INDICATION	INDI14Q2.txt
101772091	1	PROPHYLAXIS	INDI14Q2.txt
101772091	2	METASTASES TO BONE	INDI14Q2.txt
101772771	1	PRODUCT USED FOR UNKNOWN INDICATION	INDI14Q2.txt
101772792	1	OSTEOPOROSIS POSTMENOPAUSAL	INDI14Q2.txt
101772851	1	METASTASES TO BONE	INDI14Q2.txt
101773181	1	OSTEOPOROSIS POSTMENOPAUSAL	INDI14Q2.txt
101773281	1	PRODUCT USED FOR UNKNOWN INDICATION	INDI14Q2.txt
101773381	1	OSTEOPOROSIS POSTMENOPAUSAL	INDI14Q2.txt
101773663	1	PROSTATE CANCER METASTATIC	INDI14Q4.txt
101773663	2	PROSTATE CANCER METASTATIC	INDI14Q4.txt
101773663	3	PROSTATE CANCER	INDI14Q4.txt
101773663	5	BLADDER DISORDER	INDI14Q4.txt
101773671	1	PRODUCT USED FOR UNKNOWN INDICATION	INDI14Q2.txt
101773992	1	OSTEOPOROSIS POSTMENOPAUSAL	INDI14Q2.txt
101774331	1	PRODUCT USED FOR UNKNOWN INDICATION	INDI14Q2.txt
101774801	1	OSTEOPOROSIS POSTMENOPAUSAL	INDI14Q2.txt
101775211	1	OSTEOPOROSIS POSTMENOPAUSAL	INDI14Q2.txt
101775271	1	PRODUCT USED FOR UNKNOWN INDICATION	INDI14Q2.txt
101776432	1	OSTEOPOROSIS	INDI14Q3.txt
101776432	2	HYPERTENSION	INDI14Q3.txt
101776432	3	NERVOUS SYSTEM DISORDER	INDI14Q3.txt
101776432	4	BLOOD CHOLESTEROL	INDI14Q3.txt
101776432	5	NEUROPATHY PERIPHERAL	INDI14Q3.txt
101776432	6	HYPOTHYROIDISM	INDI14Q3.txt
101777405	1	OSTEOPOROSIS POSTMENOPAUSAL	INDI14Q3.txt
101778461	1	OSTEOPOROSIS POSTMENOPAUSAL	INDI14Q2.txt
101778562	1	METASTASES TO BONE	INDI14Q2.txt
101778761	1	PRODUCT USED FOR UNKNOWN INDICATION	INDI14Q2.txt
101780421	1	PRODUCT USED FOR UNKNOWN INDICATION	INDI14Q2.txt
101781193	1	PROSTATE CANCER METASTATIC	INDI14Q2.txt
101781211	1	OSTEOPOROSIS POSTMENOPAUSAL	INDI14Q2.txt
101781631	1	OSTEOPOROSIS	INDI14Q2.txt
101781882	1	PRODUCT USED FOR UNKNOWN INDICATION	INDI14Q2.txt
101782132	1	PRODUCT USED FOR UNKNOWN INDICATION	INDI14Q2.txt
101782181	1	PROPHYLAXIS	INDI14Q2.txt
101782181	2	METASTASES TO BONE	INDI14Q2.txt
101782211	1	PROPHYLAXIS	INDI14Q2.txt
101782211	2	METASTASES TO BONE	INDI14Q2.txt
101782231	1	OSTEOPOROSIS	INDI14Q2.txt
101782301	1	LUNG NEOPLASM MALIGNANT	INDI14Q2.txt
101783101	1	PRODUCT USED FOR UNKNOWN INDICATION	INDI14Q2.txt
101783151	1	PRODUCT USED FOR UNKNOWN INDICATION	INDI14Q2.txt
101786622	1	PRODUCT USED FOR UNKNOWN INDICATION	INDI14Q3.txt
101786932	1	OSTEOPOROSIS	INDI14Q2.txt
101786951	1	OSTEOPOROSIS	INDI14Q2.txt
101787161	1	OSTEOPOROSIS POSTMENOPAUSAL	INDI14Q2.txt
101787161	2	SLEEP DISORDER	INDI14Q2.txt
101788281	1	OSTEOPOROSIS	INDI14Q2.txt
101788312	1	OSTEOPOROSIS POSTMENOPAUSAL	INDI14Q2.txt
101791141	1	PRODUCT USED FOR UNKNOWN INDICATION	INDI14Q2.txt
101791161	1	OSTEOPOROSIS POSTMENOPAUSAL	INDI14Q2.txt
101791281	1	OSTEOPOROSIS POSTMENOPAUSAL	INDI14Q2.txt
101791802	1	OSTEOPOROSIS	INDI14Q2.txt
101792361	1	PRODUCT USED FOR UNKNOWN INDICATION	INDI14Q2.txt
101797171	1	OSTEOPOROSIS POSTMENOPAUSAL	INDI14Q2.txt
101797181	1	OSTEOPOROSIS POSTMENOPAUSAL	INDI14Q2.txt
101797191	1	OSTEOPOROSIS POSTMENOPAUSAL	INDI14Q2.txt
101797201	1	PRODUCT USED FOR UNKNOWN INDICATION	INDI14Q2.txt
101797231	1	OSTEOPOROSIS POSTMENOPAUSAL	INDI14Q2.txt
101797241	1	PRODUCT USED FOR UNKNOWN INDICATION	INDI14Q2.txt
101797252	1	OSTEOPOROSIS POSTMENOPAUSAL	INDI14Q4.txt
101797261	1	OSTEOPOROSIS POSTMENOPAUSAL	INDI14Q2.txt
101797271	1	PRODUCT USED FOR UNKNOWN INDICATION	INDI14Q2.txt
101797281	1	OSTEOPOROSIS POSTMENOPAUSAL	INDI14Q2.txt
101797291	1	OSTEOPOROSIS POSTMENOPAUSAL	INDI14Q2.txt
101797301	1	OSTEOPENIA	INDI14Q2.txt
101797321	1	OSTEOPOROSIS POSTMENOPAUSAL	INDI14Q2.txt
101797351	1	OSTEOPOROSIS POSTMENOPAUSAL	INDI14Q2.txt
101797361	1	OSTEOPOROSIS POSTMENOPAUSAL	INDI14Q2.txt
101797371	1	OSTEOPOROSIS POSTMENOPAUSAL	INDI14Q2.txt
101797381	1	OSTEOPOROSIS	INDI14Q2.txt
101797391	1	OSTEOPOROSIS	INDI14Q2.txt
101797401	1	OSTEOPOROSIS POSTMENOPAUSAL	INDI14Q2.txt
101797421	1	OSTEOPOROSIS POSTMENOPAUSAL	INDI14Q2.txt
101797441	1	OSTEOPOROSIS POSTMENOPAUSAL	INDI14Q2.txt
101797451	1	OSTEOPOROSIS POSTMENOPAUSAL	INDI14Q2.txt
101797461	1	OSTEOPOROSIS	INDI14Q2.txt
101797471	1	OSTEOPOROSIS POSTMENOPAUSAL	INDI14Q2.txt
101797481	1	OSTEOPOROSIS POSTMENOPAUSAL	INDI14Q2.txt
101797491	1	PRODUCT USED FOR UNKNOWN INDICATION	INDI14Q2.txt
101797501	1	OSTEOPOROSIS POSTMENOPAUSAL	INDI14Q2.txt
101797521	1	OSTEOPOROSIS POSTMENOPAUSAL	INDI14Q2.txt
101797531	1	PRODUCT USED FOR UNKNOWN INDICATION	INDI14Q2.txt
101797541	1	OSTEOPOROSIS POSTMENOPAUSAL	INDI14Q2.txt
101797551	1	OSTEOPOROSIS POSTMENOPAUSAL	INDI14Q2.txt
101797561	1	OSTEOPOROSIS POSTMENOPAUSAL	INDI14Q2.txt
101797571	1	PRODUCT USED FOR UNKNOWN INDICATION	INDI14Q2.txt
101797581	1	OSTEOPOROSIS POSTMENOPAUSAL	INDI14Q2.txt
101797591	1	OSTEOPOROSIS POSTMENOPAUSAL	INDI14Q2.txt
101797601	1	OSTEOPOROSIS POSTMENOPAUSAL	INDI14Q2.txt
101797612	1	OSTEOPOROSIS POSTMENOPAUSAL	INDI14Q2.txt
101797621	1	OSTEOPOROSIS POSTMENOPAUSAL	INDI14Q2.txt
101797641	1	OSTEOPOROSIS POSTMENOPAUSAL	INDI14Q2.txt
101797651	1	OSTEOPOROSIS POSTMENOPAUSAL	INDI14Q2.txt
101797661	1	PRODUCT USED FOR UNKNOWN INDICATION	INDI14Q2.txt
101797671	1	OSTEOPOROSIS POSTMENOPAUSAL	INDI14Q2.txt
101797681	1	OSTEOPOROSIS	INDI14Q2.txt
101797691	1	PRODUCT USED FOR UNKNOWN INDICATION	INDI14Q2.txt
101797701	1	OSTEOPOROSIS POSTMENOPAUSAL	INDI14Q2.txt
101797721	1	OSTEOPOROSIS POSTMENOPAUSAL	INDI14Q2.txt
101797721	6	PAIN	INDI14Q2.txt
101797721	7	EAR PAIN	INDI14Q2.txt
101797732	1	OSTEOPOROSIS POSTMENOPAUSAL	INDI14Q2.txt
101797732	2	HYPERTENSION	INDI14Q2.txt
101797732	3	HYPOTHYROIDISM	INDI14Q2.txt
101797741	1	OSTEOPOROSIS POSTMENOPAUSAL	INDI14Q2.txt
101797751	1	OSTEOPOROSIS POSTMENOPAUSAL	INDI14Q2.txt
101797762	1	OSTEOPOROSIS POSTMENOPAUSAL	INDI14Q2.txt
101797771	1	PRODUCT USED FOR UNKNOWN INDICATION	INDI14Q2.txt
101797791	1	PRODUCT USED FOR UNKNOWN INDICATION	INDI14Q2.txt
101797801	1	PRODUCT USED FOR UNKNOWN INDICATION	INDI14Q2.txt
101797811	1	OSTEOPOROSIS POSTMENOPAUSAL	INDI14Q2.txt
101797831	1	OSTEOPOROSIS POSTMENOPAUSAL	INDI14Q2.txt
101797841	1	OSTEOPOROSIS POSTMENOPAUSAL	INDI14Q2.txt
101797851	1	PRODUCT USED FOR UNKNOWN INDICATION	INDI14Q2.txt
101797871	1	OSTEOPOROSIS POSTMENOPAUSAL	INDI14Q2.txt
101797881	1	OSTEOPOROSIS POSTMENOPAUSAL	INDI14Q2.txt
101797891	1	OSTEOPOROSIS POSTMENOPAUSAL	INDI14Q2.txt
101797901	1	PRODUCT USED FOR UNKNOWN INDICATION	INDI14Q2.txt
101797921	1	PRODUCT USED FOR UNKNOWN INDICATION	INDI14Q2.txt
101797931	1	PRODUCT USED FOR UNKNOWN INDICATION	INDI14Q2.txt
101797951	1	PRODUCT USED FOR UNKNOWN INDICATION	INDI14Q2.txt
101797961	1	OSTEOPOROSIS POSTMENOPAUSAL	INDI14Q2.txt
101797971	1	PRODUCT USED FOR UNKNOWN INDICATION	INDI14Q2.txt
101797981	1	PRODUCT USED FOR UNKNOWN INDICATION	INDI14Q2.txt
101797991	1	PRODUCT USED FOR UNKNOWN INDICATION	INDI14Q2.txt
101798001	1	OSTEOPOROSIS	INDI14Q2.txt
101798021	1	OSTEOPOROSIS POSTMENOPAUSAL	INDI14Q2.txt
101798021	2	PERNICIOUS ANAEMIA	INDI14Q2.txt
101798031	1	PRODUCT USED FOR UNKNOWN INDICATION	INDI14Q2.txt
101798041	1	OSTEOPOROSIS POSTMENOPAUSAL	INDI14Q2.txt
101798051	1	OSTEOPOROSIS POSTMENOPAUSAL	INDI14Q2.txt
101798061	1	OSTEOPOROSIS	INDI14Q2.txt
101798071	1	OSTEOPOROSIS POSTMENOPAUSAL	INDI14Q2.txt
101798081	1	PRODUCT USED FOR UNKNOWN INDICATION	INDI14Q2.txt
101798091	1	OSTEOPOROSIS POSTMENOPAUSAL	INDI14Q2.txt
101798101	1	PRODUCT USED FOR UNKNOWN INDICATION	INDI14Q2.txt
101798111	1	PRODUCT USED FOR UNKNOWN INDICATION	INDI14Q2.txt
101798131	1	OSTEOPOROSIS POSTMENOPAUSAL	INDI14Q2.txt
101798141	1	OSTEOPOROSIS POSTMENOPAUSAL	INDI14Q2.txt
101798151	1	OSTEOPOROSIS POSTMENOPAUSAL	INDI14Q2.txt
101798171	1	OSTEOPOROSIS POSTMENOPAUSAL	INDI14Q2.txt
101798171	2	PAIN	INDI14Q2.txt
101798181	1	PRODUCT USED FOR UNKNOWN INDICATION	INDI14Q2.txt
101798201	1	PRODUCT USED FOR UNKNOWN INDICATION	INDI14Q2.txt
101798212	1	OSTEOPOROSIS POSTMENOPAUSAL	INDI14Q2.txt
101798231	1	OSTEOPOROSIS POSTMENOPAUSAL	INDI14Q2.txt
101798241	1	OSTEOPOROSIS POSTMENOPAUSAL	INDI14Q2.txt
101798251	1	PRODUCT USED FOR UNKNOWN INDICATION	INDI14Q2.txt
101798261	1	PRODUCT USED FOR UNKNOWN INDICATION	INDI14Q2.txt
101798271	1	PRODUCT USED FOR UNKNOWN INDICATION	INDI14Q2.txt
101798281	1	PRODUCT USED FOR UNKNOWN INDICATION	INDI14Q2.txt
101798301	1	OSTEOPOROSIS POSTMENOPAUSAL	INDI14Q2.txt
101798341	1	PRODUCT USED FOR UNKNOWN INDICATION	INDI14Q2.txt
101798351	1	OSTEOPOROSIS POSTMENOPAUSAL	INDI14Q2.txt
101798361	1	OSTEOPOROSIS POSTMENOPAUSAL	INDI14Q2.txt
101798371	1	OSTEOPOROSIS POSTMENOPAUSAL	INDI14Q2.txt
[truncated: 195,407 more rows]
