# Supplementary material for: Risk factors for denosumab-related osteonecrosis of the jaw: a pharmacovigilance study using the U.S. FDA adverse event reporting system database
Source: Front Endocrinol (Lausanne). 2025 Dec 19;16:1586626. doi: 10.3389/fendo.2025.1586626 (PMC12757244; doi:10.3389/fendo.2025.1586626)
Supplement: Supplementary file 4 [file DataSheet4.csv]

primaryid	OUTC_COD	OUTC_CODn
100039931	HO	3
100042171	OT	6
100047891	HO	3
100053381	OT	6
100053541	OT	6
100054511	DE	1
100054571	HO	3
100054621	DE	1
100055261	HO	3
100055551	DE	1
100058041	HO	3
100058131	DE	1
100058181	DE	1
100058451	HO	3
100060011	OT	6
100064971	HO	3
100065911	DE	1
100066021	HO	3
100067281	OT	6
100070981	OT	6
100079671	OT	6
100080321	OT	6
100102641	OT	6
100102761	OT	6
100102801	HO	3
100102851	OT	6
100102921	OT	6
100103031	HO	3
100103181	HO	3
100103234	OT	6
100103302	DE	1
100103321	DE	1
100103502
100105102	DE	1
100105161	DE	1
100105191	HO	3
100105221	DE	1
100105471	DE	1
100105481	HO	3
100105491	HO	3
100105672	DE	1
100105691	HO	3
100106242	OT	6
100107611	OT	6
100108421	DE	1
100108541	OT	6
100108834	OT	6
100109021	OT	6
100110081	OT	6
100110941	HO	3
100111261	DE	1
100111411	OT	6
100112431	OT	6
100118511	OT	6
100122281	OT	6
100124172	OT	6
100126352	HO	3
100126722	DE	1
100135373	HO	3
100135381	OT	6
100135621	HO	3
100135681	DE	1
100135711	DE	1
100135721	DE	1
100135781	OT	6
100135811	OT	6
100135892	OT	6
100135911	DE	1
100135923	DE	1
100138671	HO	3
100138691	HO	3
100138701	DE	1
100140312	OT	6
100140441	OT	6
100140471	OT	6
100142582	OT	6
100144143	OT	6
100144151	OT	6
100144171	HO	3
100144261	HO	3
100144272	HO	3
100144282	HO	3
100144401	HO	3
100150001	HO	3
100150721	DE	1
100150981	DE	1
100153821	DE	1
100153912	DE	1
100153931	OT	6
100153942	OT	6
100153991	DE	1
100157471	OT	6
100166871	HO	3
100167102	OT	6
100167211	HO	3
100167221	OT	6
100168853	DE	1
100168881	HO	3
100168891	OT	6
100171411	HO	3
100171581	OT	6
100171881	LT	2
100172201	OT	6
100173381	HO	3
100175731	DS	4
100180041	DS	4
100186611	DS	4
100201361	DS	4
100201381	HO	3
100201461	OT	6
100204193
100204212	OT	6
100206472	DE	1
100206992	OT	6
100207011	HO	3
100207201	OT	6
100207321	HO	3
100207501	DE	1
100207511	DE	1
100207651	DE	1
100207671	HO	3
100207681	DE	1
100207741	DE	1
100207801	DE	1
100211601	DS	4
100221651	OT	6
100231344	OT	6
100231422	OT	6
100231461	OT	6
100231612	DE	1
100231643	DE	1
100231811	OT	6
100233311	DE	1
100233441	OT	6
100233501	DE	1
100234812	DE	1
100234982	DE	1
100235341	DE	1
100235661	HO	3
100237271	DE	1
100237441	DE	1
100238382	DE	1
100238491	DE	1
100238721	DE	1
100238754	OT	6
100263201	HO	3
100263931	HO	3
100263961	HO	3
100263981	DE	1
100264051	HO	3
100264132	DE	1
100266851	OT	6
100266941	OT	6
100267021	DE	1
100267031	DE	1
100267081	HO	3
100267151	HO	3
100267481	DE	1
100267491	DE	1
100267601	DE	1
100267651	DE	1
100267722	OT	6
100268682	DE	1
100268851	HO	3
100269012	DE	1
100282031	OT	6
100291792	OT	6
100294743	OT	6
100294861	OT	6
100295631	HO	3
100296041	OT	6
100296141	OT	6
100298351	HO	3
100298391	HO	3
100298421	HO	3
100298431	HO	3
100298441	DE	1
100298451	HO	3
100298481	HO	3
100298491	HO	3
100298521	OT	6
100298531	DE	1
100309671	DE	1
100309831	OT	6
100309861	DE	1
100309922	DE	1
100309932	DE	1
100310072	OT	6
100310081	OT	6
100310141	HO	3
100310151	HO	3
100310161	HO	3
100310251	HO	3
100310271	HO	3
100312362	DE	1
100312371	DE	1
100312462
100312481	OT	6
100312501	DE	1
100312521	HO	3
100312541	HO	3
100312551	OT	6
100312581	HO	3
100312611	HO	3
100312621	OT	6
100312641	HO	3
100312661	HO	3
100312671	HO	3
100312691	HO	3
100312731	HO	3
100312761	DE	1
100312771	HO	3
100313171	HO	3
100313201	HO	3
100313251	HO	3
100314451	OT	6
100314991	OT	6
100315182	HO	3
100328823	OT	6
100333171	DE	1
100333183	DE	1
100333621	DE	1
100334051	HO	3
100334091	HO	3
100334141	OT	6
100334161	DE	1
100334291	DE	1
100336261	HO	3
100338541	DE	1
100339712	DE	1
100340891	DS	4
100342061	DE	1
100342851	OT	6
100343802	HO	3
100343881	DE	1
100344511	DE	1
100346612	HO	3
100353161	OT	6
100354013	OT	6
100364961	DE	1
100364972	HO	3
100365001	OT	6
100365212	DE	1
100365401	DE	1
100365431	DE	1
100365442	DE	1
100365462	DE	1
100365481	DE	1
100367041	OT	6
100367092	OT	6
100367212	DS	4
100370591	OT	6
100370801	OT	6
100371361	DE	1
100371391	HO	3
100371541	OT	6
100371791	OT	6
100372202	HO	3
100372481	HO	3
100373982	OT	6
100374621	OT	6
100375041	LT	2
100375612	HO	3
100375692	DE	1
100375711	HO	3
100378211	OT	6
100378631	OT	6
100378811	DE	1
100395742	HO	3
100401273	OT	6
100402301	DE	1
100402491	OT	6
100402511	OT	6
100402541	HO	3
100402553	HO	3
100402591	HO	3
100402611	OT	6
100402661	HO	3
100402671	OT	6
100402731	OT	6
100402841	OT	6
100402851	HO	3
100402901	HO	3
100403021	DE	1
100403281	OT	6
100404501	OT	6
100404551	DE	1
100404561	DE	1
100404591	DE	1
100405411	DE	1
100405431	OT	6
100406002	DE	1
100406041	DE	1
100406121	OT	6
100408151	OT	6
100409871	DE	1
100410151	OT	6
100413331	HO	3
100413432	HO	3
100413451	OT	6
100413471	OT	6
100413811	DE	1
100413992	HO	3
100414352	DE	1
100414361	DE	1
100414371	OT	6
100414383	DE	1
100414862	DE	1
100415192	HO	3
100423262	OT	6
100423272	OT	6
100428961	DE	1
100429001	DE	1
100429061	HO	3
100429071	HO	3
100429101	OT	6
100429131	OT	6
100429161	OT	6
100429201	HO	3
100429301	DE	1
100429392	DE	1
100429431	HO	3
100429481	HO	3
100429492	OT	6
100429511	HO	3
100429584	OT	6
100429591	OT	6
100429621	HO	3
100429632	HO	3
100429661	HO	3
100429682
100429711	HO	3
100429791	DE	1
100429821	DE	1
100429831	DE	1
100429851	DE	1
100429882	DE	1
100429922	DS	4
100432452	HO	3
100433581	DE	1
100436831	OT	6
100437143	OT	6
100437541	HO	3
100437551	OT	6
100437562	OT	6
100437601	OT	6
100441881	DE	1
100441931	DE	1
100442681	HO	3
100443031	DE	1
100443811	DE	1
100443981	DE	1
100444503	OT	6
100445091	HO	3
100445362	OT	6
100445761	OT	6
100445861	OT	6
100446282	HO	3
100448061	OT	6
100448111	OT	6
100448481	OT	6
100449431	DE	1
100450002	DE	1
100450671	OT	6
100450832	DE	1
100450871	DE	1
100452973	OT	6
100453882	DE	1
100454182	DE	1
100454193	DE	1
100454202	DE	1
100454303	DE	1
100459353	OT	6
100460221	OT	6
100460291	DE	1
100460301	OT	6
100460312	DE	1
100460341	OT	6
100460523	OT	6
100460822	DE	1
100460851	DE	1
100462411	DE	1
100462521	OT	6
100463951	DE	1
100464581	HO	3
100466211	HO	3
100466232	HO	3
100466441	DE	1
100466641	DE	1
100466871	DE	1
100467043	DE	1
100467191	OT	6
100467211	OT	6
100467253	DE	1
100467281	OT	6
100467381	OT	6
100467451	DE	1
100467461	DE	1
100467481	DE	1
100467493	OT	6
100467551	DE	1
100467561	OT	6
100467571	DE	1
100467651	HO	3
100467951	OT	6
100467982	OT	6
100468001	OT	6
100469344	HO	3
100474351	OT	6
100477531	OT	6
100482851	OT	6
100482972	DE	1
100484301	OT	6
100484471	OT	6
100485901	DE	1
100486233	OT	6
100486363	OT	6
100486672	DE	1
100486692	OT	6
100486711	OT	6
100486743	HO	3
100486751	OT	6
100486911	DE	1
100490481	OT	6
100491102	HO	3
100491231	HO	3
100491353	OT	6
100491363	OT	6
100491381	HO	3
100491691	OT	6
100491701	HO	3
100491771	OT	6
100491811	HO	3
100491841	HO	3
100493402	DE	1
100493472	HO	3
100493601	OT	6
100493643	HO	3
100493791	OT	6
100494202	OT	6
100503113	OT	6
100503575	HO	3
100508703	HO	3
100509212	OT	6
100509861	OT	6
100510071	OT	6
100512011	OT	6
100521251	OT	6
100521701	DE	1
100522021	DE	1
100522091	OT	6
100522131	OT	6
100522432	HO	3
100522671	DE	1
100522811	DE	1
100525091	DS	4
100552532	OT	6
100554751	HO	3
100554891	OT	6
100555192	HO	3
100556041	OT	6
100556063	DE	1
100556951	OT	6
100557461	DE	1
100557732	DS	4
100557771	OT	6
100557931	DE	1
100566502	HO	3
100567541	OT	6
100569352	DE	1
100569361	DE	1
100575322	OT	6
100575341	DE	1
100575362	OT	6
100575461	HO	3
100575552	HO	3
100575561	DE	1
100575582	DE	1
100575611	DE	1
100575621	OT	6
100575712	HO	3
100575721	OT	6
100575731	OT	6
100575741	HO	3
100575881	DE	1
100575901	DE	1
100575911	DE	1
100575922	DE	1
100576191	DE	1
100576221	OT	6
100577151	OT	6
100577221	OT	6
100577231	HO	3
100577541	OT	6
100578031	OT	6
100578361	DE	1
100578442	OT	6
100578841	OT	6
100579031	DE	1
100579153	OT	6
100579302	HO	3
100579911	DE	1
100579992	OT	6
100580012	OT	6
100580281	DE	1
100580431	DE	1
100583351	DE	1
100583711	DE	1
100584051	DE	1
100584091	DE	1
100584101	DE	1
100584111	DE	1
100584241	DE	1
100600281	DE	1
100604051	OT	6
100604453	DE	1
100610383	OT	6
100610394	DE	1
100610402	OT	6
100611744	OT	6
100611761	DE	1
100611961	DE	1
100612161	DE	1
100612182	DE	1
100612191	DE	1
100612241	DE	1
100612262	DE	1
100612272	DE	1
100612321	DE	1
100612331	DE	1
100612341	DE	1
100612381	DE	1
100612512	DE	1
100612561	OT	6
100612852	OT	6
100613321	DE	1
100613531	DE	1
100614301	DE	1
100615865	OT	6
100624401	DE	1
100625861	DE	1
100626023	DE	1
100628371	OT	6
100628441	OT	6
100637513	HO	3
100637521	OT	6
100637571	HO	3
100637682	OT	6
100637701	DE	1
100637711	OT	6
100637791	DE	1
100637801	DE	1
100637941	DS	4
100638231	DE	1
100638291	OT	6
100638312	DE	1
100638341	OT	6
100638351	DE	1
100640101	DE	1
100641922	DE	1
100642281	HO	3
100642641	OT	6
100644011	DE	1
100644201	OT	6
100644262	HO	3
100645652	OT	6
100650232	OT	6
100653561	OT	6
100666553	HO	3
100668883	DE	1
100669041	OT	6
100669401	OT	6
100669411	OT	6
100669421	OT	6
100670111	OT	6
100670161	OT	6
100670711	DE	1
100670772	HO	3
100670841	OT	6
100671032	OT	6
100671641	OT	6
100671821	DE	1
100672681	DE	1
100672691	HO	3
100673821	HO	3
100675581	DE	1
100676251	HO	3
100678441	OT	6
100693431	OT	6
100693661	OT	6
100694151	OT	6
100694302	DS	4
100694422	HO	3
100695762	HO	3
100696301	OT	6
100696872	OT	6
100697241	RI	6
100698831	DE	1
100698861	OT	6
100699082	OT	6
100699091	HO	3
100699772	HO	3
100699781	OT	6
100700841	DE	1
100701931	OT	6
100709261	OT	6
100716231	OT	6
100716243	OT	6
100716541	DE	1
100716571	OT	6
100716591	HO	3
100716771	OT	6
100716871	HO	3
100717122	DE	1
100717211	DE	1
100717863	DE	1
100718943	OT	6
100719061	OT	6
100719271	HO	3
100719372	OT	6
100719391	HO	3
100719483	HO	3
100719491	DE	1
100719501	DE	1
100719542	DE	1
100720101	HO	3
100721611	HO	3
100721741	HO	3
100724576	OT	6
100725231	OT	6
100735012	OT	6
100736151	HO	3
100736411	DE	1
100736891	DE	1
100738201	DE	1
100738411	OT	6
100738523	LT	2
100741481	HO	3
100741912	OT	6
100742734	OT	6
100744751	OT	6
100746451	DE	1
100746781	DE	1
100746793	OT	6
100746871	DE	1
100746881	DE	1
100746972	HO	3
100749241	HO	3
100753841	HO	3
100753871	OT	6
100753922	DE	1
100755041	OT	6
100755083	OT	6
100755334	DS	4
100755352	DE	1
100756741	DE	1
100757052	DE	1
100758361	OT	6
100758762	OT	6
100759011	DE	1
100767231	OT	6
100767541	OT	6
100767962	OT	6
100778952	OT	6
100779024	OT	6
100779121	OT	6
100779521	OT	6
100779621	DE	1
100779641	OT	6
100779711	OT	6
100779941	HO	3
100781041	HO	3
100782071	OT	6
100782091	OT	6
100782141	OT	6
100782271	OT	6
100782391	OT	6
100782401	OT	6
100782411	OT	6
100782471	OT	6
100782481	OT	6
100782522	OT	6
100782561	OT	6
100783951	OT	6
100784262	OT	6
100784361	OT	6
100784761	OT	6
100785601	OT	6
100786532	OT	6
100786551	OT	6
100786581	OT	6
100786601	OT	6
100786751	OT	6
100786801	HO	3
100786861	OT	6
100787011	OT	6
100787122	OT	6
100789231	OT	6
100789381	OT	6
100792631	OT	6
100792671	HO	3
100792791	DE	1
100792811	OT	6
100793232	OT	6
100793281	OT	6
100793901	OT	6
100794031	DE	1
100794801	OT	6
100795911	LT	2
100796851	DE	1
100796871	HO	3
100802231	OT	6
100803992	OT	6
100804021	OT	6
100804572	OT	6
100804692	OT	6
100804711	OT	6
100804721	OT	6
100805262
100805631	OT	6
100806381	DE	1
100806421	DE	1
100809371	HO	3
100809432	OT	6
100809462	OT	6
100821821	OT	6
100824222	OT	6
100824581	HO	3
100824594	OT	6
100824801	OT	6
100824821	OT	6
100827221	HO	3
100827241	DE	1
100827251	OT	6
100827311	OT	6
100827332	OT	6
100827361	DE	1
100827372	OT	6
100827471	OT	6
100829332
100829371	OT	6
100829451	OT	6
100829461	HO	3
100829541	OT	6
100829621	DE	1
100829772	DE	1
100832701	OT	6
100832751	OT	6
100832771	HO	3
100832781	DE	1
100832981	HO	3
100833011	OT	6
100833101	OT	6
100833132	OT	6
100833472	DE	1
100833651	HO	3
100833771	OT	6
100833822	OT	6
100833902	OT	6
100834011	OT	6
100835151	OT	6
100835221	HO	3
100838321	OT	6
100847711	DE	1
100847881	HO	3
100848331	OT	6
100848911	OT	6
100850361	OT	6
100853901	DE	1
100853923	OT	6
100853954	OT	6
100854182	HO	3
100854191	OT	6
100856921	DS	4
100856991	DE	1
100857161	OT	6
100857493	OT	6
100860532	DE	1
100861102	OT	6
100861802	HO	3
100862121	OT	6
100867021	OT	6
100868531	OT	6
100868773	DS	4
100869331	DE	1
100871392	OT	6
100879411	DE	1
100879421	OT	6
100879431	OT	6
100879452	OT	6
100879471	OT	6
100879481	HO	3
100879511	HO	3
100879521	OT	6
100879771	OT	6
100879793
100879801	OT	6
100879811	DE	1
100880881	OT	6
100880941	HO	3
100880951	HO	3
100881012	DE	1
100881072	DE	1
100881351	OT	6
100882761	OT	6
100888061	OT	6
100888321	OT	6
100888402	HO	3
100888601	OT	6
100888721	OT	6
100888901	HO	3
100888961	OT	6
100889461	DE	1
100889661	DE	1
100889941	OT	6
100890041	HO	3
100890122	OT	6
100893033	HO	3
100893641	HO	3
100898311	OT	6
100899261	OT	6
100940062	HO	3
100940071	OT	6
100940184	OT	6
100940371	DE	1
100940401	DE	1
100940421	DE	1
100941401	OT	6
100942191	HO	3
100942201	DE	1
100942221	DE	1
100942361	HO	3
100942402	DE	1
100943092	DE	1
100943171	DE	1
100943592	DE	1
100943832	OT	6
100946361	OT	6
100949531	HO	3
100949932	OT	6
100950744	OT	6
100950792	HO	3
100951771	HO	3
100951781	DE	1
100954551	HO	3
100955301	HO	3
100955391	OT	6
100957274	DE	1
100959531	OT	6
100961361	OT	6
100961622	OT	6
100964751	OT	6
100965151	OT	6
100966401	OT	6
100972622	OT	6
100972631	OT	6
100972651	OT	6
100972661	OT	6
100973441	DE	1
100973472
100974731	OT	6
100974771	OT	6
100974781	OT	6
100974823	DE	1
100974911	DE	1
100975043	HO	3
100975121	HO	3
100975651	DE	1
100979241	DE	1
100979291	DE	1
100979491	DE	1
100979771	DE	1
100979851	DE	1
100979911	DE	1
100979941	DE	1
100980291	HO	3
100980324	OT	6
100980491	DE	1
100984891	OT	6
100994771	OT	6
100995031	HO	3
100995222
100995281	OT	6
101008621	OT	6
101009407	HO	3
101009441	DE	1
101009481	OT	6
101009491	OT	6
101010971	DE	1
101010981	DE	1
101011001	OT	6
101011032	DE	1
101011041	DE	1
101011061	OT	6
101011081	OT	6
101011091	OT	6
101011121	HO	3
101011161	DE	1
101011182	DE	1
101011215	OT	6
101011221	DE	1
101011381	DE	1
101011622	HO	3
101011871	OT	6
101011931	OT	6
101012121	DE	1
101013796	HO	3
101013903	OT	6
101014411	HO	3
101014441	DE	1
101014452	HO	3
101014511	DE	1
101014531	DE	1
101014931	OT	6
101014983	DE	1
101015002	DE	1
101015021	DE	1
101015103	HO	3
101022221
101025051	OT	6
101025721	OT	6
101082111	HO	3
101082531	HO	3
101083551	OT	6
101084201	DE	1
101084251	DE	1
101084441	DE	1
101085641	HO	3
101085891	OT	6
101086161	DE	1
101086191	DE	1
101087261	DE	1
101087523	OT	6
101087632	DE	1
101087712	DE	1
101087991	DE	1
101088502	OT	6
101089002	OT	6
101089021	DE	1
101089041	OT	6
101089222	OT	6
101089272	OT	6
101089281	OT	6
101091531	OT	6
101093191	DE	1
101094891	DE	1
101096081	DE	1
101096171	OT	6
101096401	OT	6
101097054	OT	6
101098691	DE	1
101106562	DE	1
101109581	OT	6
101110331
101120392	DE	1
101140181	HO	3
101141371	DE	1
101141792	DE	1
101142212	DE	1
101142481	DE	1
101144211	DE	1
101144514	DE	1
101144612	DE	1
101144641	DE	1
101144662	HO	3
101144701	HO	3
101144762
101144791	DE	1
101144821	DE	1
101144841	OT	6
101144861	OT	6
101144891	DE	1
101144921	DE	1
101144951	DE	1
101280921	HO	3
101286191	OT	6
101301531	OT	6
101338571	HO	3
101357954	OT	6
101358141	HO	3
101358481	DE	1
101358521	OT	6
101358581	DE	1
101359631	DE	1
101359701	OT	6
101359711	HO	3
101359851	OT	6
101359962	OT	6
101362341	HO	3
101362721	OT	6
101362861	DE	1
101362901	DE	1
101363482	OT	6
101366651	OT	6
101370461	DS	4
101373313	HO	3
101374221	DE	1
101374251	DE	1
101375041	OT	6
101375061	HO	3
101375082	DE	1
101386261	HO	3
101386271	DE	1
101387791	HO	3
101387801	HO	3
101387821	OT	6
101387831	HO	3
101387841	HO	3
101387861	HO	3
101392881	DE	1
101392892	HO	3
101392921	DE	1
101394191	DE	1
101394531	DE	1
101394541	HO	3
101394561	HO	3
101394571	HO	3
101394581	DE	1
101397331	HO	3
101397431	OT	6
101421811	DE	1
101422305	OT	6
101422352	DE	1
101422521	OT	6
101422731	HO	3
101423131	HO	3
101423183	HO	3
101423581	OT	6
101423821	HO	3
101423851	HO	3
101423872	DE	1
101424071	HO	3
101424082	OT	6
101424992	OT	6
101425021	OT	6
101425581	HO	3
101425781	HO	3
101425892	DE	1
101429051	HO	3
101429152	DE	1
101430411	DE	1
101430571	OT	6
101430671	OT	6
101430852	HO	3
101441051	DE	1
101444691	DE	1
101449752	HO	3
101449763	HO	3
101449791	DE	1
101449803	DE	1
101450691	OT	6
101454481	DE	1
101454722	OT	6
101465161	OT	6
101465391	OT	6
101469721	DS	4
101469741	DE	1
101487511	HO	3
101487641	DE	1
101487661	HO	3
101487701	HO	3
101488673	DE	1
101489751	OT	6
101490611	OT	6
101490791	DE	1
101491806	OT	6
101491871	HO	3
101492101	HO	3
101492771	OT	6
101492781	OT	6
101495131	OT	6
101497371	OT	6
101499171	HO	3
101500962	OT	6
101502311	DE	1
101503191	OT	6
101510291	OT	6
101511304	HO	3
101514011	DE	1
101514243	OT	6
101515271	HO	3
101515291	HO	3
101515361	DE	1
101515371	HO	3
101515471	HO	3
101515481	HO	3
101515512	DE	1
101515541	OT	6
101515601	OT	6
101515711	DE	1
101515721	DE	1
101515801	DE	1
101515812	DE	1
101516651	HO	3
101517872	OT	6
101517911	DE	1
101518171	OT	6
101518182	OT	6
101518201	HO	3
101519803	DE	1
101521612	OT	6
101525273	OT	6
101531632	DE	1
101536381	OT	6
101536661	HO	3
101536671	DE	1
101536772	LT	2
101536802	HO	3
101537131	DE	1
101537251	OT	6
101537422	DE	1
101537442	DE	1
101537461	DE	1
101537491	DE	1
101537541	DE	1
101537551	DE	1
101537561	DE	1
101537601	HO	3
101537961	HO	3
101538283	OT	6
101538601	OT	6
101538721	DE	1
101538731	HO	3
101538771	HO	3
101538801	HO	3
101540181	DE	1
101540201	DE	1
101540212	DE	1
101540221	DE	1
101540281	OT	6
101545963	OT	6
101546231	HO	3
101548161	HO	3
101548551	DS	4
101549161	DE	1
101550061	HO	3
101550091	HO	3
101550111	HO	3
101550131	HO	3
101551141
101554431	OT	6
101554781	DE	1
101562164	DE	1
101563263	HO	3
101563281	OT	6
101563371	DE	1
101563381	OT	6
101563461	DE	1
101563472	DE	1
101563481	DE	1
101563491	OT	6
101563511	DE	1
101564331	DE	1
101564361	DE	1
101565762	OT	6
101566251	HO	3
101566312	HO	3
101566541	OT	6
101570031
101572101	HO	3
101572131	HO	3
101572181	DE	1
101572211	DE	1
101572221	HO	3
101572271	OT	6
101572311	HO	3
101573971	HO	3
101574832	OT	6
101575371	OT	6
101586001	DE	1
101586011	HO	3
101586361	OT	6
101586401	OT	6
101590792	OT	6
101591182	DE	1
101591212	DE	1
101591621	OT	6
101591991	OT	6
101592142	OT	6
101592391	DE	1
101592741	HO	3
101592781	OT	6
101592791	HO	3
101592801	OT	6
101593032	OT	6
101593562	HO	3
101593711	DE	1
101593771	OT	6
101594641	DE	1
101601321	DE	1
101606363	DE	1
101606421	OT	6
101606503	HO	3
101613041	HO	3
101613461	OT	6
101613811	DE	1
101613822	OT	6
101613841	OT	6
101614291	OT	6
101614831	OT	6
101614881	DE	1
101614901	DE	1
101614911	OT	6
101614931	DE	1
101614941	HO	3
101616491	OT	6
101617631	OT	6
101617641	HO	3
101617812	OT	6
101617901	HO	3
101619391	DE	1
101619521	HO	3
101620761	OT	6
101632522	DE	1
101633731	HO	3
101634341	DE	1
101634431	OT	6
101634721	HO	3
101634832	OT	6
101638762	HO	3
101639202	OT	6
101659582	OT	6
101661031	HO	3
101661891	OT	6
101662981	DE	1
101663002	OT	6
101663013	DE	1
101663211	HO	3
101663541	DE	1
101663945	HO	3
101663961	OT	6
101665331	DE	1
101672871	DS	4
101675551	OT	6
101683811	HO	3
101683961	OT	6
101684091	HO	3
101684261	HO	3
101684721	HO	3
101685581	DE	1
101686601	HO	3
101687221	OT	6
101687271	OT	6
101687391	HO	3
101687801	OT	6
101689132	DE	1
101689471	OT	6
101689551	DE	1
101689561	DE	1
101689623	DE	1
101690451	OT	6
101690461	HO	3
101690861	OT	6
101691931	OT	6
101692581	DE	1
101698591	HO	3
101705421	OT	6
101706151	OT	6
101706171	OT	6
101706451	OT	6
101706491	OT	6
101706651	HO	3
101706682	HO	3
101707761	OT	6
101708931	OT	6
101709251	DE	1
101710222	OT	6
101710592	OT	6
101710611	OT	6
101713432	OT	6
101719011	OT	6
101719181	OT	6
101725422	OT	6
101725441	HO	3
101725471	OT	6
101725492	DE	1
101725521	OT	6
101725531	OT	6
101725541	OT	6
101725581	OT	6
101725591	DE	1
101725601	OT	6
101725621	OT	6
101725632	DS	4
101725661	HO	3
101725671	OT	6
101726951	OT	6
101726961	DE	1
101726991	OT	6
101727023	OT	6
101727042	DE	1
101727181	OT	6
101727191	OT	6
101727511	OT	6
101727851	OT	6
101728091	OT	6
101728101	OT	6
101728482	DE	1
101728552	DS	4
101728923	HO	3
101729621	OT	6
101729971	OT	6
101739291
101742702	OT	6
101744621
101747971	OT	6
101748751	HO	3
101755001	DE	1
101755021	OT	6
101755081	HO	3
101755111	DE	1
101755121	OT	6
101755141	OT	6
101756891	DE	1
101759641	DE	1
101759871	DE	1
101762251	DE	1
101762321	OT	6
101763302	OT	6
101763311	OT	6
101763401	OT	6
101765621	DE	1
101766101	DE	1
101766121	DE	1
101766591	HO	3
101766652	OT	6
101767141	OT	6
101767591
101769541	DE	1
101771861	OT	6
101771951	HO	3
101772071	DE	1
101772091	HO	3
101772771	OT	6
101772792	HO	3
101772851	OT	6
101773181	DE	1
101773281	DE	1
101773381	OT	6
101773663	OT	6
101773671	DE	1
101773992	OT	6
101774331	HO	3
101774801	OT	6
101775211	OT	6
101775271	DE	1
101776432	HO	3
101777405	DE	1
101778461	OT	6
101778562	OT	6
101778761	OT	6
101780421	OT	6
101781193	OT	6
101781211	DE	1
101781631	DE	1
101781882	DE	1
101782132	OT	6
101782181	DE	1
101782211	DE	1
101782231	DE	1
101782301	DE	1
101783101	HO	3
101783151	OT	6
101786622	OT	6
101786932	OT	6
101786951	DS	4
101787161	OT	6
101788281	DS	4
101788312	DE	1
101791141	OT	6
101791161	OT	6
101791281	DE	1
101791802	DE	1
101792361	OT	6
101797171
101797181
101797191
101797201
101797231
101797241
101797252
101797261
101797271
101797281
101797291
101797301
101797321
101797351
101797361
101797371
101797381
101797391
101797401
101797421
101797441	OT	6
101797451	HO	3
101797461
101797471
101797481
101797491
101797501
101797521	OT	6
101797531
101797541
101797551
101797561
101797571
101797581
101797591
101797601
101797612
101797621
101797641
101797651
101797661
101797671
101797681
101797691
101797701
101797721
101797732
101797741
101797751
101797762
101797771
101797791
101797801
101797811
101797831
101797841
101797851
101797871
101797881
101797891
101797901
101797921
101797931
101797951
101797961
101797971
101797981
101797991
101798001
101798021
101798031
101798041
101798051
101798061
101798071
101798081
101798091
101798101
101798111
101798131
101798141
101798151
101798171
101798181
101798201
101798212
101798231
101798241
101798251
101798261
101798271
101798281
101798301
101798341
101798351
101798361
101798371
101798381
101798391
101798411
101798421
101798441
101798461
101798481
101798491
101798501
101798511
101798521
101798531
101798551
101798561
101798571
101798581
101798591
101798601
101798611
101798621
101798631
101798641
101798651
101798661
101798671
101798681
101798691
101798701
101798711
101798731
101798741
101798751
101798761
101798772
101798781
101798791
101798801
101798821
101798831
101798841
101798861
101798871
101798881
101798961
101798971
101798981
101799001
101799011
101799021
101799031
101799061
101799071
101799081
101799121
101799131
101799141
101799151
101799161
101799171
101799181
101799191
101799201
101799211
101799221
101799231
101799241
101799251
101799261
101799271
101799281
101799291
101799301
101799311
101799321
101799331
101799401
101799471
101799521
101799651
101799821
101799872
101799891
101800011
101800201
101800251
101800291
101800361
101800371
101800381
101800391
101800401
101800411
101800421
101800431
101800441
101800451
101800461
101800471
101800481
101800491
101800501
101800511
101800522
101800531
101800551
101800561
101800572
101800581
101800592
101800611
101800621
101800631
101800651
101800661
101800671
101800681
101800691
101800701
101800711
101800721
101800731
101800741
101800751
101800761
101800771
101800782
101800791
101800801
101800811
101800821
101800831
101800841
101800852
101800861
101800881
101800891
101800902
101800911
101800921
101800943
101800951
101800961
101800971
101800981
101800992
101801001
101801021
101801031
101801041
101801051
101801061
101801071
101801081
101801091
101801101
101801111
101801121
101801131
101801141
101801152
101801161
101801182
101801191
101801201
101801211
101801221
101801231
101801241
101801251
101801261
101801271
101801281
101801292
101801301
101801311
101801331
101801341
101801351
101801361
101801371
101801381
101801392
101801401
101801412
101801421
101801431
101801451
101801461
101801471
101801481
101801491
101801501
101801511
101801521
101801531
101801542
101801551
101801581
101801591
101801601
101801611
101801622
101801641
101801651
101801661
101801672
101801681
101801701	OT	6
101801712
101801721
101801751
101801761
101801771
101801782
101801791
101801801
101801811
101801831
101801851
101801861
101801872
101801891
101801901
101801911
101801921
101801931
101801942
101801951
101801961
101801971
101801991
101802011
101802021
101802031
101802041
101802061
101802071
101802081
101802091
101802102
101802111
101802121
101802131
101802141
101802151
101802161
101802171
101802191
101802211
101802222
101802231
101802241
101802261
101802271
101802281
101802292
101802301
101802312
101802321
101802331	HO	3
101802341
101802361
101802371
101802381
101802401
101802411
101802421
101802431
101802441
101802461
101802471
101802481
101802491
101802501
101802511
101802521
101802531
101802551
101802561
101802581
101802591
101802601
101802611
101802622
101802631
101802641
101802652
101802671
101802681
101802691
101802701
101802712
101802721
101802731
101802752
101802761
101802771
101802791
101802801
101802811
101802851
101802861
101802881
101802891
101802901
101802911
101802921
101802931
101802941
101802951	OT	6
101802962
101802971
101802981
101803001
101803031
101803042
101803051
101803061
101803071
101803081
101803091
101803101
101803112
101803121
101803131
101803142	OT	6
101803151
101803161
101803181	OT	6
101803191
101803201
101803211
101803221
101803231
101803241
101803252
101803261
101803281
101803291
101803302
101803321
101803331
101803341
101803361
101803371
101803381
101803391
101803401
101803411
101803421
101803431
101803441
101803461
101803471
101803481
101803491
101803501
101803511
101803521
101803531
101803551
101803561
101803571
101803591
101803601
101803611
101803621
101803631
101803641
101803651
101803661
101803671
101803681
101803692
101803701
101803712
101803721
101803731
101803741
101803751
101803772
101803781
101803792
101803803
101803811
101803821
101803831
101803841
101803851
101803871
101803881
101803891
101803901
101803912
101803921
101803931
101803942
101803951
101803961
101803971
101803982
101803991
101804002	OT	6
101804012
101804021
101804031	OT	6
101804041
101804052
101804061
101804072
101804082
101804091
101804101
101804111
101804121
101804131
101804141
101804151
101804162
101804171
101804181
101804192
101804201	HO	3
101804212
101804221
101804231
101804242
101804251
101804261
101804271
101804281
101804291
101804301	OT	6
101804312
101804321
101804331
101804341
101804351
101804361
101804371
101804381
101804391
101804402
101804411
101804421
101804441
101804451
101804462
101804471
101804482
101804492
101804501
101804511
101804521
101804532	OT	6
101804542
101804551
101804561
101804571
101804581
101804591
101804602
101804611
101804621
101804631
101804642
101804651
101804661
101804671
101804681
101804691
101804702
101804711
101804721
101804731
101804741
101804751
101804761
101804771
101804781
101804791
101804801
101804811
101804821
101804832
101804841
101804851
101804861
101804871
101804882
101804891
101804901
101804912
101804921
101804931
101804941
101804951
101804961
101804971
101804981
101804991
101805001
101805022
101805032
101805041
101805051
101805061
101805071
101805091
101805101
101805111
101805121
101805131
101805142
101805151
101805161
101805171
101805181
101805191
101805201
101805212
101805241
101805281
101805301
101805312
101805321
101805332
101805341
[truncated: 150,179 more rows]
