# Supplementary material for: Risk factors for denosumab-related osteonecrosis of the jaw: a pharmacovigilance study using the U.S. FDA adverse event reporting system database
Source: Front Endocrinol (Lausanne). 2025 Dec 19;16:1586626. doi: 10.3389/fendo.2025.1586626 (PMC12757244; doi:10.3389/fendo.2025.1586626)
Supplement: Supplementary file 5 [file DataSheet5.csv]

primaryid	RPSR_COD	FILE
100039931
100042171
100047891
100053381
100053541
100054511
100054571
100054621
100055261
100055551
100058041
100058131
100058181
100058451
100060011
100064971
100065911
100066021
100067281
100070981
100079671
100080321
100102641
100102761
100102801
100102851
100102921
100103031
100103181
100103234
100103302
100103321
100103502
100105102
100105161
100105191
100105221
100105471
100105481
100105491
100105672
100105691
100106242
100107611
100108421
100108541
100108834
100109021
100110081
100110941
100111261
100111411
100112431
100118511
100122281
100124172
100126352
100126722
100135373
100135381
100135621
100135681
100135711
100135721
100135781
100135811
100135892
100135911
100135923
100138671
100138691
100138701
100140312
100140441
100140471
100142582
100144143
100144151
100144171
100144261
100144272
100144282
100144401
100150001
100150721
100150981
100153821
100153912
100153931
100153942
100153991
100157471
100166871
100167102
100167211
100167221
100168853
100168881
100168891
100171411
100171581
100171881
100172201
100173381
100175731
100180041
100186611
100201361
100201381
100201461
100204193
100204212
100206472
100206992
100207011
100207201
100207321
100207501
100207511
100207651
100207671
100207681
100207741
100207801
100211601
100221651
100231344
100231422
100231461
100231612
100231643
100231811
100233311
100233441
100233501
100234812
100234982
100235341
100235661
100237271
100237441
100238382
100238491
100238721
100238754
100263201
100263931
100263961
100263981
100264051
100264132
100266851
100266941
100267021
100267031
100267081
100267151
100267481
100267491
100267601
100267651
100267722
100268682
100268851
100269012
100282031
100291792
100294743
100294861
100295631
100296041
100296141
100298351
100298391
100298421
100298431
100298441
100298451
100298481
100298491
100298521
100298531
100309671
100309831
100309861
100309922
100309932
100310072
100310081
100310141
100310151
100310161
100310251
100310271
100312362
100312371
100312462
100312481
100312501
100312521
100312541
100312551
100312581
100312611
100312621
100312641
100312661
100312671
100312691
100312731
100312761
100312771
100313171
100313201
100313251
100314451
100314991
100315182
100328823
100333171
100333183
100333621
100334051
100334091
100334141
100334161
100334291
100336261
100338541
100339712
100340891
100342061
100342851
100343802
100343881
100344511
100346612
100353161
100354013
100364961
100364972
100365001
100365212
100365401
100365431
100365442
100365462
100365481
100367041
100367092
100367212
100370591
100370801
100371361
100371391
100371541
100371791
100372202
100372481
100373982
100374621
100375041
100375612
100375692
100375711
100378211
100378631
100378811
100395742
100401273
100402301
100402491
100402511
100402541
100402553
100402591
100402611
100402661
100402671
100402731
100402841
100402851
100402901
100403021
100403281
100404501
100404551
100404561
100404591
100405411
100405431
100406002
100406041
100406121
100408151
100409871
100410151
100413331	HP	RPSR14Q1.txt
100413432
100413451
100413471
100413811
100413992
100414352
100414361
100414371
100414383
100414862
100415192
100423262
100423272
100428961
100429001
100429061
100429071
100429101
100429131
100429161
100429201
100429301
100429392
100429431
100429481
100429492
100429511
100429584
100429591
100429621
100429632
100429661
100429682
100429711
100429791
100429821
100429831
100429851
100429882
100429922
100432452
100433581
100436831	HP	RPSR14Q1.txt
100437143
100437541
100437551
100437562
100437601	HP	RPSR14Q1.txt
100441881
100441931
100442681
100443031
100443811
100443981
100444503
100445091
100445362
100445761
100445861
100446282
100448061
100448111
100448481
100449431
100450002
100450671
100450832
100450871
100452973
100453882
100454182
100454193
100454202
100454303
100459353
100460221
100460291
100460301
100460312
100460341
100460523
100460822
100460851
100462411
100462521
100463951
100464581
100466211
100466232
100466441
100466641
100466871
100467043
100467191
100467211
100467253
100467281
100467381
100467451
100467461
100467481
100467493
100467551
100467561
100467571
100467651
100467951
100467982
100468001
100469344
100474351
100477531
100482851
100482972
100484301
100484471
100485901
100486233
100486363
100486672
100486692
100486711
100486743
100486751
100486911
100490481
100491102
100491231
100491353
100491363
100491381
100491691
100491701
100491771
100491811
100491841
100493402
100493472
100493601
100493643
100493791
100494202
100503113
100503575
100508703
100509212
100509861
100510071
100512011
100521251
100521701
100522021
100522091
100522131
100522432
100522671
100522811
100525091
100552532
100554751
100554891
100555192
100556041
100556063
100556951
100557461
100557732
100557771
100557931
100566502
100567541
100569352
100569361
100575322
100575341
100575362
100575461
100575552
100575561
100575582
100575611
100575621
100575712
100575721
100575731
100575741
100575881
100575901
100575911
100575922
100576191
100576221
100577151
100577221
100577231
100577541
100578031
100578361
100578442
100578841
100579031
100579153
100579302
100579911
100579992
100580012
100580281
100580431
100583351
100583711
100584051
100584091
100584101
100584111
100584241
100600281
100604051
100604453
100610383
100610394
100610402
100611744
100611761
100611961
100612161
100612182
100612191
100612241
100612262
100612272
100612321
100612331
100612341
100612381
100612512
100612561
100612852
100613321
100613531
100614301
100615865
100624401
100625861
100626023
100628371
100628441
100637513
100637521
100637571
100637682
100637701
100637711
100637791
100637801
100637941
100638231
100638291
100638312
100638341
100638351
100640101
100641922
100642281
100642641
100644011
100644201
100644262
100645652
100650232
100653561
100666553
100668883
100669041
100669401
100669411
100669421
100670111
100670161
100670711
100670772
100670841
100671032
100671641
100671821
100672681
100672691
100673821
100675581
100676251
100678441
100693431
100693661
100694151
100694302
100694422
100695762
100696301
100696872
100697241
100698831
100698861
100699082
100699091
100699772
100699781
100700841
100701931
100709261
100716231
100716243
100716541
100716571
100716591
100716771
100716871
100717122
100717211
100717863
100718943
100719061
100719271
100719372
100719391
100719483
100719491
100719501
100719542
100720101
100721611
100721741
100724576
100725231
100735012
100736151
100736411
100736891
100738201
100738411
100738523
100741481
100741912
100742734
100744751
100746451
100746781
100746793
100746871
100746881
100746972
100749241
100753841
100753871
100753922
100755041
100755083
100755334
100755352
100756741
100757052
100758361
100758762
100759011
100767231
100767541
100767962
100778952
100779024
100779121
100779521
100779621
100779641
100779711
100779941
100781041
100782071
100782091
100782141
100782271
100782391
100782401
100782411
100782471
100782481
100782522
100782561
100783951
100784262
100784361
100784761
100785601
100786532
100786551
100786581
100786601
100786751
100786801
100786861	HP	RPSR14Q2.txt
100787011
100787122
100789231
100789381
100792631
100792671
100792791
100792811
100793232
100793281
100793901
100794031
100794801
100795911
100796851
100796871
100802231
100803992
100804021
100804572
100804692
100804711
100804721
100805262
100805631
100806381
100806421
100809371
100809432
100809462
100821821
100824222
100824581
100824594
100824801
100824821
100827221
100827241
100827251
100827311
100827332
100827361
100827372
100827471
100829332
100829371
100829451
100829461
100829541
100829621
100829772
100832701
100832751
100832771
100832781
100832981
100833011
100833101
100833132
100833472
100833651
100833771
100833822
100833902
100834011
100835151
100835221
100838321
100847711
100847881
100848331
100848911
100850361
100853901
100853923
100853954
100854182
100854191
100856921
100856991
100857161
100857493
100860532
100861102
100861802
100862121
100867021	HP	RPSR14Q2.txt
100868531
100868773
100869331
100871392
100879411
100879421
100879431
100879452
100879471
100879481
100879511
100879521
100879771
100879793
100879801
100879811
100880881
100880941
100880951
100881012
100881072
100881351
100882761
100888061
100888321
100888402
100888601
100888721
100888901
100888961
100889461
100889661
100889941
100890041
100890122
100893033
100893641	HP	RPSR14Q2.txt
100898311
100899261
100940062
100940071
100940184
100940371
100940401
100940421
100941401
100942191
100942201
100942221
100942361
100942402
100943092
100943171
100943592
100943832
100946361
100949531
100949932
100950744
100950792
100951771
100951781
100954551
100955301
100955391
100957274
100959531
100961361
100961622
100964751
100965151
100966401	HP	RPSR14Q2.txt
100972622
100972631
100972651
100972661
100973441
100973472
100974731
100974771
100974781
100974823
100974911
100975043
100975121
100975651
100979241
100979291
100979491
100979771
100979851
100979911
100979941
100980291
100980324
100980491
100984891
100994771
100995031
100995222
100995281
101008621
101009407
101009441
101009481
101009491
101010971
101010981
101011001
101011032
101011041
101011061
101011081
101011091
101011121
101011161
101011182
101011215
101011221
101011381
101011622
101011871
101011931
101012121
101013796
101013903
101014411
101014441
101014452
101014511
101014531
101014931
101014983
101015002
101015021
101015103
101022221	HP	RPSR14Q2.txt
101025051
101025721
101082111
101082531
101083551
101084201
101084251
101084441
101085641
101085891
101086161
101086191
101087261
101087523
101087632
101087712
101087991
101088502
101089002
101089021
101089041
101089222
101089272
101089281
101091531
101093191
101094891
101096081
101096171
101096401
101097054
101098691
101106562
101109581
101110331
101120392
101140181
101141371
101141792
101142212
101142481
101144211
101144514
101144612
101144641
101144662
101144701
101144762
101144791
101144821
101144841
101144861
101144891
101144921
101144951
101280921
101286191
101301531
101338571
101357954
101358141
101358481
101358521
101358581
101359631
101359701
101359711
101359851
101359962
101362341
101362721
101362861
101362901
101363482
101366651
101370461
101373313
101374221
101374251
101375041
101375061
101375082
101386261
101386271
101387791
101387801
101387821
101387831
101387841
101387861
101392881
101392892
101392921
101394191
101394531
101394541
101394561
101394571
101394581
101397331
101397431
101421811
101422305
101422352
101422521
101422731
101423131
101423183
101423581
101423821
101423851
101423872
101424071
101424082
101424992
101425021
101425581
101425781
101425892
101429051
101429152
101430411
101430571
101430671
101430852
101441051
101444691
101449752
101449763
101449791
101449803
101450691
101454481
101454722
101465161
101465391
101469721
101469741
101487511
101487641
101487661
101487701
101488673
101489751
101490611
101490791
101491806
101491871
101492101
101492771
101492781
101495131
101497371
101499171
101500962
101502311
101503191
101510291
101511304
101514011
101514243
101515271
101515291
101515361
101515371
101515471
101515481
101515512
101515541
101515601
101515711
101515721
101515801
101515812
101516651
101517872
101517911
101518171
101518182
101518201
101519803
101521612
101525273
101531632
101536381
101536661
101536671
101536772
101536802
101537131
101537251
101537422
101537442
101537461
101537491
101537541
101537551
101537561
101537601
101537961
101538283
101538601
101538721
101538731
101538771
101538801
101540181
101540201
101540212
101540221
101540281
101545963
101546231
101548161
101548551
101549161
101550061
101550091
101550111
101550131
101551141	HP	RPSR14Q2.txt
101554431
101554781
101562164
101563263
101563281
101563371
101563381
101563461
101563472
101563481
101563491
101563511
101564331
101564361
101565762
101566251	HP	RPSR14Q2.txt
101566312
101566541
101570031	CSM	RPSR14Q2.txt
101572101
101572131
101572181
101572211
101572221
101572271
101572311
101573971
101574832
101575371
101586001
101586011
101586361
101586401
101590792
101591182
101591212
101591621
101591991
101592142
101592391
101592741
101592781
101592791
101592801
101593032
101593562
101593711
101593771
101594641
101601321
101606363
101606421	CSM	RPSR14Q2.txt
101606503
101613041
101613461
101613811
101613822
101613841
101614291
101614831
101614881
101614901
101614911
101614931
101614941
101616491
101617631
101617641
101617812
101617901
101619391
101619521
101620761
101632522
101633731
101634341
101634431
101634721
101634832
101638762
101639202
101659582
101661031
101661891
101662981
101663002
101663013
101663211
101663541
101663945
101663961
101665331
101672871
101675551
101683811
101683961
101684091
101684261
101684721
101685581
101686601
101687221
101687271
101687391
101687801
101689132
101689471
101689551
101689561
101689623
101690451
101690461
101690861
101691931
101692581
101698591
101705421
101706151
101706171
101706451
101706491
101706651
101706682
101707761
101708931
101709251
101710222
101710592
101710611
101713432
101719011
101719181
101725422
101725441
101725471
101725492
101725521
101725531
101725541
101725581
101725591
101725601
101725621
101725632
101725661
101725671
101726951
101726961
101726991
101727023
101727042
101727181
101727191
101727511
101727851
101728091
101728101
101728482
101728552
101728923
101729621
101729971
101739291
101742702
101744621
101747971
101748751
101755001
101755021
101755081
101755111
101755121
101755141
101756891
101759641
101759871
101762251
101762321
101763302
101763311
101763401
101765621
101766101
101766121
101766591
101766652
101767141
101767591
101769541
101771861
101771951
101772071
101772091
101772771
101772792
101772851
101773181
101773281
101773381
101773663
101773671
101773992
101774331
101774801
101775211
101775271
101776432
101777405
101778461
101778562
101778761
101780421
101781193
101781211
101781631
101781882
101782132
101782181
101782211
101782231
101782301
101783101
101783151
101786622
101786932
101786951	CSM	RPSR14Q2.txt
101787161
101788281
101788312
101791141
101791161
101791281
101791802
101792361
101797171
101797181
101797191
101797201
101797231
101797241
101797252
101797261
101797271
101797281
101797291
101797301
101797321
101797351
101797361
101797371
101797381
101797391
101797401
101797421
101797441
101797451
101797461
101797471
101797481
101797491
101797501
101797521
101797531
101797541
101797551
101797561
101797571
101797581
101797591
101797601
101797612
101797621
101797641
101797651
101797661
101797671
101797681
101797691
101797701
101797721
101797732
101797741
101797751
101797762
101797771
101797791
101797801
101797811
101797831
101797841
101797851
101797871
101797881
101797891
101797901
101797921
101797931
101797951
101797961
101797971
101797981
101797991
101798001
101798021
101798031
101798041
101798051
101798061
101798071
101798081
101798091
101798101
101798111
101798131
101798141
101798151
101798171
101798181
101798201
101798212
101798231
101798241
101798251
101798261
101798271
101798281
101798301
101798341
101798351
101798361
101798371
101798381
101798391
101798411
101798421
101798441
101798461
101798481
101798491
101798501
101798511
101798521
101798531
101798551
101798561
101798571
101798581
101798591
101798601
101798611
101798621
101798631
101798641
101798651
101798661
101798671
101798681
101798691
101798701
101798711
101798731
101798741
101798751
101798761
101798772
101798781
101798791
101798801
101798821
101798831
101798841
101798861
101798871
101798881
101798961
101798971
101798981
101799001
101799011
101799021
101799031
101799061
101799071
101799081
101799121
101799131
101799141
101799151
101799161
101799171
101799181
101799191
101799201
101799211
101799221
101799231
101799241
101799251
101799261
101799271
101799281
101799291
101799301
101799311
101799321
101799331
101799401
101799471
101799521
101799651
101799821
101799872
101799891
101800011
101800201
101800251
101800291
101800361
101800371
101800381
101800391
101800401
101800411
101800421
101800431
101800441
101800451
101800461
101800471
101800481
101800491
101800501
101800511
101800522
101800531
101800551
101800561
101800572
101800581
101800592
101800611
101800621
101800631
101800651
101800661
101800671
101800681
101800691
101800701
101800711
101800721
101800731
101800741
101800751
101800761
101800771
101800782
101800791
101800801
101800811
101800821
101800831
101800841
101800852
101800861
101800881
101800891
101800902
101800911
101800921
101800943
101800951
101800961
101800971
101800981
101800992
101801001
101801021
101801031
101801041
101801051
101801061
101801071
101801081
101801091
101801101
101801111
101801121
101801131
101801141
101801152
101801161
101801182
101801191
101801201
101801211
101801221
101801231
101801241
101801251
101801261
101801271
101801281
101801292
101801301
101801311
101801331
101801341
101801351
101801361
101801371
101801381
101801392
101801401
101801412
101801421
101801431
101801451
101801461
101801471
101801481
101801491
101801501
101801511
101801521
101801531
101801542
101801551
101801581
101801591
101801601
101801611
101801622
101801641
101801651
101801661
101801672
101801681
101801701
101801712
101801721
101801751
101801761
101801771
101801782
101801791
101801801
101801811
101801831
101801851
101801861
101801872
101801891
101801901
101801911
101801921
101801931
101801942
101801951
101801961
101801971
101801991
101802011
101802021
101802031
101802041
101802061
101802071
101802081
101802091
101802102
101802111
101802121
101802131
101802141
101802151
101802161
101802171
101802191
101802211
101802222
101802231
101802241
101802261
101802271
101802281
101802292
101802301
101802312
101802321
101802331
101802341
101802361
101802371
101802381
101802401
101802411
101802421
101802431
101802441
101802461
101802471
101802481
101802491
101802501
101802511
101802521
101802531
101802551
101802561
101802581
101802591
101802601
101802611
101802622
101802631
101802641
101802652
101802671
101802681
101802691
101802701
101802712
101802721
101802731
101802752
101802761
101802771
101802791
101802801
101802811
101802851
101802861
101802881
101802891
101802901
101802911
101802921
101802931
101802941
101802951
101802962
101802971
101802981
101803001
101803031
101803042
101803051
101803061
101803071
101803081
101803091
101803101
101803112
101803121
101803131
101803142
101803151
101803161
101803181
101803191
101803201
101803211
101803221
101803231
101803241
101803252
101803261
101803281
101803291
101803302
101803321
101803331
101803341
101803361
101803371
101803381
101803391
101803401
101803411
101803421
101803431
101803441
101803461
101803471
101803481
101803491
101803501
101803511
101803521
101803531
101803551
101803561
101803571
101803591
101803601
101803611
101803621
101803631
101803641
101803651
101803661
101803671
101803681
101803692
101803701
101803712
101803721
101803731
101803741
101803751
101803772
101803781
101803792
101803803
101803811
101803821
101803831
101803841
101803851
101803871
101803881
101803891
101803901
101803912
101803921
101803931
101803942
101803951
101803961
101803971
101803982
101803991
101804002
101804012
101804021
101804031
101804041
101804052
101804061
101804072
101804082
101804091
101804101
101804111
101804121
101804131
101804141
101804151
101804162
101804171
101804181
101804192
101804201
101804212
101804221
101804231
101804242
101804251
101804261
101804271
101804281
101804291
101804301
101804312
101804321
101804331
101804341
101804351
101804361
101804371
101804381
101804391
101804402
101804411
101804421
101804441
101804451
101804462
101804471
101804482
101804492
101804501
101804511
101804521
101804532
101804542
101804551
101804561
101804571
101804581
101804591
101804602
101804611
101804621
101804631
101804642
101804651
101804661
101804671
101804681
101804691
101804702
101804711
101804721
101804731
101804741
101804751
101804761
101804771
101804781
101804791
101804801
101804811
101804821
101804832
101804841
101804851
101804861
101804871
101804882
101804891
101804901
101804912
101804921
101804931
101804941
101804951
101804961
101804971
101804981
101804991
101805001
101805022
101805032
101805041
101805051
101805061
101805071
101805091
101805101
101805111
101805121
101805131
101805142
101805151
101805161
101805171
101805181
101805191
101805201
101805212
101805241
101805281
101805301
101805312
101805321
101805332
101805341
[truncated: 150,208 more rows]
