# Supplementary material for: Risk factors for denosumab-related osteonecrosis of the jaw: a pharmacovigilance study using the U.S. FDA adverse event reporting system database
Source: Front Endocrinol (Lausanne). 2025 Dec 19;16:1586626. doi: 10.3389/fendo.2025.1586626 (PMC12757244; doi:10.3389/fendo.2025.1586626)
Supplement: Supplementary file 6 [file DataSheet6.csv]

primaryid	DRUG_SEQ	START_DT	END_DT	DUR	DUR_COD	FILE
100039931	1	201208				THER14Q1.txt
100039931	2	20131002				THER14Q1.txt
100039931	3	20131002				THER14Q1.txt
100039931	4	2005				THER14Q1.txt
100039931	5	2010				THER14Q1.txt
100039931	7	2005				THER14Q1.txt
100039931	8	2005				THER14Q1.txt
100039931	9	2005				THER14Q1.txt
100042171	1	201204				THER14Q1.txt
100047891	1	20131108				THER14Q1.txt
100047891	2	20131108	20140228			THER14Q1.txt
100047891	3	20131108				THER14Q1.txt
100053381
100053541
100054511
100054571	1	20111031				THER14Q1.txt
100054571	2	20131206				THER14Q1.txt
100054571	3	20131206				THER14Q1.txt
100054571	4	20130312				THER14Q1.txt
100054571	5	20130204				THER14Q1.txt
100054571	6	20130204				THER14Q1.txt
100054571	7	20130204				THER14Q1.txt
100054571	8	20130204				THER14Q1.txt
100054571	9	20130204				THER14Q1.txt
100054621	1	20120419				THER14Q1.txt
100055261	1	20120524				THER14Q1.txt
100055551
100058041	1	20120424	20120621			THER14Q1.txt
100058131	1	20120510				THER14Q1.txt
100058181	1	20120530				THER14Q1.txt
100058451
100060011	1	2011				THER14Q1.txt
100064971	1	20140123				THER14Q1.txt
100065911
100066021	1	20131114				THER14Q1.txt
100067281
100070981
100079671
100080321
100102641
100102761
100102801
100102851	1	2013				THER14Q1.txt
100102921
100103031
100103181
100103234	1	20131002				THER14Q2.txt
100103302	1	20130313				THER14Q2.txt
100103321
100103502	1	20140206				THER14Q1.txt
100105102	1	20140109				THER14Q2.txt
100105161
100105191	1		201310			THER14Q1.txt
100105221
100105471	1	20120508				THER14Q1.txt
100105481	1	20121210				THER14Q1.txt
100105491	1	20120904				THER14Q1.txt
100105672	1	20130912				THER14Q2.txt
100105691	1	20120510	20130326			THER14Q1.txt
100106242	1	20121005				THER14Q2.txt
100107611	1	20120112				THER14Q1.txt
100108421
100108541
100108834	1	20140110				THER14Q3.txt
100109021	1	20120629				THER14Q1.txt
100110081	1	2010				THER14Q1.txt
100110941
100111261	1	20110711				THER14Q1.txt
100111411	1	20121129				THER14Q1.txt
100112431	1	20130920				THER14Q1.txt
100118511	1	201108				THER14Q1.txt
100122281	1	20130620				THER14Q1.txt
100124172	1	20130918				THER14Q2.txt
100126352	1	20140108				THER14Q2.txt
100126352	2	2000				THER14Q2.txt
100126722	1	20131017				THER14Q1.txt
100135373	1	201203				THER14Q4.txt
100135373	3	20120627				THER14Q4.txt
100135381
100135621	1	20131217				THER14Q1.txt
100135681	1	20131209				THER14Q1.txt
100135711	1		20140310			THER14Q1.txt
100135721	1	20140117				THER14Q1.txt
100135781
100135811
100135892
100135911	1	201109				THER14Q1.txt
100135923
100138671	1	20120726				THER14Q1.txt
100138691	1	20120904				THER14Q1.txt
100138701	1	20120510				THER14Q1.txt
100140312
100140441
100140471
100142582	1	20131009				THER14Q2.txt
100144143	1	20140205				THER14Q2.txt
100144151
100144171	1	20130213				THER14Q1.txt
100144261	1	20140210				THER14Q1.txt
100144272	1	201211				THER14Q2.txt
100144282	1	201208				THER14Q2.txt
100144401	1	20140107				THER14Q1.txt
100150001	1	20130318				THER14Q1.txt
100150721
100150981	1	201304				THER14Q1.txt
100153821	1	20131007				THER14Q1.txt
100153912	1	20120611	20140122			THER14Q2.txt
100153931	1	20140116				THER14Q1.txt
100153942
100153991
100157471
100166871
100167102
100167211
100167221
100168853	1	20140123				THER14Q1.txt
100168881	1	20130116				THER14Q1.txt
100168891	1	2013				THER14Q1.txt
100171411
100171581
100171881
100172201
100173381	1	2012				THER14Q1.txt
100175731	1	201101	201307			THER14Q1.txt
100180041	1	20131023				THER14Q1.txt
100186611
100201361
100201381
100201461
100204193
100204212	1	2012				THER14Q1.txt
100206472	1		20131209			THER14Q2.txt
100206472	2	201309				THER14Q2.txt
100206472	3	201309				THER14Q2.txt
100206992	1	20130613				THER14Q1.txt
100207011	1	20120817				THER14Q1.txt
100207201	1	20131004				THER14Q1.txt
100207321	1	20120405				THER14Q1.txt
100207501	1	20120823				THER14Q1.txt
100207511	1	20120906				THER14Q1.txt
100207651	1	20130219				THER14Q1.txt
100207671	1	20130424				THER14Q1.txt
100207681	1	20120926				THER14Q1.txt
100207741	1	20130218				THER14Q1.txt
100207801
100211601	1	20120915	20130916			THER14Q1.txt
100221651
100231344	1	20130809				THER17Q3.txt
100231422	1	20111008				THER14Q2.txt
100231461	1	201210				THER14Q1.txt
100231612
100231643
100231811
100233311	1	20130311				THER14Q1.txt
100233441	1	20140226				THER14Q1.txt
100233501	1	20110903	20131009			THER14Q1.txt
100234812	1	20130326				THER14Q2.txt
100234982	1	20130509				THER14Q2.txt
100235341
100235661	1	20121012				THER14Q1.txt
100237271	1	20120921				THER14Q1.txt
100237441	1	20130228				THER14Q1.txt
100238382	1	201101				THER14Q2.txt
100238491	1	20140128				THER14Q1.txt
100238721	1	20140128				THER14Q1.txt
100238754	1	20120809	20130206			THER14Q3.txt
100263201	1	20110721				THER14Q1.txt
100263931	1	20130128				THER14Q1.txt
100263961	1	20130508				THER14Q1.txt
100263981	1	20130524				THER14Q1.txt
100264051	1	20120803				THER14Q1.txt
100264132	1	20130916	20140314			THER14Q1.txt
100266851	1	201401				THER14Q1.txt
100266941	1	20130122	20131230			THER14Q1.txt
100267021	1	201203	201308			THER14Q1.txt
100267031	1	20130706				THER14Q1.txt
100267081	1	20120312				THER14Q1.txt
100267151
100267481	1	20130329	20130929			THER14Q1.txt
100267491
100267601
100267651
100267722	1	20140118	20140118			THER14Q2.txt
100267722	2	20110504	20140118			THER14Q2.txt
100268682	1	20130909				THER14Q1.txt
100268851	1	2013				THER14Q1.txt
100269012	1	20130905				THER14Q1.txt
100282031	1	20120914				THER14Q1.txt
100291792	1	20130227				THER14Q1.txt
100291792	2	20131125	20131125			THER14Q1.txt
100291792	6	20131125	20131125			THER14Q1.txt
100294743
100294861	1	2013				THER14Q1.txt
100295631	1	20130813		6	MON	THER14Q1.txt
100296041
100296141	1	20140314				THER14Q1.txt
100298351	1	20130711				THER14Q1.txt
100298391	1	20131002				THER14Q1.txt
100298421	1	20130528	20131018			THER14Q1.txt
100298431	1	20130226				THER14Q1.txt
100298441	1	20120904				THER14Q1.txt
100298451	1	20130111				THER14Q1.txt
100298481	1	20130508				THER14Q1.txt
100298491	1	20130808				THER14Q1.txt
100298521	1	20130730				THER14Q1.txt
100298531	1	20120322				THER14Q1.txt
100309671	1	20121214				THER14Q1.txt
100309831
100309861
100309922
100309932
100310072	1	201209				THER14Q2.txt
100310081	1	201401				THER14Q1.txt
100310141
100310151	1	20120828				THER14Q1.txt
100310161	1	20120404				THER14Q1.txt
100310251	1	20120725				THER14Q1.txt
100310271	1	20120619				THER14Q1.txt
100312362	1		20131016			THER14Q2.txt
100312371
100312462	1	20140314				THER14Q2.txt
100312481
100312501	1	20121124	20131110			THER14Q1.txt
100312521	1	20120625				THER14Q1.txt
100312541	1	20130220				THER14Q1.txt
100312551
100312581	1	20120709				THER14Q1.txt
100312611	1	20130129				THER14Q1.txt
100312621
100312641	1	20130124				THER14Q1.txt
100312661	1	20130121				THER14Q1.txt
100312661	3	20121008				THER14Q1.txt
100312671	1	20130104				THER14Q1.txt
100312691	1	20121107				THER14Q1.txt
100312731	1	20130514				THER14Q1.txt
100312761	1	20130404				THER14Q1.txt
100312771	1	20110908				THER14Q1.txt
100313171	1	20130708				THER14Q1.txt
100313201
100313251	1	20130415				THER14Q1.txt
100314451	1	201304				THER14Q1.txt
100314991	1	20131113	20131113			THER14Q1.txt
100315182	1	2011				THER14Q2.txt
100328823	1	20110829				THER14Q3.txt
100328823	2	20110829	20130129			THER14Q3.txt
100328823	3	20110829	20111107			THER14Q3.txt
100328823	4	20111212	20120220			THER14Q3.txt
100328823	5	20111212	20120220			THER14Q3.txt
100328823	6	20110829	20120220			THER14Q3.txt
100333171	1	20131015				THER14Q1.txt
100333183	1	20130828				THER14Q4.txt
100333621
100334051	1	20120315				THER14Q1.txt
100334091	1	20120319				THER14Q1.txt
100334141	1	20120413				THER14Q1.txt
100334161	1	20120320				THER14Q1.txt
100334291	1	20130920				THER14Q1.txt
100336261	1	20120216				THER14Q1.txt
100338541
100339712
100340891	1	20111230	20120730			THER14Q1.txt
100342061	1		20140318			THER14Q1.txt
100342851	1	20120308				THER14Q1.txt
100343802	1	20130510				THER14Q1.txt
100343881
100344511
100346612	1	20130207				THER14Q2.txt
100353161
100354013	1	20131209				THER16Q2.txt
100364961	1	20130115				THER14Q1.txt
100364972	1	20131126				THER15Q4.txt
100365001	1	20130107				THER14Q1.txt
100365001	2	2011				THER14Q1.txt
100365212
100365401
100365431
100365442	1	20110726				THER14Q2.txt
100365462
100365481	1	20130604				THER14Q1.txt
100367041	1	201302				THER14Q1.txt
100367092
100367212	1	20110622	20140204			THER14Q2.txt
100370591	1	201311				THER14Q1.txt
100370801
100371361	1	201310	201401			THER14Q1.txt
100371361	2	20140205				THER14Q1.txt
100371391	1	201401				THER14Q1.txt
100371541	1	20120810	20131001			THER14Q1.txt
100371541	2	20120713				THER14Q1.txt
100371791
100372202	1	20131002	20131002			THER14Q2.txt
100372481
100373982
100374621	1	20140219				THER14Q1.txt
100375041	1	20140925				THER14Q1.txt
100375612	1		20140314			THER14Q2.txt
100375692	1	20110811				THER14Q2.txt
100375711	1	20140204				THER14Q1.txt
100378211
100378631	1	201210				THER14Q1.txt
100378631	6	201305				THER14Q1.txt
100378811	1	201207				THER14Q1.txt
100395742	1	20080317				THER14Q2.txt
100395742	2	20121129	20121219			THER14Q2.txt
100401273	1	20121001				THER17Q1.txt
100401273	2	20121004				THER17Q1.txt
100401273	3	20120917				THER17Q1.txt
100401273	26	20120917	20130208			THER17Q1.txt
100402301	1	20140225				THER14Q1.txt
100402491	1	20120411				THER14Q1.txt
100402511	1	201204				THER14Q1.txt
100402541	1	20120326				THER14Q1.txt
100402553	1	20131025	20140120			THER15Q1.txt
100402553	2	20131030	20131223			THER15Q1.txt
100402553	3	20130907	20131130			THER15Q1.txt
100402553	4	2012	20131223			THER15Q1.txt
100402591	1	20120827				THER14Q1.txt
100402611
100402661	1	20120308	20120402			THER14Q1.txt
100402671
100402731
100402841	1	20131210	20140111			THER14Q1.txt
100402851	1	20120210				THER14Q1.txt
100402851	2	20000516	20041026			THER14Q1.txt
100402851	3	1987				THER14Q1.txt
100402851	4	2000				THER14Q1.txt
100402901	1	201403				THER14Q1.txt
100403021
100403281
100404501	1	201309				THER14Q1.txt
100404551
100404561
100404591
100405411
100405431
100406002	1	20101012				THER14Q2.txt
100406041
100406121
100408151	1			1	YR	THER14Q1.txt
100409871
100410151	1	20131028				THER14Q1.txt
100413331	1	20140222				THER14Q1.txt
100413432	1	201310				THER14Q2.txt
100413451	1	201402				THER14Q1.txt
100413471	1	20120201				THER14Q1.txt
100413811	1		20130507			THER14Q1.txt
100413992	1	20121119				THER14Q1.txt
100413992	2	20130226	20130226			THER14Q1.txt
100413992	3	20130124	20130130			THER14Q1.txt
100413992	4		20130407			THER14Q1.txt
100413992	5	20121119	20130119			THER14Q1.txt
100413992	6	20121119	20130119			THER14Q1.txt
100413992	7	20120723	20130119			THER14Q1.txt
100413992	8		20130407			THER14Q1.txt
100413992	9		20130410			THER14Q1.txt
100413992	10		20130407			THER14Q1.txt
100413992	11		20130407			THER14Q1.txt
100413992	12		20130407			THER14Q1.txt
100413992	13	20121129	20130410			THER14Q1.txt
100413992	14		20130407			THER14Q1.txt
100413992	15	20130330	20130407			THER14Q1.txt
100413992	16		20130407			THER14Q1.txt
100413992	17	20130405	20130410			THER14Q1.txt
100413992	18	20130205	20130420			THER14Q1.txt
100413992	19		20130411			THER14Q1.txt
100413992	20	20130117	20130407			THER14Q1.txt
100413992	21		20130407			THER14Q1.txt
100413992	22	20130125	20130410			THER14Q1.txt
100413992	23	20130128	20130407			THER14Q1.txt
100413992	24	20130128	20130407			THER14Q1.txt
100413992	25	20130205	20130407			THER14Q1.txt
100413992	26	20130205	20130319			THER14Q1.txt
100413992	27	20130409	20130411			THER14Q1.txt
100413992	28	20130409	20130409			THER14Q1.txt
100413992	29	20130328	20130410			THER14Q1.txt
100413992	30	20130321	20130327			THER14Q1.txt
100413992	31	20130320	20130326			THER14Q1.txt
100414352
100414361
100414371
100414383
100414862	1	20130423	20131022			THER14Q2.txt
100414862	2	20130611	20131023			THER14Q2.txt
100414862	3	20110328	20130312			THER14Q2.txt
100414862	4	20130423	20130610			THER14Q2.txt
100414862	5	20130611	20131023			THER14Q2.txt
100414862	6	20061012				THER14Q2.txt
100414862	7	20061012				THER14Q2.txt
100414862	8	20080805	20100216			THER14Q2.txt
100414862	9	201003	20110323			THER14Q2.txt
100414862	10	20110530	20110728			THER14Q2.txt
100414862	11	20110922	20120320			THER14Q2.txt
100414862	12	20110922	20131023			THER14Q2.txt
100414862	13	20120914	20130528			THER14Q2.txt
100414862	14	20120806	20131023			THER14Q2.txt
100414862	15		20121023			THER14Q2.txt
100414862	16	20120508	20131023			THER14Q2.txt
100414862	17	20120621	20131023			THER14Q2.txt
100414862	18	20121207	20131023			THER14Q2.txt
100414862	19	20130219	20131023			THER14Q2.txt
100414862	20	20120927	20131023			THER14Q2.txt
100414862	21	20130514	20131023			THER14Q2.txt
100415192	1	201311				THER14Q2.txt
100423262	1	20120508				THER14Q1.txt
100423272	1	20130816				THER15Q1.txt
100423272	2	20140217	20140224			THER15Q1.txt
100428961	1	20120308				THER14Q1.txt
100429001	1	20120411				THER14Q1.txt
100429061	1	20130808				THER14Q1.txt
100429071	1	20120306				THER14Q1.txt
100429101
100429131
100429161
100429201	1	20120307				THER14Q1.txt
100429301
100429392	1	20130815	20131115			THER14Q2.txt
100429431	1	20130222				THER14Q1.txt
100429481	1	20130821				THER14Q1.txt
100429492	1	20140107				THER14Q2.txt
100429511	1	20131015				THER14Q1.txt
100429584	1	20140312				THER15Q1.txt
100429591	1	20120724	20140322			THER14Q1.txt
100429621
100429632	1	20120308				THER14Q1.txt
100429632	2	200403				THER14Q1.txt
100429632	3	20070207				THER14Q1.txt
100429632	4	20130325				THER14Q1.txt
100429661	1	20120114	20130604			THER14Q1.txt
100429682	1	20121128				THER14Q2.txt
100429682	2	20121128				THER14Q2.txt
100429682	3	20121128				THER14Q2.txt
100429682	4	2012				THER14Q2.txt
100429682	7		20120416			THER14Q2.txt
100429711	1	20120411				THER14Q1.txt
100429791
100429821
100429831
100429851
100429882	1	20121024				THER14Q2.txt
100429922	1	20121018				THER15Q2.txt
100429922	2	20121018	20130418			THER15Q2.txt
100429922	3	20121018	20130418			THER15Q2.txt
100429922	4	20131018				THER15Q2.txt
100429922	5	20130418	20130718			THER15Q2.txt
100429922	6	20130418	20130718			THER15Q2.txt
100429922	7	20130718				THER15Q2.txt
100432452
100433581	1	20120418				THER14Q1.txt
100436831	1	201309	201403			THER14Q1.txt
100437143	1	20130110	20131007			THER14Q2.txt
100437143	2	20130110	20131007			THER14Q2.txt
100437143	3	20130110	20131007			THER14Q2.txt
100437143	4	20121211				THER14Q2.txt
100437541	1	20100915				THER14Q1.txt
100437551	1	2012				THER14Q1.txt
100437562	1	20131015				THER14Q2.txt
100437601	1	201309	201403			THER14Q1.txt
100441881	1	20140303	20140303			THER14Q1.txt
100441931
100442681	1	20131213				THER14Q1.txt
100443031	2	20131121	20131121			THER14Q1.txt
100443031	3	20131121	20131121			THER14Q1.txt
100443031	4	20131121	20131121			THER14Q1.txt
100443031	5	20131121	20131121			THER14Q1.txt
100443811
100443981
100444503	1	20120328				THER15Q4.txt
100445091	1	20130510				THER14Q1.txt
100445362	1	201205				THER14Q3.txt
100445761
100445861
100446282	1	201310				THER14Q1.txt
100448061
100448111
100448481
100449431
100450002
100450671	1	201310				THER14Q1.txt
100450832
100450871
100452973	1	201301				THER14Q2.txt
100453882	1	20130909				THER14Q2.txt
100454182	1	20131113				THER14Q2.txt
100454193
100454202	1	20120928				THER14Q2.txt
100454303
100459353	2	2004				THER14Q2.txt
100460221
100460291
100460301
100460312
100460341
100460523	1	20131016				THER14Q2.txt
100460822
100460851
100462411
100462521
100463951
100464581	1	20131024				THER14Q1.txt
100466211	1	20131118				THER14Q1.txt
100466232	1	20130916				THER14Q2.txt
100466441	1	201210				THER14Q1.txt
100466641
100466871
100467043
100467191
100467211
100467253	1	20120531				THER14Q2.txt
100467281
100467381
100467451
100467461
100467481
100467493	1	20130924				THER14Q2.txt
100467551	1		20131009			THER14Q1.txt
100467561
100467571
100467651	1	20131106				THER14Q1.txt
100467951
100467982	1	201402				THER14Q2.txt
100468001
100469344	1	20130528	20140424			THER14Q2.txt
100474351	1	20130315	20130925			THER14Q1.txt
100477531	1	20110921				THER14Q1.txt
100482851	1	201203				THER14Q1.txt
100482972
100484301
100484471	1	201203				THER14Q1.txt
100485901
100486233	1	2011				THER14Q2.txt
100486363	1	20131024	20131024			THER16Q2.txt
100486672	2		20131121			THER14Q2.txt
100486672	3		20131121			THER14Q2.txt
100486672	4		20131121			THER14Q2.txt
100486692	1	20120511				THER14Q2.txt
100486711	1	2013				THER14Q1.txt
100486743	1	20130927				THER15Q1.txt
100486743	2	20141002				THER15Q1.txt
100486743	3	20140331				THER15Q1.txt
100486751
100486911
100490481
100491102	1	20130527				THER14Q2.txt
100491102	2	2011				THER14Q2.txt
100491102	3	2010				THER14Q2.txt
100491102	4	2010				THER14Q2.txt
100491102	5	20130527				THER14Q2.txt
100491102	6	20130527				THER14Q2.txt
100491102	7	20130527				THER14Q2.txt
100491102	8	20130527				THER14Q2.txt
100491102	9	20130718				THER14Q2.txt
100491102	10	20130814				THER14Q2.txt
100491102	11	20131101				THER14Q2.txt
100491102	12	20131008				THER14Q2.txt
100491102	13	20131008				THER14Q2.txt
100491102	14	20131122				THER14Q2.txt
100491102	15	20131112				THER14Q2.txt
100491102	16	20130527				THER14Q2.txt
100491231	1	20130614				THER14Q2.txt
100491353	1	201304				THER14Q2.txt
100491353	3	20061106				THER14Q2.txt
100491363	1	20131105				THER14Q2.txt
100491381
100491691	1	201302				THER14Q2.txt
100491701	1	20130807				THER14Q2.txt
100491771	1	20130916				THER14Q2.txt
100491811	1	20130711				THER14Q2.txt
100491841	1	20140129				THER14Q2.txt
100493402	1	20130513				THER18Q3.txt
100493472	1	20130828				THER14Q2.txt
100493601	1	201312				THER14Q2.txt
100493643	1	20131104				THER18Q1.txt
100493791
100494202	1	20140109				THER14Q2.txt
100494202	2	20130626				THER14Q2.txt
100494202	3	20130220				THER14Q2.txt
100503113	1	20130301				THER16Q1.txt
100503575	1	20130228	20140319			THER15Q2.txt
100503575	2	20090818	20120327			THER15Q2.txt
100503575	3	20130228	20140206			THER15Q2.txt
100503575	4	20130228	20140206			THER15Q2.txt
100503575	5	20090818	20130130			THER15Q2.txt
100503575	6	20130131	20140109			THER15Q2.txt
100503575	7	20140225	20140717			THER15Q2.txt
100503575	8	20131205	20131214			THER15Q2.txt
100503575	9	20131205	20131214			THER15Q2.txt
100503575	10	20111212	20131119			THER15Q2.txt
100503575	11	20111213	20131119			THER15Q2.txt
100503575	12	20111213	20131119			THER15Q2.txt
100503575	13	20130131	20140109			THER15Q2.txt
100503575	14	20140717	20140717			THER15Q2.txt
100508703	1	20130703				THER14Q2.txt
100509212
100509861
100510071
100512011
100521251	1	20121010				THER14Q2.txt
100521701
100522021
100522091	1	20110120				THER14Q2.txt
100522131	1	2013				THER14Q2.txt
100522432	1	201306	20140116			THER14Q2.txt
100522671
100522811
100525091	1	2012	201305			THER14Q2.txt
100552532	1	201402				THER14Q2.txt
100554751	1	20140312				THER14Q2.txt
100554891
100555192	1	201309				THER14Q2.txt
100556041	2	2004				THER14Q2.txt
100556063	1	20120224	201308			THER14Q2.txt
100556951	1	20140227		6	MON	THER14Q2.txt
100557461
100557732	1	2012				THER14Q2.txt
100557771
100557931
100566502	1	20130115				THER14Q2.txt
100567541	1	201303				THER14Q2.txt
100569352	1	20110905				THER14Q2.txt
100569361
100575322	1	2010				THER14Q2.txt
100575341
100575362	1		201101			THER14Q2.txt
100575461	1	20130515				THER14Q2.txt
100575552	1	20120906	20130308			THER14Q2.txt
100575561
100575582	1	20130416				THER14Q2.txt
100575611	1	201310				THER14Q2.txt
100575621
100575712	1	20130805				THER15Q1.txt
100575721
100575731	1	2011				THER14Q2.txt
100575741	1	20131120				THER14Q2.txt
100575881
100575901
100575911
100575922
100576191
100576221
100577151	1	2013				THER14Q2.txt
100577221	1	20130213				THER14Q2.txt
100577231
100577541	1	20131023				THER14Q2.txt
100578031
100578361
100578442
100578841
100579031
100579153	1	20140114				THER14Q3.txt
100579302	1	20140303				THER14Q3.txt
100579911
100579992	1	20140204				THER14Q2.txt
100579992	2	2011				THER14Q2.txt
100579992	3	2011				THER14Q2.txt
100580012	1	20130213	20140325			THER14Q2.txt
100580281
100580431
100583351
100583711	1	201206				THER14Q2.txt
100584051
100584091
100584101
100584111	1		20131125			THER14Q2.txt
100584241
100600281	1	20131219				THER14Q2.txt
100604051	1	2014				THER14Q2.txt
100604453	1	20111028	20120312			THER14Q3.txt
100610383	1	20120425	20140402			THER14Q2.txt
100610394	1	20110112	20131108			THER20Q2.txt
100610394	2	20040517	2018			THER20Q2.txt
100610394	3	20070507	201108			THER20Q2.txt
100610402
100611744	1	20120811	20131218			THER14Q3.txt
100611744	2	20120811				THER14Q3.txt
100611744	3	20120811				THER14Q3.txt
100611761	1	20140227				THER14Q2.txt
100611961
100612161
100612182
100612191
100612241
100612262
100612272
100612321
100612331
100612341
100612381
100612512	1	20131122	20140222			THER14Q2.txt
100612512	2	201308	201402			THER14Q2.txt
100612512	3	201308	201402			THER14Q2.txt
100612561
100612852	1		201311			THER14Q2.txt
100613321	1	20120524	20121030			THER14Q2.txt
100613531	1	201308				THER14Q2.txt
100614301	1	20130911				THER14Q2.txt
100615865	1	20130104	20140228			THER16Q2.txt
100615865	2	20121219				THER16Q2.txt
100615865	3	201301				THER16Q2.txt
100615865	4	20121219				THER16Q2.txt
100615865	5	20130402	20160121			THER16Q2.txt
100615865	6	20130129	20160121			THER16Q2.txt
100615865	7	20130402	20160121			THER16Q2.txt
100615865	8	20130518	20160121			THER16Q2.txt
100615865	9	20130118	20160121			THER16Q2.txt
100615865	10	20130104	20160121			THER16Q2.txt
100615865	11	20130801	20160121			THER16Q2.txt
100615865	12	20130129	20160121			THER16Q2.txt
100615865	13	20130301	20160121			THER16Q2.txt
100615865	14	20130311	20160121			THER16Q2.txt
100624401
100625861
100626023	1	20120224	20131018			THER14Q3.txt
100626023	2	20120827				THER14Q3.txt
100626023	3	20130228				THER14Q3.txt
100626023	4	20131018				THER14Q3.txt
100628371	1	201210				THER14Q2.txt
100628441	1	20130213				THER14Q2.txt
100637513	1	20140306				THER14Q2.txt
100637513	2	20140312				THER14Q2.txt
100637513	3	20140312				THER14Q2.txt
100637513	4	20140312				THER14Q2.txt
100637513	5	20140301	20140306			THER14Q2.txt
100637513	6	20140306				THER14Q2.txt
100637513	7	20140205				THER14Q2.txt
100637513	8	20140205				THER14Q2.txt
100637513	9	20140218				THER14Q2.txt
100637513	10	20140220				THER14Q2.txt
100637513	11	20140205				THER14Q2.txt
100637513	12	20140208				THER14Q2.txt
100637513	13	20140208				THER14Q2.txt
100637521
100637571
100637682
100637701
100637711
100637791
100637801	1	20120726				THER14Q2.txt
100637941	1	20131213				THER14Q2.txt
100638231
100638291	1	201305	201311			THER14Q2.txt
100638312
100638341
100638351
100640101
100641922	1	20130416				THER14Q2.txt
100642281	1	20130909				THER14Q2.txt
100642641	1	20110816				THER14Q2.txt
100644011
100644201	1	201402				THER14Q2.txt
100644262	1	20130605				THER14Q2.txt
100645652	1	201302				THER16Q1.txt
100650232	1	20120811				THER14Q2.txt
100653561
100666553	1	20130212				THER14Q4.txt
100666553	2	20130110	20130809			THER14Q4.txt
100666553	3	20130108				THER14Q4.txt
100666553	4	20130108				THER14Q4.txt
100666553	5	20130108	20130625			THER14Q4.txt
100666553	6	20130108	20130625			THER14Q4.txt
100666553	7	20130709	20130809			THER14Q4.txt
100666553	8	20130108				THER14Q4.txt
100666553	9	20121228	20130122			THER14Q4.txt
100666553	10	20130212	20130809			THER14Q4.txt
100666553	11	20120215	20130809			THER14Q4.txt
100666553	12	20120403	20130809			THER14Q4.txt
100666553	13		20130809			THER14Q4.txt
100666553	14		20130809			THER14Q4.txt
100666553	15		20130809			THER14Q4.txt
100666553	16		20130809			THER14Q4.txt
100666553	17	20130312	20130809			THER14Q4.txt
100666553	18	20130809	20130809			THER14Q4.txt
100666553	19	20130809	20130809			THER14Q4.txt
100666553	20	20130809	20130809			THER14Q4.txt
100666553	21	20130809	20130809			THER14Q4.txt
100666553	22	20130810	20130812			THER14Q4.txt
100666553	23	20130810				THER14Q4.txt
100666553	24	20130811	20130812			THER14Q4.txt
100668883	1	20130924				THER15Q1.txt
100668883	2	20130325	20130814			THER15Q1.txt
100668883	3	20100212				THER15Q1.txt
100669041
100669401
100669411	1		20131108			THER14Q2.txt
100669421
100670111
100670161	1	201401				THER14Q2.txt
100670711
100670772	1	20130430				THER14Q2.txt
100670841	1	20101007				THER14Q2.txt
100671032	1	20130708	20140113			THER14Q2.txt
100671641	1	2013				THER14Q2.txt
100671821	1	2013				THER14Q2.txt
100672681	1	20130219				THER14Q2.txt
100672691
100673821	1	20140304				THER14Q2.txt
100675581
100676251	1	20131112				THER14Q2.txt
100678441
100693431
100693661
100694151
100694302	1	201310	201401			THER14Q2.txt
100694302	2	20130327	20140114			THER14Q2.txt
100694302	3	20130327	20140114			THER14Q2.txt
100694422	1	20120702	20120708			THER14Q4.txt
100694422	4	20130913				THER14Q4.txt
100694422	6	20120702	201309			THER14Q4.txt
100694422	7	20131108				THER14Q4.txt
100695762	1	201208				THER14Q2.txt
100696301
100696872
100697241
100698831	1	20121003				THER14Q2.txt
100698861	1	20121023				THER14Q2.txt
100699082	1	20131214				THER14Q2.txt
100699091	1	20140215				THER14Q2.txt
100699772	1	201402				THER14Q2.txt
100699781	1	2013				THER14Q2.txt
100699781	2	2010				THER14Q2.txt
100699781	3	2009				THER14Q2.txt
100699781	4	2010				THER14Q2.txt
100700841
100701931
100709261
100716231	1	2012				THER14Q2.txt
100716243
100716541
100716571
100716591	1	20130925				THER14Q2.txt
100716771
100716871	1	2013				THER14Q2.txt
100717122	1	20120905				THER14Q2.txt
100717122	2	20120828				THER14Q2.txt
100717122	3	20120905				THER14Q2.txt
100717122	4	20120828				THER14Q2.txt
100717122	5	20130123				THER14Q2.txt
100717211
100717863	1	20131108	20140307			THER19Q2.txt
100717863	6	20131108				THER19Q2.txt
100718943	1	20100922				THER14Q3.txt
100719061
100719271
100719372	1	20131213				THER14Q2.txt
100719391	1	20131204				THER14Q2.txt
100719483	1	20140312				THER14Q4.txt
100719483	2	20131202	20140322			THER14Q4.txt
100719483	3	201304	201403			THER14Q4.txt
100719483	7	201304				THER14Q4.txt
100719483	8	201304				THER14Q4.txt
100719491	1	20140219				THER14Q2.txt
100719501
100719542
100720101	1	20131112				THER14Q2.txt
100721611
100721741
100724576	1	20120803	20140218			THER15Q3.txt
100724576	2	20120803				THER15Q3.txt
100724576	3	20120803				THER15Q3.txt
100724576	4	20130611				THER15Q3.txt
100724576	5	20060425				THER15Q3.txt
100724576	6	20120511	20140520			THER15Q3.txt
100724576	7	20120725				THER15Q3.txt
100724576	8	20120725				THER15Q3.txt
100724576	9	20120725				THER15Q3.txt
100724576	10	20120725				THER15Q3.txt
100724576	11	20120725				THER15Q3.txt
100724576	12	20120725				THER15Q3.txt
100724576	13	20120725				THER15Q3.txt
100725231
100735012	1	20131023				THER14Q2.txt
100735012	4	2011				THER14Q2.txt
100735012	5	2011				THER14Q2.txt
100735012	6	2011				THER14Q2.txt
100735012	7	2011				THER14Q2.txt
100735012	8	2011				THER14Q2.txt
100736151
100736411
100736891
100738201
100738411	1	20140404				THER14Q2.txt
100738523	1	20121120	20140311			THER14Q4.txt
100738523	4	201307				THER14Q4.txt
100738523	5	20120813				THER14Q4.txt
100738523	6	201307	201307			THER14Q4.txt
100738523	7	201307	201307			THER14Q4.txt
100741481
100741912	1	20131204	20140401			THER14Q2.txt
100742734	1	20140124				THER14Q4.txt
100744751
100746451	1	20131106				THER14Q2.txt
100746781	1	20140129	20140407			THER14Q2.txt
100746793	1	20130226				THER14Q2.txt
100746871	1	20140310				THER14Q2.txt
100746881
100746972	1	20140326				THER14Q2.txt
100749241	1	20100915				THER14Q2.txt
100753841
100753871	1	201311				THER14Q2.txt
100753922	1	20131107	201402			THER14Q2.txt
100755041
100755083	1	201203				THER15Q3.txt
100755334	1	20140204				THER15Q2.txt
100755334	2	2009				THER15Q2.txt
100755352
100756741	1	20131122				THER14Q2.txt
100757052	1	20120728				THER14Q2.txt
100758361
100758762	1	20131215				THER14Q2.txt
100759011
100767231
100767541	1	2012				THER14Q2.txt
100767962	1	2012				THER14Q3.txt
100778952
100779024	1	20131128				THER15Q1.txt
100779121
100779521	1	20130210				THER14Q2.txt
100779621
100779641
100779711
100779941
100781041
100782071
100782091
100782141
100782271
100782391	1	201403				THER14Q2.txt
100782401	1	201103				THER14Q2.txt
100782401	2	201104				THER14Q2.txt
100782411
100782471
100782481
100782522	1	201311				THER14Q2.txt
100782561	1	20121004				THER14Q2.txt
100783951
100784262	1	20130212				THER14Q2.txt
100784361
100784761
100785601
100786532
100786551
100786581
100786601
100786751
100786801
100786861	1	20120913				THER14Q2.txt
100787011
100787122
100789231
100789381
100792631
100792671	1	20131219				THER14Q2.txt
100792671	2	20140211				THER14Q2.txt
100792791	1	20120428	20140407			THER14Q2.txt
100792811
100793232
100793281
100793901
100794031	1	20130413	20140408			THER14Q2.txt
100794801
100795911	1	20120615				THER14Q2.txt
100796851	1	20130213	20140408			THER14Q2.txt
100796871	1	20131112				THER14Q2.txt
100802231
100803992	1	2012				THER14Q3.txt
100804021
100804572	1	20140214				THER14Q2.txt
100804692
100804711
100804721
100805262
100805631
100806381
100806421
100809371	1	201101				THER14Q2.txt
100809432	1	20130523				THER14Q2.txt
100809462	1	20140128				THER14Q2.txt
100821821	1	201204				THER14Q2.txt
100824222	1	20140305				THER14Q2.txt
100824581	1	20131026				THER14Q2.txt
100824594	1	2013				THER14Q4.txt
100824801
100824821	1	20140117				THER14Q2.txt
100827221	1	20131120				THER14Q2.txt
100827241	1	20131112	20140408			THER14Q2.txt
100827251	1	201107				THER14Q2.txt
100827251	2	201107				THER14Q2.txt
100827311	1	201309				THER14Q2.txt
100827332
100827361
100827372	1	2011				THER14Q2.txt
100827471
100829332
100829371	1	201301				THER14Q2.txt
100829451	1	20140311				THER14Q2.txt
100829461
100829541	1	20121108				THER14Q2.txt
100829621	1	20140130	20140410			THER14Q2.txt
100829772	1	20140403				THER14Q2.txt
100832701
100832751
100832771	1	20140318				THER14Q2.txt
100832781	1	20131031				THER14Q2.txt
100832981
100833011
100833101	1	20140110				THER14Q2.txt
100833132	1	201307	201309			THER14Q2.txt
100833132	2	20120103	20120113			THER14Q2.txt
100833132	3	20080211	20080218			THER14Q2.txt
100833132	4	20070810	20071016			THER14Q2.txt
100833132	5	20061218	20101216			THER14Q2.txt
100833132	6	20061218	20110819			THER14Q2.txt
100833132	7	20110113	20110809			THER14Q2.txt
100833132	8	20061218	20100806			THER14Q2.txt
100833132	9	20130508	20131007			THER14Q2.txt
100833132	10	20090827	20100806			THER14Q2.txt
100833132	11	20061218	2007			THER14Q2.txt
100833132	12	20120827	20130903			THER14Q2.txt
100833132	13	20110106	20110609			THER14Q2.txt
100833132	14	20101216	20110809			THER14Q2.txt
100833132	15	20130903	20130926			THER14Q2.txt
100833132	16	20101216	20130903			THER14Q2.txt
100833132	17	20090220	20120827			THER14Q2.txt
100833132	18	20100519	20100806			THER14Q2.txt
100833132	19	20061218	20070917			THER14Q2.txt
100833132	21	20130903	20130926			THER14Q2.txt
100833132	22	20061218	20070716			THER14Q2.txt
100833132	23	20091008	20100806			THER14Q2.txt
100833132	24	20070917	20071016			THER14Q2.txt
100833132	25	20070103	20071016			THER14Q2.txt
100833132	26	20061218	20121211			THER14Q2.txt
100833132	27	20131003	20131104			THER14Q2.txt
100833132	28	20070917	20090211			THER14Q2.txt
100833132	29	20061218	20100519			THER14Q2.txt
100833132	30	20100519	20110819			THER14Q2.txt
100833132	31	20090612	20090924			THER14Q2.txt
100833132	32	20061218	20100519			THER14Q2.txt
100833132	33	20091217	20120814			THER14Q2.txt
100833132	34	20061218	20090924			THER14Q2.txt
100833132	35	20061218	20070917			THER14Q2.txt
100833132	36	20090921	20110819			THER14Q2.txt
100833132	37	20110809	20110819			THER14Q2.txt
100833132	38	20110609	20130903			THER14Q2.txt
100833132	39	20100430	20110809			THER14Q2.txt
100833132	40	20061218	20110819			THER14Q2.txt
100833132	41	20090128	20090220			THER14Q2.txt
100833132	42	20070917	20120814			THER14Q2.txt
100833132	43	20120229	20120529			THER14Q2.txt
100833132	44	20080919	20090608			THER14Q2.txt
100833132	45	20030903	20121211			THER14Q2.txt
100833132	46	20120529	20130903			THER14Q2.txt
100833132	47	20091008	20100806			THER14Q2.txt
100833472	1	20131125	20131125			THER14Q2.txt
100833472	4	20131125				THER14Q2.txt
100833472	5	20131125				THER14Q2.txt
100833472	6	20131125				THER14Q2.txt
100833472	7	20131125				THER14Q2.txt
100833651
100833771	1	2012				THER14Q2.txt
100833822	1	20131216				THER14Q2.txt
100833902	1	201308				THER14Q2.txt
100834011	1	20140403				THER14Q2.txt
100835151	1	20130809	20130809			THER14Q2.txt
100835221	1	201301				THER14Q2.txt
100838321
100847711	1	20130329				THER14Q2.txt
100847881
100848331
100848911
100850361	1	201211				THER14Q2.txt
100853901	1	20130722	20140414			THER14Q2.txt
100853923	1	20140120				THER14Q2.txt
100853954	1	201010	20131020			THER14Q2.txt
100853954	2	2009				THER14Q2.txt
100853954	3	2009				THER14Q2.txt
100854182	1	20140129				THER14Q2.txt
100854191	1	20140305				THER14Q2.txt
100856921
100856991	1	20140227				THER14Q2.txt
100857161	1	20140403				THER14Q2.txt
100857493	1		20140520			THER14Q3.txt
100857493	2	201302				THER14Q3.txt
100860532
100861102	1	20131113				THER14Q3.txt
100861802	1	20110729				THER14Q2.txt
100862121
100867021	1	20140225				THER14Q2.txt
100868531
100868773	1	20140219	20140219			THER14Q3.txt
100868773	2	20140218	20140302			THER14Q3.txt
100868773	3	20101213				THER14Q3.txt
100868773	4	20110523				THER14Q3.txt
100868773	5	20130909				THER14Q3.txt
100868773	6	20140127				THER14Q3.txt
100869331
100871392
100879411	1	20131003				THER14Q2.txt
100879421	1	20140310				THER14Q2.txt
100879431
100879452
100879471	1	20131001				THER14Q2.txt
100879481	1	20130103				THER14Q2.txt
100879511
100879521	1	2013				THER14Q2.txt
100879771	1	2014				THER14Q2.txt
100879793	1	20140128				THER14Q2.txt
100879801	1	201304				THER14Q2.txt
100879801	2	201304				THER14Q2.txt
100879811
100880881
100880941	1	201312				THER14Q2.txt
100880951	1	20121011				THER14Q2.txt
100881012	1	20131001				THER14Q2.txt
100881072
100881351
100882761	1	2012				THER14Q2.txt
100888061
100888321	1	201310				THER14Q2.txt
100888402	1	20120319				THER14Q2.txt
100888601	1	20131112				THER14Q2.txt
100888721	1	20120402				THER14Q2.txt
100888901	1	20130912				THER14Q2.txt
100888961	1	201202				THER14Q2.txt
100888961	2	201210				THER14Q2.txt
100889461	1		20130821			THER14Q2.txt
100889661
100889941	1	201303				THER14Q2.txt
100890041	1	2013				THER14Q2.txt
100890122	1	20140407				THER14Q2.txt
100893033	1	20130321				THER14Q3.txt
100893641	1	20140213				THER14Q2.txt
100898311	1	20131116				THER14Q2.txt
100899261
100940062	1	201212	201312			THER19Q2.txt
100940062	2	1995	2008			THER19Q2.txt
100940062	3	200804	201212			THER19Q2.txt
100940071
100940184	1	20120613	20140402			THER14Q2.txt
100940184	4	200907				THER14Q2.txt
100940184	5	200907				THER14Q2.txt
100940371	1	20140402	20140415			THER14Q2.txt
100940401	1	20130124	20140416			THER14Q2.txt
100940421	1	20121206	20140416			THER14Q2.txt
100941401
100942191	1	20121129				THER14Q2.txt
100942201	1	201311				THER14Q2.txt
100942221	1	20121018				THER14Q2.txt
100942361	1	20130321				THER14Q2.txt
100942402	1	20140404	20140416			THER14Q2.txt
100943092	1	20110418	20131019			THER14Q2.txt
100943171	1	20131025	20140416			THER14Q2.txt
100943592
100943832	1	201207	20140401			THER14Q2.txt
100946361	1	20140228				THER14Q2.txt
100949531	1	20120126				THER14Q2.txt
100949932
100950744	1	20130228	20140207			THER14Q3.txt
100950792	1	20120516	20130923			THER14Q2.txt
100950792	2	20120919	20140326			THER14Q2.txt
100951771
100951781
100954551	1	20130402				THER14Q2.txt
100955301	1	2011				THER14Q2.txt
100955391
100957274	1	20140305	20140305			THER17Q1.txt
100957274	3	20131231				THER17Q1.txt
100957274	4	20131231				THER17Q1.txt
100957274	5	20131231				THER17Q1.txt
100957274	6	20131231				THER17Q1.txt
100957274	7	20131231				THER17Q1.txt
100959531
100961361	1	201311				THER14Q2.txt
100961622	1	20130215				THER14Q3.txt
100964751
100965151	1	20130713				THER14Q2.txt
100966401
100972622	1	20130510				THER14Q2.txt
100972622	2	200408	20140424			THER14Q2.txt
100972631
100972651
100972661	1	201310				THER14Q2.txt
100973441	1	20140404	20140416			THER14Q2.txt
100973472
100974731
100974771
100974781	1		201310			THER14Q2.txt
100974823
100974911
100975043	1	20130703	20130731			THER14Q4.txt
100975043	2	20130605	20131213			THER14Q4.txt
100975043	3	20130605	20131213			THER14Q4.txt
100975043	4	20130605	20131213			THER14Q4.txt
100975121
100975651	1	20130628				THER14Q2.txt
100979241	1	20130628	20140417			THER14Q2.txt
100979291	1	20130909				THER14Q2.txt
100979491	1	20130727	20140417			THER14Q2.txt
100979771
100979851
100979911
100979941
100980291
100980324	1	20120509	20131016			THER14Q3.txt
100980324	2	20121205				THER14Q3.txt
100980324	3	20120509				THER14Q3.txt
100980324	4	20120509				THER14Q3.txt
100980324	5	20120104				THER14Q3.txt
100980491
100984891	1	20131115				THER14Q2.txt
100984891	2	20131115				THER14Q2.txt
100994771
100995031
100995222	1	2012				THER14Q3.txt
100995281	1		201308			THER14Q2.txt
101008621
101009407	1	20131011	20131127	48	DAY	THER24Q3.txt
101009407	2	20120924				THER24Q3.txt
101009407	3	20130902	20131024	53	DAY	THER24Q3.txt
101009407	4	20131011	20140124	106	DAY	THER24Q3.txt
101009407	5	20131011	20140124	106	DAY	THER24Q3.txt
101009407	6	20130910				THER24Q3.txt
101009407	7	20121017	20130913	332	DAY	THER24Q3.txt
101009407	8	20130914				THER24Q3.txt
101009407	9	20130910				THER24Q3.txt
101009407	10	20130910				THER24Q3.txt
101009407	11	20130910				THER24Q3.txt
101009407	12	20130907				THER24Q3.txt
101009407	13	20131126	20140123	59	DAY	THER24Q3.txt
101009407	14	20121015	20121128	45	DAY	THER24Q3.txt
101009407	15	20130903	20130907	5	DAY	THER24Q3.txt
101009407	16	20130910				THER24Q3.txt
101009407	17	20130910				THER24Q3.txt
101009407	18	20130910				THER24Q3.txt
101009407	19	20130919	20130921	3	DAY	THER24Q3.txt
101009407	20	20130915	20131120	67	DAY	THER24Q3.txt
101009407	21	20130828	20131120	85	DAY	THER24Q3.txt
101009407	22	20130917	20131120	65	DAY	THER24Q3.txt
101009407	23	20131216	20140122	38	DAY	THER24Q3.txt
101009407	24	20140123				THER24Q3.txt
101009407	25	20131227	20140207	43	DAY	THER24Q3.txt
101009407	26	20140225	20140307	11	DAY	THER24Q3.txt
101009441
101009481
101009491	1	201312				THER14Q2.txt
101010971	1	20140307				THER14Q2.txt
101010981	1		20140321			THER14Q2.txt
101011001	1	20130403				THER14Q2.txt
101011032	1	20131010				THER14Q2.txt
101011041	1	20131127	20140406			THER14Q2.txt
101011061	1	2013				THER14Q2.txt
101011081	1	20131109				THER14Q2.txt
101011091
101011121	1	201402				THER14Q2.txt
101011161
101011182
101011215	1	20140129				THER14Q2.txt
101011221
101011381
101011622
101011871	1	20121227				THER14Q2.txt
101011871	9	20131028				THER14Q2.txt
101011931	1	20140205				THER14Q2.txt
101012121
101013796	1	20120403				THER15Q4.txt
101013903	1	20110615				THER14Q3.txt
101014411
101014441
101014452	1	20130924				THER14Q2.txt
101014452	2	20130924				THER14Q2.txt
101014452	3	20130304				THER14Q2.txt
101014452	4	20130304				THER14Q2.txt
101014452	5	20101223				THER14Q2.txt
101014452	6	20130304				THER14Q2.txt
101014452	7	20130304				THER14Q2.txt
101014452	8	20100809				THER14Q2.txt
101014452	9	20130304				THER14Q2.txt
101014452	10	20130304				THER14Q2.txt
101014452	11	20130304				THER14Q2.txt
101014452	12	20130304				THER14Q2.txt
101014452	13	20130304				THER14Q2.txt
101014452	14	20101223				THER14Q2.txt
101014452	15	20130304				THER14Q2.txt
101014452	16	20130304				THER14Q2.txt
101014452	17	20110623				THER14Q2.txt
101014452	18	20100809				THER14Q2.txt
101014452	19	20100809				THER14Q2.txt
101014452	20	20101223				THER14Q2.txt
101014452	21	20100809				THER14Q2.txt
101014452	22	20100809				THER14Q2.txt
101014452	23	20100809				THER14Q2.txt
101014452	24	20100809				THER14Q2.txt
101014452	25	20100809				THER14Q2.txt
101014452	26	20100809				THER14Q2.txt
101014452	27	20100809				THER14Q2.txt
101014452	28	20100809				THER14Q2.txt
101014452	29	20100809				THER14Q2.txt
101014452	30	20100809				THER14Q2.txt
101014511
101014531
101014931	1	20120904				THER14Q2.txt
101014983
101015002
101015021	1	20131219	20140418			THER14Q2.txt
101015103	1	20130524				THER14Q4.txt
101015103	2	20130821	20131010			THER14Q4.txt
101015103	3	20130301	20130517			THER14Q4.txt
101015103	4	20130705	20131002			THER14Q4.txt
101015103	5	20130705	20131002			THER14Q4.txt
101015103	6	20130530	20131010			THER14Q4.txt
101015103	7	20130530	20131010			THER14Q4.txt
101015103	8	20130530	20131010			THER14Q4.txt
101015103	9	20130530	20131010			THER14Q4.txt
101015103	10	20130530	20131010			THER14Q4.txt
101015103	11	20130530	20131010			THER14Q4.txt
101015103	12	20130530	20131010			THER14Q4.txt
101015103	13	20130530	20131010			THER14Q4.txt
101022221	1	20131230	20131230			THER14Q2.txt
101025051	1	2013				THER14Q2.txt
101025721
101082111	1	201402	20140417			THER14Q2.txt
101082531
101083551
101084201	1	20120524	20140418			THER14Q2.txt
101084251	1	20140127				THER14Q2.txt
101084441
101085641	1	20130501				THER14Q2.txt
101085891	1	20140305				THER14Q2.txt
101086161
101086191
101087261
101087523	1	20131123				THER14Q2.txt
101087523	2	20140109				THER14Q2.txt
101087523	5	20131016				THER14Q2.txt
101087523	6	20140107				THER14Q2.txt
101087632	1	20121029				THER14Q2.txt
101087712
101087991
101088502
101089002
101089021
101089041	1	20140409				THER14Q2.txt
101089222	1	201109				THER14Q2.txt
101089272	1	20140411				THER14Q2.txt
101089281	1	20130411				THER14Q2.txt
101091531	1		201301			THER14Q2.txt
101093191
101094891
101096081	1	20131114				THER14Q2.txt
101096171	1	20120702				THER14Q2.txt
101096401	1	2012				THER14Q2.txt
101097054	1	20110703				THER14Q4.txt
101098691
101106562	1	20130418				THER14Q3.txt
101106562	2	20131023				THER14Q3.txt
101109581
101110331	1	20131216				THER14Q2.txt
101120392	1	20131016				THER14Q2.txt
101140181	1	20140210				THER14Q2.txt
101141371
101141792	1	20131217				THER14Q2.txt
101142212
101142481
101144211
101144514	1	201311				THER14Q2.txt
101144612
101144641
101144662	1	20130823				THER14Q2.txt
101144701	1	20131007				THER14Q2.txt
101144762	1	201401				THER14Q2.txt
101144791
101144821
101144841
101144861	1	201303				THER14Q2.txt
101144891
101144921
101144951	1	20131120				THER14Q2.txt
101280921	1	20130220				THER14Q2.txt
101286191	1	201305				THER14Q2.txt
101301531	1	20131118				THER14Q2.txt
101338571	1	20131016				THER14Q2.txt
101357954	1	20120720				THER14Q2.txt
101358141	1	20131227				THER14Q2.txt
101358481
101358521	1	2013				THER14Q2.txt
101358581	1	201305				THER14Q2.txt
101359631
101359701	1	20121211				THER14Q2.txt
101359711	1	20131108				THER14Q2.txt
101359851	1	2011				THER14Q2.txt
101359962	1	20140114				THER14Q2.txt
101362341	1	20121023				THER14Q2.txt
101362721
101362861	1	20130724	20140423			THER14Q2.txt
101362901	1	20130816	20140424			THER14Q2.txt
101363482	1	20140228				THER14Q3.txt
101366651	1	20140325				THER14Q2.txt
101370461	1				YR	THER14Q2.txt
101373313	1	20131115				THER14Q2.txt
101374221
101374251
101375041
101375061	1	2014				THER14Q2.txt
101375082	1	20130617				THER14Q2.txt
101386261	1	20120406	20121128			THER14Q2.txt
101386271	1	20120815				THER14Q2.txt
101387791	1	20120823	20121008			THER14Q2.txt
101387801	1	20120412	20120925			THER14Q2.txt
101387801	3	20120830	20120927			THER14Q2.txt
101387821	1	20120529	20121210			THER14Q2.txt
101387831	1	20120216				THER14Q2.txt
101387841	1	20120607	20130517			THER14Q2.txt
101387861	1	20121210	20130118			THER14Q2.txt
101392881	1	20120419	20120801			THER14Q2.txt
101392892	1	20120703				THER14Q2.txt
101392892	4	2001				THER14Q2.txt
101392921	1	20120316	20120907			THER14Q2.txt
101394191	1	20120306	20130228			THER14Q2.txt
101394531	1	20120718	20130104			THER14Q2.txt
101394541	1	20121004				THER14Q2.txt
101394561	1	20120905	20130315			THER14Q2.txt
101394571	1	20120406	20121128			THER14Q2.txt
101394581	1	20120820	20120914			THER14Q2.txt
101397331	1	20120917	20130125			THER14Q2.txt
101397431	1	20130923				THER14Q2.txt
101421811
101422305	1	20110622				THER18Q1.txt
101422305	2	20110622	20110824			THER18Q1.txt
101422305	3	20110622	20110824			THER18Q1.txt
101422305	4	20110916	20111117			THER18Q1.txt
101422305	5	20110623	20111119			THER18Q1.txt
101422305	6	20110622	20111117			THER18Q1.txt
101422352
101422521
101422731	1	20120622				THER14Q2.txt
101423131	1	201110	201310			THER14Q2.txt
101423183	1	201305	201309			THER15Q3.txt
101423183	2	20110101	20130501			THER15Q3.txt
101423581
101423821	1	20121116				THER14Q2.txt
101423851	1	201208	201308			THER14Q2.txt
101423872
101424071	1	20140324				THER14Q2.txt
101424082	1	201402				THER14Q2.txt
101424082	4	1998				THER14Q2.txt
101424082	5	201303	201309			THER14Q2.txt
101424082	6	200706	201202			THER14Q2.txt
101424992	1	20130411	20140620			THER14Q2.txt
101424992	3	201304				THER14Q2.txt
101424992	4	2012				THER14Q2.txt
101425021	1	20120106				THER14Q2.txt
101425581	1	20130115				THER14Q2.txt
101425781	1	20130605				THER14Q2.txt
101425892
101429051	1	20140331				THER14Q2.txt
101429152	1		20131121			THER14Q2.txt
101430411
101430571
101430671	1	2012				THER14Q2.txt
101430852	1	201104				THER14Q2.txt
101441051	1	20120112	20140213			THER14Q2.txt
101444691	1	20130530				THER14Q2.txt
101449752	1	20140130				THER14Q2.txt
101449763	1	2012				THER14Q2.txt
101449791
101449803
101450691	1	20130417				THER14Q2.txt
101454481	1	20130216	20140425			THER14Q2.txt
101454722	1	20140228				THER14Q2.txt
101465161
101465391
101469721	1	20131106				THER14Q2.txt
101469741
101487511	1	20120313	20130415			THER14Q2.txt
101487641	1	20121218	20130606			THER14Q2.txt
101487661	1	20130325	20130904			THER14Q2.txt
101487701	1	20120223				THER14Q2.txt
101488673	1	20140103				THER14Q2.txt
101489751
101490611	1	20140117				THER14Q2.txt
101490791	1		20121127			THER14Q2.txt
101491806	1	20131007	20140103			THER18Q3.txt
101491871	1	20140131				THER14Q2.txt
101492101	1	20140415				THER14Q2.txt
101492771	1	20131003				THER14Q2.txt
101492781	1	20140331				THER14Q2.txt
101495131	1	20140129				THER14Q2.txt
101497371
101499171	1	20100415				THER14Q2.txt
101499171	2	2009				THER14Q2.txt
101499171	3	2009				THER14Q2.txt
101499171	4	2009				THER14Q2.txt
101499171	5	2009				THER14Q2.txt
101500962	1	20130304	20140313			THER14Q2.txt
101502311
101503191	1	201305				THER14Q2.txt
101510291
101511304	1	20130507	20131108			THER14Q2.txt
101514011	1	20120323				THER14Q2.txt
101514243	1	20121025				THER14Q2.txt
101515271	1	20120328	20120424			THER14Q2.txt
101515291	1	20120313	20130306			THER14Q2.txt
101515361	1	20120405	20130412			THER14Q2.txt
101515371	1	20120114	20130604			THER14Q2.txt
101515471	1	20130419	20130513			THER14Q2.txt
101515481	1	20130307	20130819			THER14Q2.txt
101515512	1	20120712	20130625			THER14Q3.txt
101515541	1	20140318				THER14Q2.txt
101515601
101515711	1	20120306	20140429			THER14Q2.txt
101515721	1	20130304	20140429			THER14Q2.txt
101515801
101515812
101516651	1	201309	201309			THER14Q2.txt
101517872
101517911
101518171
101518182	1	201304				THER14Q4.txt
101518201	1	20121120				THER14Q2.txt
101519803
101521612	1	20140328				THER14Q2.txt
101525273	1	20110518	20130320			THER17Q1.txt
101525273	2	1997				THER17Q1.txt
101525273	3	2003				THER17Q1.txt
101525273	4	20120208	201203			THER17Q1.txt
101525273	5	201103	201107			THER17Q1.txt
101525273	6	201105	20110608			THER17Q1.txt
101525273	7	2012	201208			THER17Q1.txt
101531632
101536381	1	201009				THER14Q2.txt
101536661
101536671
101536772	1	20140305				THER14Q2.txt
101536772	2	20140320				THER14Q2.txt
101536772	3	20140305				THER14Q2.txt
101536772	4	20140319				THER14Q2.txt
101536772	5	20140319				THER14Q2.txt
101536772	6	20140415				THER14Q2.txt
101536772	7	20140319	20140321			THER14Q2.txt
101536802	1	20121128				THER14Q2.txt
101536802	2	2008				THER14Q2.txt
101537131
101537251
101537422	1	20130417	20131113			THER14Q2.txt
101537442
101537461
101537491	1	20131127	20140501			THER14Q2.txt
101537541
101537551	1	20130530				THER14Q2.txt
101537561	1	20131016				THER14Q2.txt
101537601
101537961
101538283	1	201305	201312			THER14Q4.txt
101538283	2	201305				THER14Q4.txt
101538283	3	20140110				THER14Q4.txt
101538601
101538721	1	20121022	20140401			THER14Q2.txt
101538731	1	20131125				THER14Q2.txt
101538771	1	20131010				THER14Q2.txt
101538801	1	20121129				THER14Q2.txt
101540181
101540201
101540212
101540221
101540281	1	20140310				THER14Q2.txt
101545963
101546231	1	201203				THER14Q2.txt
101548161	1	20130415				THER14Q2.txt
101548551
101549161	1	20120505				THER14Q2.txt
101550061	1	20130711	20131121			THER14Q2.txt
101550091	1	20121123				THER14Q2.txt
101550111	1	20130121	20130528			THER14Q2.txt
101550131	1	20130408				THER14Q2.txt
101551141	1	20131030				THER14Q2.txt
101554431	1	20131010				THER14Q2.txt
101554781
101562164	1	20131104	20131118			THER14Q4.txt
101563263	1	20130813				THER14Q2.txt
101563281	1	20131121				THER14Q2.txt
101563371	1	20131111				THER14Q2.txt
101563381
101563461
101563472	1	20130506				THER14Q2.txt
101563481	1	20131119				THER14Q2.txt
101563491
101563511
101564331
101564361
101565762	1	20130614				THER14Q3.txt
101566251	1	20120927	20131216			THER14Q2.txt
101566312	1	20121020	20140430			THER14Q3.txt
101566541	1	20130815				THER14Q2.txt
101570031	1	20140228				THER14Q2.txt
101572101	1	20121101	20131210			THER14Q2.txt
101572131	1	20121101	20130903			THER14Q2.txt
101572181	1	20130516	20130620			THER14Q2.txt
101572211	1	20131228	20140501			THER14Q2.txt
101572221	1	20130212				THER14Q2.txt
101572271	1	2013				THER14Q2.txt
101572311	1	20120502				THER14Q2.txt
101573971	1	20111101				THER14Q2.txt
101574832	1	200906				THER14Q2.txt
101575371	1	20130301				THER14Q2.txt
101586001
101586011	1	2013				THER14Q2.txt
101586361	1	201312				THER14Q2.txt
101586401
101590792	1	20130417				THER14Q2.txt
101591182
101591212	1	20130220				THER14Q2.txt
101591212	17	20120920	20140117			THER14Q2.txt
101591621
101591991	1	20140311				THER14Q2.txt
101592142	1	20110716				THER14Q2.txt
101592391	1	20131126				THER14Q2.txt
101592741	1	20120403	20121130			THER14Q2.txt
101592781
101592791	1	20120328	20120724			THER14Q2.txt
101592801	1	201404				THER14Q2.txt
101593032
101593562	1	20121128				THER14Q2.txt
101593562	2	2008				THER14Q2.txt
101593711
101593771
101594641
101601321
101606363	1	20110928	201310			THER14Q3.txt
101606363	2	20140116				THER14Q3.txt
101606363	3	20070416				THER14Q3.txt
101606363	4	20140116				THER14Q3.txt
101606363	5	20131009				THER14Q3.txt
101606363	6	20140116				THER14Q3.txt
101606363	7	20130305				THER14Q3.txt
101606363	8	20140116				THER14Q3.txt
101606363	9	20100308				THER14Q3.txt
101606363	10	20140116				THER14Q3.txt
101606363	12	20131121				THER14Q3.txt
101606363	13	20090731				THER14Q3.txt
101606363	14	20130301				THER14Q3.txt
101606363	15	20140116				THER14Q3.txt
101606363	16	20140116				THER14Q3.txt
101606363	17	20140116				THER14Q3.txt
101606421	1	20140206	20140207			THER14Q2.txt
101606503	1	20120927				THER15Q1.txt
101613041
101613461
101613811
101613822	1	20130604				THER14Q2.txt
101613841
101614291
101614831	1	201205	201311			THER14Q2.txt
101614881
101614901
101614911
101614931
101614941
101616491
101617631
101617641	1	20131022				THER14Q2.txt
101617812	1	20130311				THER14Q2.txt
101617901	1	20130410				THER14Q2.txt
101619391
101619521	1	20110413				THER14Q2.txt
101620761	1	201401				THER14Q2.txt
101632522	1	20140306				THER14Q3.txt
101632522	2	20140306	20140411			THER14Q3.txt
101632522	3	20140306	20140411			THER14Q3.txt
101633731	1	2014				THER14Q2.txt
101634341	1	20130802				THER14Q2.txt
101634431	1	201404				THER14Q2.txt
101634721	1	2013				THER14Q2.txt
101634832	1	201207	201311			THER14Q2.txt
101638762	1	20121217	20131204			THER14Q2.txt
101639202	1	20101107				THER14Q2.txt
101639202	2	2009	20120117			THER14Q2.txt
101639202	4	20120118	20130313			THER14Q2.txt
101639202	6	20130317				THER14Q2.txt
101639202	8	2010	2014			THER14Q2.txt
101639202	10	2011				THER14Q2.txt
101659582
101661031	1	20130529				THER14Q2.txt
101661891
101662981
101663002	1	20121102				THER14Q2.txt
101663013
101663211	1	20131017				THER14Q2.txt
101663541
101663945	1	20140325				THER16Q4.txt
101663961	1	20120416				THER14Q2.txt
101665331	1	20140422	20140505			THER14Q2.txt
101672871
101675551
101683811	1	20131122				THER14Q2.txt
101683961	1	20131101	20140506			THER14Q2.txt
101684091
101684261	1	20130423				THER14Q2.txt
101684721	1	20120322				THER14Q2.txt
101685581	1	20140409				THER14Q2.txt
101686601	1	20140331				THER14Q2.txt
101687221	1	2012				THER14Q2.txt
101687271	1	20131003				THER14Q2.txt
101687391	1	20131024				THER14Q2.txt
101687801
101689132	1	201401	201402			THER14Q2.txt
101689132	2	201402				THER14Q2.txt
101689132	3	201402				THER14Q2.txt
101689132	4	201401				THER14Q2.txt
101689132	5	201401				THER14Q2.txt
101689132	6	201401				THER14Q2.txt
101689132	8	2011				THER14Q2.txt
101689132	9	201401				THER14Q2.txt
101689471
101689551	1	20140318	20140506			THER14Q2.txt
101689561
101689623	1	20121115				THER14Q3.txt
101689623	2	20130514				THER14Q3.txt
101689623	3	20131114				THER14Q3.txt
101690451
101690461	1	201307				THER14Q2.txt
101690861
101691931
101692581	1	20131024				THER14Q2.txt
101698591	1	20140317				THER14Q2.txt
101705421	1	2012				THER14Q2.txt
101706151	1	20120530				THER14Q2.txt
101706171	1	20130930				THER14Q2.txt
101706451	1	201404				THER14Q2.txt
101706491
101706651	1	20140423				THER14Q2.txt
101706682	1	20131226	20140326			THER15Q1.txt
101706682	2	2012				THER15Q1.txt
101706682	6	2012				THER15Q1.txt
101707761
101708931
101709251
101710222	1	20130417				THER14Q2.txt
101710592	1	20130328				THER14Q2.txt
101710611	1		201312			THER14Q2.txt
101713432
101719011
101719181
101725422
101725441	1	20140315				THER14Q2.txt
101725471
101725492
101725521
101725531
101725541	1	201111				THER14Q2.txt
101725581	1	20131014				THER14Q2.txt
101725591
101725601
101725621	1	201212				THER14Q2.txt
101725632	1	20071115				THER14Q2.txt
101725632	2	20071213				THER14Q2.txt
101725661
101725671
101726951
101726961
101726991
101727023	1	20120626	20140408			THER14Q4.txt
101727023	2	20130716	20140926			THER14Q4.txt
101727023	3	20130716	20140926			THER14Q4.txt
101727023	4	20130716	20140926			THER14Q4.txt
101727023	5	20120717				THER14Q4.txt
101727023	6	20131219				THER14Q4.txt
101727023	7	20131015				THER14Q4.txt
101727023	8	201207				THER14Q4.txt
101727023	9	201207				THER14Q4.txt
101727023	10	201207				THER14Q4.txt
101727023	11	201207				THER14Q4.txt
101727023	12	201207				THER14Q4.txt
101727023	13	20130806				THER14Q4.txt
101727023	14	20120810	20121107			THER14Q4.txt
101727023	15	20121115	20130701			THER14Q4.txt
101727023	16	20121115	20130701			THER14Q4.txt
101727023	17	20121115	20130701			THER14Q4.txt
101727023	18	20130716	20131007			THER14Q4.txt
101727042	1	20130806				THER14Q2.txt
101727181
101727191
101727511
101727851
101728091
101728101	1	201307				THER14Q2.txt
101728482	1	20110421				THER14Q2.txt
101728552	2	201306				THER14Q2.txt
101728923	1	20120427				THER14Q4.txt
101729621
101729971	1	201307				THER14Q2.txt
101729971	2	20140115				THER14Q2.txt
101739291	1	20130205				THER14Q2.txt
101742702	1	20120502				THER14Q3.txt
101744621	1	20140417				THER14Q2.txt
101747971	1	20140206				THER14Q2.txt
101748751
101755001	1	20121015				THER14Q2.txt
101755021
101755081	1	20110829				THER14Q2.txt
101755111	1	20131224				THER14Q2.txt
101755121
101755141
101756891
101759641
101759871
101762251	1	20110507				THER14Q2.txt
101762321
101763302	1	201303				THER14Q2.txt
101763311
101763401
101765621
101766101
101766121
101766591
101766652	1	2014				THER14Q4.txt
101767141
101767591
101769541
101771861	1	20120426				THER14Q2.txt
101771951	1	20131001				THER14Q2.txt
101772071
101772091	1	20130226				THER14Q2.txt
101772771
101772792	1	20110713				THER14Q2.txt
101772851	1	2013				THER14Q2.txt
101773181
101773281
101773381
101773663	1	20120320	20140104			THER14Q4.txt
101773663	2	201210				THER14Q4.txt
101773663	3	20121015				THER14Q4.txt
101773663	4	20120320	20140203			THER14Q4.txt
101773663	5	20120909	20140203			THER14Q4.txt
101773671	1	20110215				THER14Q2.txt
101773992	1	2012				THER14Q2.txt
101774331
101774801
101775211
101775271
101776432	1	20140504				THER14Q3.txt
101777405	1	20080423	20131031			THER14Q3.txt
101778461	1	2013				THER14Q2.txt
101778562
101778761	1	20140422				THER14Q2.txt
101780421
101781193	1	20140101				THER14Q2.txt
101781211
101781631
101781882
101782132	1	2011	2013			THER14Q2.txt
101782181	1	20131227	20140512			THER14Q2.txt
101782211	1	20130613	20140512			THER14Q2.txt
101782231
101782301	1	20130913				THER14Q2.txt
101783101
101783151
101786622
101786932	1	201009				THER14Q2.txt
101786951	1	201308				THER14Q2.txt
101787161	1	201309				THER14Q2.txt
101788281
101788312
101791141
101791161	1	20130707				THER14Q2.txt
101791281	1	20120106				THER14Q2.txt
101791802
101792361
101797171
101797181
101797191	1	2013				THER14Q2.txt
101797201
101797231	1	2012				THER14Q2.txt
101797241
101797252	1	20130215				THER14Q4.txt
101797261	1	201301				THER14Q2.txt
101797271
101797281	1	20121128				THER14Q2.txt
101797291
101797301
101797321	1	201201				THER14Q2.txt
101797351
101797361	1	20131015				THER14Q2.txt
101797371
101797381	1	20130419				THER14Q2.txt
101797391
101797401	1	201309				THER14Q2.txt
101797421
101797441
101797451
101797461
101797471
101797481
101797491	1	20130531				THER14Q2.txt
101797501
101797521
101797531	1	20130430				THER14Q2.txt
101797541
101797551	1	201304				THER14Q2.txt
101797561
101797571
101797581	1	20131112				THER14Q2.txt
101797591	1	2013				THER14Q2.txt
101797601
101797612
101797621	1	201306				THER14Q2.txt
101797641
101797651	1	2013				THER14Q2.txt
101797661
101797671
101797681
101797691	1	201303				THER14Q2.txt
101797701	1	201310				THER14Q2.txt
101797721	1	20131120				THER14Q2.txt
101797732	1	20131009				THER14Q2.txt
101797732	2	201308				THER14Q2.txt
101797732	3	201308				THER14Q2.txt
101797741
101797751
101797762	1	20131011				THER14Q2.txt
101797771	1	20130501				THER14Q2.txt
101797791	1	20131112				THER14Q2.txt
101797801	1	20131026				THER14Q2.txt
101797811
101797831	1	2013				THER14Q2.txt
101797841	1	20130819				THER14Q2.txt
101797851
101797871	1	201301				THER14Q2.txt
101797881
101797891
101797901
101797921
101797931	1	2013				THER14Q2.txt
101797951
101797961	1	20130614				THER14Q2.txt
101797971
101797981	1	2013				THER14Q2.txt
101797991
101798001	1	2010				THER14Q2.txt
101798021
101798031
101798041
101798051	1	20130930				THER14Q2.txt
101798061
101798071
101798081	1	201304				THER14Q2.txt
101798091	1	20130917				THER14Q2.txt
101798101	1	2010				THER14Q2.txt
101798111
101798131
101798141
101798151
101798171	1	2011				THER14Q2.txt
101798181
101798201
101798212	1	20130417				THER14Q2.txt
101798231
101798241	1	2011				THER14Q2.txt
101798251
101798261
101798271	1	20130801				THER14Q2.txt
101798281
101798301
101798341
101798351	1	20131009				THER14Q2.txt
101798361
101798371
101798381
101798391
101798411
101798421
101798441
101798461
101798481	1	2013				THER14Q2.txt
101798491
101798501
101798511	1	20130327				THER14Q2.txt
101798521
101798531	1	20121218				THER14Q2.txt
101798551	1	20130215				THER14Q2.txt
101798561	1	20120410				THER14Q2.txt
101798571
101798581
101798591
101798601	1	20130206				THER14Q2.txt
101798611
101798621
101798631
101798641
101798651
101798661	1	2012				THER14Q2.txt
101798671	1	2013				THER14Q2.txt
101798681	1	2011				THER14Q2.txt
101798691
101798701	2	2011				THER14Q2.txt
101798701	3	2011				THER14Q2.txt
101798701	4	2011				THER14Q2.txt
101798711	1	201302				THER14Q2.txt
101798731	1	201210				THER14Q2.txt
101798741	1	201305				THER14Q2.txt
101798751
101798761
[truncated: 182,299 more rows]
