# Supplementary material for: Risk factors for denosumab-related osteonecrosis of the jaw: a pharmacovigilance study using the U.S. FDA adverse event reporting system database
Source: Front Endocrinol (Lausanne). 2025 Dec 19;16:1586626. doi: 10.3389/fendo.2025.1586626 (PMC12757244; doi:10.3389/fendo.2025.1586626)
Supplement: Supplementary file 7 [file Table1.xlsx]

## Sheet: demonstrated
Denosumab	DENOSUMAB				'DENOSUMAB',
AMG 162	AMG 162				'PROLIA DENOSUMAB INJECTION AMGEN',
Xgeva	XGEVA				'PROLIA DENOSUMAB AMGEN',
Prolia	PROLIA				'DENOSUMAB 120MG 1 7 ML',
					'XGEVA DENOSUMAB ',
					'DENOSUMAB 60MG AMGEN',
					'DENOSUMAB DS',
					'DENOSUMAB 60MG ML',
					'BLINDED DENOSUMAB',
					'DENOSUMAB 60MG',
					'DENOSUMAB SOLUTION FOR INJECTION PROLIA XGEVA',
					'DENOSUMAB 8418A ',
					'EXCHEVIA DENOSUMAB',
					'DENOSUMAB DENOSUMAB 120MG 1 7ML INJ ',
					'DENOSUMAB DENOSUMAB 120MG 1 7ML INJ',
					'DENOSUMAB BLINDED',
					'DENOSUMAB STUDY PROCEDURE',
					'DENOSUMAB PROLIA 60 MG AMGEN',
					'XGEVA DENOSUMAB 120MG AMGEN',
					'PROLIA PROLIA DENOSUMAB INJECTION',
					'PROLIA DENOSUMAB ',
					'DENOSUMAB XGEVA',
					'PROLIA DENOSUMAB INJECTION',
					'XGEVA DENOSUMAB',
					'XGEVA',
					'XGEVA DENOSUMAB ',
					'DENOSUMAB SOLUTION FOR INJECTION PROLIA XGEVA',
					'XGEVA AMGEN',
					'XGEVA DENOSUMAB 120MG AMGEN',
					'DENOSUMAB XGEVA',
					'XGEVA DENOSUMAB',
					'PROLIA',
					'PROLIA SOL 60MG ML',
					'PROLIA AMGEN',
					'PROLIA DENOSUMAB INJECTION AMGEN',
					'PROLIAPFS 60MG NOVARTIS',
					'PROLIA DENOSUMAB AMGEN',
					'PROLIA 60MG ML AMGEN',
					'PROLIA INJECTION AMGEN',
					'KYPROLIA',
					'GENERIC PROLIA',
					'DENOSUMAB SOLUTION FOR INJECTION PROLIA XGEVA',
					'DENOSUMAB PROLIA 60 MG AMGEN',
					'PROLIA ADMINISTERED IN HOSPITAL PROLIA TO BE GIVEN 2X YEAR ONLY TOOK',
					'PROLIA PROLIA DENOSUMAB INJECTION',
					'PROLIA ',
					'PROLIA 60 MG SQ EVERY 6 MONTHS AMGEN',
					'PROLIA DENOSUMAB ',
					'PROLIA INJECTION FORM ',
					'PROLIA DENOSUMAB INJECTION',
					'PROLIA 60MG PFS PROLIA AMGEN',
					'PROLIA PROLIA PLUS',
					'PROLIA 60 MG IN 1 ML SOLUTION AMGDEN',
					'PROLIA 60MG ML AMIGEN',

## Sheet: zoledronic acid
2-(Imidazol-1-yl)-1-hydroxyethylidene-1,1-bisphosphonic acid	2-(IMIDAZOL-1-YL)-1-HYDROXYETHYLIDENE-1,1-BISPHOSPHONIC ACID								'ZOLEDRONIC ACID ANHYDROUS',
Zoledronic Acid Anhydrous	ZOLEDRONIC ACID ANHYDROUS								'CGP 42446',
CGP 42446A	CGP 42446A								'ZOMETA',
CGP 42'446	CGP 42'446								'ZOLEDRONIC ACID ZOLENDRONATE ZOMETA ',
CGP-42'446	CGP-42'446								'ZOMETA ZOLEDRONATE ',
CGP42'446	CGP42'446								'ZOMETA ZOLEDRONATE SOLUTION FOR INJECTION',
CGP-42446	CGP-42446								'ZOMETA ZOLEDRONIC ACID GENERIC ',
CGP42446	CGP42446								'ZOLEDRONIC ACID ZOMETA ',
CGP 42446	CGP 42446								'ZOMETA ZOLENDRATE SOLUTION FOR INJECTION',
Zometa	ZOMETA								'ZOMETA ZOLEDRONATE SOLUTIOAN FOR INJECTION',
Zoledronate	ZOLEDRONATE								'ZOMETA ZOLEDRONATE UNKNOWN',
zoledronic acid	ZOLEDRONIC ACID								'ZOMETA ZOLEDRONATE SOLUTION FOR INJECTION',
									'ZOMETA ZOLEDRONATE SOLUTION FOR INJECTIOIN',
									'ACLASTA ZOLEDRONATE',
									'ZOLEDRONATE',
									'RECLAST ZOLEDRONATE SOLUTION FOR INJECTION',
									'ZOMETA ZOLEDRONATE ',
									'ZOMETA ZOLEDRONATE SOLUTION FOR INJECTION',
									'BLINDED ZOLEDRONATE',
									'ZOLEDRONATE VS PLACEBO',
									'ZOLEDRONATE VS RISEDRONATE',
									'ZOLEDRONATE ZOLEDRONATE SOLUTION FOR INJECTION',
									'ZOLEDRONATE NOVARTIS',
									'ZOLEDRONATE VS AREDIA',
									'ZOLEDRONATE 5MG',
									'ZOLEDRONATE ZOLEDRONATE UNKNOWN',
									'ZOMETA ZOLEDRONATE SOLUTIOAN FOR INJECTION',
									'ZOLEDRONATE V S NO TREATMENT',
									'ZOLEDRONATE T29581 SOLINF',
									'ACLASTA ZOLEDRONATE T29581 A SOLINJ',
									'ACLASTA ZOLEDRONATE T29581 A SOLINJ PD',
									'ACLASTA ZOLEDRONATE T29581 A SOLINJ OS',
									'ZOLEDRONATE T29581 BM',
									'BLINDED ACLASTA ZOLEDRONATE T29581 A SOLINJ',
									'ZOLEDRONATE T29581 SOLINJ BM',
									'ACLASTA ZOLEDRONATE T29581 A PD',
									'ZOLEDRONATE T29581 ',
									'ACLASTA ZOLEDRONATE T29581 A ',
									'BLINDED ZOLEDRONATE T29581 ',
									'ACLASTA ZOLEDRONATE 0 05MG ML',
									'ACLASTA ZOLEDRONATE T29581 A OS',
									'ZOLEDRONATE T29581 HM',
									'BLINDED ACLASTA ZOLEDRONATE',
									'ZOMETA ZOLEDRONATE UNKNOWN',
									'ZOMETA ZOLEDRONATE SOLUTION FOR INJECTION',
									'ZOLEDRONATE DISODIUM',
									'RECLAST ZOLEDRONATE SOULTION FOR INJECTION',
									'ZOMETA ZOLEDRONATE SOLUTION FOR INJECTIOIN',
									'ZOLEDRONIC ACID INJECTION',
									'ZOLEDRONIC ACID INJECTION 4 MG 5 ML',
									'ZOLEDRONIC ACID INJECTION 4MG 5 ML',
									'ZOLEDRONIC ACID INJECTION 5 MG BASE 100 ML',
									'ZOLEDRONIC ACID UNKNOWN ',
									'ZOLEDRONIC ACID ACTAVIS LLC ',
									'ZOLEDRONIC ACID ZOLENDRONATE ZOMETA ',
									'ZOLEDRONIC ACID FOR INJECTION LYOPHILIZED 4 MG BASE SINGLE DOSE',
									'ZOLEDRONIC ACID INJECTABLE ',
									'ZOLEDRONIC ACID 4 MG',
									'ZOLEDRONIC ACID ',
									'ZOLEDRONIC ACID MYLAN',
									'ZOLEDRONIC ACID MYLAN 4 MG 5 ML CONCENTRATE FOR SOLUTION FOR INFUSION',
									'ZOLEDRONIC ACID MANUFACTURER UNKNOWN ZOLEDRONIC ACID ZOLEDRONIC ACID ',
									'ZOLEDRONIC ACID MYLAN CONCENTRATE FOR SOLUTION FOR INFUSION',
									' ZOLEDRONIC ACID ',
									'ZOLEDRONIC ACID ACTAVIS',
									'ZOLEDRONIC ACID MANUFACTURER UNKNOWN ',
									'ZOLEDRONIC ACID HOSPIRA',
									'ZOLEDRONIC ACID ZOLEDRONIC ACID INJECTION 0 05MG ML',
									'APO ZOLEDRONIC ACID 4MG 5ML',
									'ZOLEDRONIC ACID 4 MG 5 ML 0 8 MG ML ',
									'ZOLEDRONIC ACID 5 MG',
									'ZOLEDRONIC ACID INJECTABLE',
									'ZOLEDRONIC ACID INJECTION 5 MG',
									'ZOLEDRONIC ACID 4MG 5ML SDV PAR STERILE',
									'ZOLEDRONIC ACID ACTAVIS 4MG 100ML SOLUTION FOR INFUSION',
									'ZOLEDRONIC ACID PFIZER',
									'ZOLEDRONIC ACID 5MG',
									'ZOLEDRONIC ACID INJECTION 5 MG 100 ML',
									'ZOLEDRONIC ACID UNKNOWN',
									'ZOLEDRONIC ACID 5 MG 100 ML',
									'ZOLEDRONIC ACID INFUSION',
									'ZOLEDRONIC ACID 5MG 100ML',
									'ZOLEDRONIC ACID INJECTION FOR I V INFUSION ONLY',
									'ZOLEDRONIC ACID INJECTION A',
									'ZOLEDRONIC ACID CONCENTRATE',
									'ZOLEDRONIC ACID 5MG',
									'ZOLEDRONIC ACID IVPB 5 MG',
									'ZOLEDRONIC ACID GENERIC FOR RECLAST',
									'ZOLEDRONIC ACID INJECTION 5MG 100ML BAG',
									'ZOLEDRONIC ACID 5MG 100ML GENERIC',
									'ZOLEDRONIC ACID 4MG',
									'ZOLEDRONIC ACID SOLUTION FOR INFUSION',
									'ZOLEDRONIC ACID INJECTION 4 MG PRE MIXED BAG ',
									'ZOLEDRONIC ACID 1 MG',
									'ZOLEDRONIC ACID 5MG ML GENERIC',
									'ZOLEDRONIC ACID ANHYDROUS ',
									'ZOLEDRONIC ACID INJECTION 5MG 100ML 0 5MG ML 100ML BOTTLE',
									'ZOLEDRONIC ACID 5MG 100ML PFIZER',
									'ZOLEDRONIC ACID SANDOZ',
									'ZOLEDRONIC ACID 4MG 5ML SDV INJ',
									'ZOLEDRONIC ACID ANHYDROUS',
									'ZOLEDRONIC ACID INF BTL 5MG 100ML BRECKENRIDGE',
									'ZOLEDRONIC ACID MANUFACTURED BY SAGENT',
									'ZOLEDRONSYRA ZOLEDRONIC ACID ',
									'ZOLEDRONIC ACID ACCORD',
									'SAGENT ZOLEDRONIC ACID INJECTION 5 MG',
									'ZOLEDRONIC ACID MONOHYDRATE',
									'ZOLEDRONIC ACID SDV 5MG 100ML',
									'ZOLEDRONIC ACID 5MG IV',
									'ZOLEDRONIC ACID 5 MG 100 ML 5 MG 100ML',
									'ZOLEDRONIC ACID INF BTL 5MG 100ML BRECKENRIDGE',
									'ZOLEDRONIC ACID FOR INJECTION CONCENTRATE',
									'ZOLEDRONIC ACID 5 MG INJECTION',
									'ZOLEDRONIC ACID FOR I V INFUSION',
									'ZOLEDRONIC ACID INJECTION 4MG 100ML BAG PFIZER ',
									'ZOLEDRONIC ACID INJECTION 4MG 5ML',
									'ZOLEDRONIC ACID 5 MG',
									'ZOLEDRONIC ZOLEDRONIC ACID 4MG VIL INJ ',
									'ZOLEDRONIC ZOLEDRONIC ACID 4MG VIL INJ ',
									'ZOLEDRONIC ACID 4MG 5ML SDV',
									'ZOLEDRONIC ACID 5MG 100ML SOLUTION FOR INFUSION',
									'ZOLEDRONIC ACID SDV 4MG 5ML',
									'ZOLEDRONIC ZOLEDRONIC ACID 5MG BAG INJ 100ML ',
									'ZOLEDRONIC ACID 4 MG 5 ML VIAL',
									'ZOLEDRONIC ACID INJECTION 4MG 100ML',
									'ZOLEDRONIC ACID INJECTION 4MG 5ML PFIZER ',
									'ZOLEDRONIC ZOLEDRONIC ACID 5MG BAG INJ 100ML ',
									'ZOLEDRONIC ACID SDV 4MG 5ML',
									'ZOLEDRONIC ZOLEDRONIC ACID 4MG BAG INJ 100ML ',
									'ZOLEDRONIC ACID INTRAVENOUS ROUTE ',
									'ZOLEDRONIC ACID 5MG 100ML 5MG 100ML',
									'ZOLEDRONIC ACID FOR INJECTION',
									'ZOLEDRONIC ACID 5MG 100ML 5MG 100ML',
									'ZOLEDRONIC ZOLEDRONIC ACID 5MG BAG INJ 100ML',
									'ZOLEDRONIC ACID UNKNOWN',
									'ZOLEDRONIC ACID INJECTION',
									'ZOLEDRONIC ACID Z',
									'ZOLEDRONIC ACID INJECTION 5 MG PER 100 ML',
									'ZOMETA ZOLEDRONIC ACID GENERIC ',
									'ZOLEDRONIC ACID SDV 45MG 5ML ACCORD HEALTHCARE',
									'ZOLEDRONIC ACID SDV',
									'ZOLEDRONIC ACID FOR INJECTION 5 MG 100 ML',
									'ZOLEDRONIC ACID 5MG 100ML SDV',
									'ZOLEDRONIC ACID 4 MG NOVARTIS PHARMACEUTICALS',
									'ZOLEDRONIC ACID ZOMETA ',
									'ZOLEDRONIC ACID VS PLACEBO',
									'ZOLEDRONIC ACID 4MG 5ML NOVARTIS',
									'ZOLEDRONIC ACID 4MG 5ML NOVARTIS',
									'ZOLEDRONIC ACID 4MG NOVARTIS',
									'ZOLEDRONIC ACID 4 MG VIAL INJ PWDR NOVARTIS',
									'ZOLEDRONIC ACID 4 MG IV NOVARTIS',
									'ZOLEDRONIC ACID 4MG 100ML NACL',
									'ZOLEDRONIC ACID VS ALEDRONATE',
									'ZOLEDRONIC ACID 4 MG',
									'ZOLEDRONIC ACID V SODIUM CLODRONATE',
									'ACLASTA ZOLEDRONIC ACID VS PLACEBO',
									'ZOLEDRONIC ACID ACLASTA OR PLACEBO',
									'ZOLEDRONIC ACID RECLAST ',
									'IV RECLAST BY NOVARTIS ZOLEDRONIC ACID IV',
									'RECRECLAST ZOLEDRONIC ACID 5 MG 100 ML NOVARTIS PHARMACEUTICAL CORP',
									'ZOLEDRONIC ACID ZOLEDRONIC ACID ',
									'ZOLEDRONIC ACID 5 MG 100 ML SINGLE DOSE',

## Sheet: Alendronate
Alendronate						'ALENDRONATE SODIUM',
Aminohydroxybutane Bisphosphonate						'ALENDRONATE',
4-Amino-1-Hydroxybutylidene 1,1-Biphosphonate						'ALENDRONATE SANDOZ',
MK-217						'ALENDRONATE SODIUM ALENDRONATE SODIUM ALENDRONATE SODIUM ',
MK217						'ALENDRONATE SODIUM UNKNOWN ',
MK 217						'ALENDRONATE SODIUM WATSON LABORATORIES ',
Fosamax						'ALENDRONIC ACID ALENDRONATE ACID ',
Alendronate Sodium						'ALENDRONATE SODIUM CHOLECALCIFEROL',
Alendronate Monosodium Salt, Trihydrate						'ALENDRONATE PFIZER',
						'ALENDRONATE SODIUM UNKNOWN ',
						'ALENDRONATE SODIUM ALENDRONATE TABLET',
						'FOSAMAX ALENDRONATE ',
						'ALENDRONATE 70MG',
						'FOSAMAX ALENDRONATE 70MG TEVA',
						'ALENDRONATE SODIUM ',
						'ALENDRONATE SODIUM 70 MG AUSTAR VIRTUS PHARMACEUTICALS',
						'FOSAMAX 70 MG ALENDRONATE',
						'FOSAMAX TABLET ALENDRONATE SODIUM ',
						'ALENDRONATE ALENDRONATE TABLET',
						'ALENDRONATE ALENDRONIC ACID UNKNOWN',
						'ALENDRONATE SODIUM TABS 70 MG JUBILANT CADISLA PHARMACEUTICA SALISBURY MD 21801 USA',
						'ALENDRONATE SODIUM 70MG TABLET',
						'ALENDRONATE SODIUM TABLETS USP',
						'ALENDRONATE 70MG TABLETS WATSON',
						'ALENDRONATE ALENDRONATE UNKNOWN',
						'ALENDRONATE SODIUM TABLETS USP 70MG',
						'ALENDRONATE SODIUM TABLETS',
						'ALENDRONATE SODIUM WATSON LABORATORIES ALENDRONATE SODIUM UNK UNKUNK',
						'ALENDRONATE SODIUM WATSON LABORATORIES ALENDRONIC ACID ',
						'ALENDRONATE SODIUM WATSON LABORATORIES ALENDRONATE SODIUM UNK UNKUNK',
						'ALENDRONATE SODIUM WATSON LABORATORIES ALENDRONATE SODIUM UNK UNKUNK',
						'ALENDRONATE SODIUM 70',
						'ALENDRONATE 10MG TEVA',
						'ALENDRONATE 70MG AUSTAR PHARMA VIRTUS PHARMACEUTICA',
						'ALENDRONATE SODIUM TABLETS USP 70 MG MFR LABEL SUN PH',
						'ALENDRONATE SODIUM AND CHOLECALCIFEROL MSD',
						'ALENDRONATE TAB 35MG MYLAN ',
						'ALENDRONATE ALENDRONATE UNKNOWN',
						'ALENDRONATE SODIUM 70 MG TEVA PHARMCEUTICALS',
						'ALENDRONATE SODIUM 70MG',
						'ALENDRONATE SODIUM 5MG TABLET',
						'ALENDRONATE SODIUM 70MG TEVA PHARMACEUTICALS USA',
						'ALENDRONATE 70 MG',
						'ALENDRONATE SODIIUM TABLETS USP 20MG TEVA PHARMACEUTICALS',
						'ALENDRONATE 70 MG ARROW PHARM MALTA LIMITED',
						'ALENDRONATE 70MG NORTHSTAR',
						'ALENDRONATE SODIUM 70 MG TABLET TEVA PHARMACEUTICALS USA',
						'APO ALENDRONATE',
						'ALENDRONATE SODIUM TABLETS 70 MG WATSON',
						'TEVA ALENDRONATE',
						'ALENDRONATE 70 MG GENERIC FOR FOSOMAX 70 MG ',
						'ALENDRONATE SODIUM 70 MG',
						'ALENDRONATE SODIUM 35MG TABLET',
						'ALENDRONATE SODIUM CHOLECALCIFEROL',
						'ALENDRONATE 70MG WATSON',
						'ALENDRONATE 70MG TABLETS 70MG WATSON',
						'ALENDRONATE AND CHOLECALCIFEROL',
						'ALENDRONATE SODIUM 70MG NORTHSTAR RX LLC',
						'NOVO ALENDRONATE',
						'ALENDRONATE 70 MG HYDERABAD INDIA',
						'ALENDRONATE AUROBINDO 70 MG TABLETS',
						'ALENDRONATE SODIUM 70MG TAB ACTA',
						'ALENDRONATE SODIUM 10',
						'ALENDRONATE 70MG SUN PHARMACEUTICALS',
						'ALENDRONATE SODIUM 70 MG SUN PHARMACEUTICAL IND LTD',
						'ALENDRONATE 70 MG TABLET',
						'ALENDRONATE SODIUM CHOLCALCIFEROL TABLETS',
						'ALENDRONATE SODIUM TABLETS USP 70 MG SUBSTITUTE FOR FOSAMAX DRUG RECALLED FEBRUARY 11 2016 UNKNOWN IMPURITY ',
						'ALENDRONATE TEVA',
						'ALENDRONATE SODIUM TABS USP 70MG 70 MG',
						'ALENDRONATE SODIUM 70 MG WEEKLY',
						'ALENDRONATE MYLAN',
						'ALENDRONATE SODIUM TABLETS USP 70 MG CIPLA USA',
						'ALENDRONATE 70',
						'ALENDRONATE 70 MG TABLETS',
						'ALENDRONATE TAB 70 MG FOSAMAX',
						'ALENDRONATE SODIUM TABLETS USP 35MG',
						'ALENDRONATE SODIUM TABLETS USP 10 MG',
						'ALENDRONATE SODIUM 70MGM',
						'ALENDRONATE SODIUM 70 NORTHSTAR RX LL',
						'ALENDRONATE 70 MG SUB FOR FOSAMAX VIRTUS PHARMACEUTICALS',
						'ALENDRONATE SODIUM IR',
						'ALENDRONATE TABLET 70 MG AUROBINDO PHARMA',
						'ALENDRONATE SODIUM TABLETS USP',
						'ALENDRONATE SODIUM TABLETS USP 70 MG',
						'ALENDRONATE SODIUM TABLETS USP 70MG ONCE DAILY',
						'ALENDRONATE TABLET 35MG TEVA ',
						'ALENDRONATE SODIUM 70MG TAB',
						'ACTAVIS ALENDRONATE SODIUM',
						'ALENDRONATE 70 MGM TAB FOR FOSAMAX 70MGM TAB',
						'ALENDRONATE SODIUM 10 MG',
						'ALENDRONATE 70MG TAB',
						'CIPLA ALENDRONATE SODIUM TABLETS',
						'ALENDRONATE TABLET',
						'ALENDRONATE SODIUM TABLETS USP',
						'ALENDRONATE TAB 35MG PFIZER ',
						'ALENDRONATE TABS 70MG GENERIC',
						'ACT ALENDRONATE',
						'ALENDRONATE TABLETS 5MG MYLAN ',
						'ONCE WEEKLY ALENDRONATE SODIUM TABLETS',
						'ALENDRONATE SODIUM TABLETS 70 MG',
						'ALENDRONATE SOD TAB 12 S TABLET 35MG',
						'ALENDRONATE SOD TABS GENERIC FOR FOSAMAX TABS',
						'ALENDRONATE 70MGS',
						'ALENDRONATE SODIUM 70 MG TABLETS',
						'ALENDRONATE SODIUM TABLETS USP 70 MG',
						'ALENDRONATE SODIUM TEVA',
						'ALENDRONATE SODIUM TRIHYDRATE',
						'ALENDRONATE SODIUM ACTAVIS',
						'ALENDRONATE SODIUM TABLETS USP ONCE WEEKLY 70 MG',
						'ALENDRONATE SODIUM TABLET ACTAVIS',
						'ALENDRONATE SODIUM 70 MG TAB',
						'ALENDRONATE SODIUM ALENDRONIC ACID',
						'ALENDRONATE SODIUM TABLETS USP 70 MG ',
						'ALENDRONATE SOD TAB 12 S 70MG',
						'CIPLA ALENDRONATE SODIUM',
						'ALENDRONATE SODIUM TABLET',
						'ALENDRONICO ACIDO ALENDRONATE SODIUM ',
						'ONCE WEEKLY ALENDRONATE SODIUM TABLETS USP 70MG',
						'ALENDRONATE SODIUM ALENDRONATE',
						'ALENDRONATE ACID ALENDRONATE ACID ',
						'ALENDRONATE SODIUM TAB 70 MG',
						'ALENDRONATE 70MG TAB CIP',
						'ALENDRONATE NA 40MG TAB',
						'ALENDRONATE ALENDRONIC ACID ',
						'ALENDRONATE SOD TAB',
						'ALENDRONATE ALENDRONATE SODIUM ',
						'ALENDRONATE 10MG',
						'ONCE WEEKLY ALENDRONATE SODIUM TABLETS USP 70 MG',
						'ALENDRONATE SODIUM UPS 70 MG',
						'ALENDRONATE TAB 35MG',
						'ESAI ALENDRONATE SODIUM ',
						'ALENDRONATE SODIUM 70 MG TABLET',
						'ALENDRONATE SODIUM TABS 4 S 70 MG',
						'ALENDRONATE COMMONLY KNOWN AS FOSAMAX ',
						'ALENDRONATE 70 MG GENERIC FOR FOSAMAX',
						'ALENDRONATE SODIUM GENERIC FOR FOSAMAX ',
						'ALENDRONATE SODIUM TABLETS USP 70MG',
						'ALENDRONATE SODIUM TABLETS USP 70 MG ',
						'ALENDRONIC ACID AUROVITAS SPAIN TABLETS ALENDRONATE SODIUM ',
						'ALENDRONATE SODIUM TABLET 70 MG',
						'ALENDRONATE SODIUM TABLETS USP 70MG ONCE WEEK',
						'ALENDRONATE SODIUM 70MG TAB CIP',
						'ALENDRONATE SODIUM AND CHOLECALCIFEROL',
						'ALENDRONATE GENERIC ',
						'ALENDRONATE SODIUM ALENDRO SODIUM TABLET UNK',
						'TAB FOSAMAX ALENDRONATE SODIUM ',
						'ALENDRONATE SODIUM 70 MG TAB WATSON PHARMA INC ',
						'ALENDRONATE SODIUM 70 MG TEVA',
						'ALENDRONATE MERCK NM ALENDRONIC ACID ',
						'ALENDRON SANDOZ ALENDRONATE TABLETS 70 MG',
						'ALENDRON BETA ALENDRONATE TABLETS 70 MG',
						'ALENDRONATE ACID ALENDRONIC ACID ',
						'ALENDRONAT ALENDRONATE TABLETS 70 MG',
						'ALENDRONATE TABLETS UNKNOWN MANUFACTURER STRENGTH ',
						'ALENDRONATE TABLETS 70 MG UNKNOWN MANUFACTURER ',
						'ALENDRONATE TABLETS 70 MG ARROW PHARM MALTA ',
						'ALENDRONATE SODIUM MFR UNKNOWN ',
						'ALENDRONATE 35MG TEVA PHARMACEUTICALS USA',
						'ALENDRONATE SODIUM TABLETS USP 70 MG TEVA',
						'GENERIC NAME ALENDRONATE',
						'ALENDRO Q 70 MG ALENDRONATE ',
						'ALENDRONATE 70 MG WATSON LABORITORIES',
						'ALENDRONATE SODIUM TABLETS US',
						'ALENDRONATE SODIUM 70 MG TATEV TEVA USA',
						'TAB FOSAMAX ALENDRONATE SODIUM ',
						'ALENDRONATE 5 MG APOTEX CORP WESTON FL ',
						'ALENDRONATE 35 MG BARR',
						'ALENDRONATE 70MG MYLAN',
						'ALENDRONATE SODIUM WATSON LABORATORIES',
						'ALENDRONATE 70 MG VARIOUS',
						'ALENDRONATE SODIUM 91 37 MG MYLAN',
						'ALENDRONATE 70MG PILLS',
						'IC ALENDRONATE 70 MG APOTEX CORP ',
						'ALENDRONATE SODIUM 70 MG APOTEX USA INC',
						'ALENDRONATE ALLENDRONATE 70MG COBALT LABORATORIES',
						'ALENDRONATE SODIUM 70NG TEVA',
						'ALENDRONATE SOLUTION TABS USP 10 MG SUBSTITUTE FOR FOSAMAX',
						'ALENDRONIC ACID ALENDRONATE SODIUM ',
						'ALENDRONATE SODIUM 35 MG TABLETS TEVA PHARMACEUTICALS',
						'ALENDRONATE 70MG WATSON AND ARROW PHARM',
						'NOVO ALENDRONATE 70MG NOVOPHARM',
						'ALENDRONATE 70MG BARR MYLAN',
						'ALENDRONATE 70MG COBALT LABORATORIES',
						'ALENDRON BETA ALENDRONATE SODIUM ',
						'ALLENDRONATE SODIUM TABLETS USP 70 MG 91 363 ALENDRONATE SODI AUROBIN',
						'ALENDRONATE 70 MG NOT AVAILABLE',
						'ALENDRONATE 70MG ALENDRONATE',
						'ALENDRONATE SODIUM ALENDRONATE SODIUM ',
						'ALENDRONATE 70MG GENERIC',
						'ALENDRONATE 70 MG COBALT LABORATORIES',
						'ALENDRONATE SODIUM 70 MG NORTHSTAR LLC AUROBINDO',
						'ALENDRONATE ACID ALENDRONIC ACID ALENDRONIC ACID ALENDRONIC ACID ',
						'ALENDRONATE 70 MG ONCE WEEKLY WATSON',
						'ALENDRONATE SODIUIM',
						'ALENDRONATE SODIUM 70MG GENERIC',
						'ALENDRONATE SODIUM FOSAMAX ',
						'ALENDRONATE SODIUM 70 MG ARROW PHARM MALTA LIMITED',
						'ALENDRONATE SODIUM TABLETS USP 70MG MFR LABLE SUN PH',
						'FOSAMAX ALENDRONATE SODIUM ',
						'FOSAMAX ALENDRONATE SODIUM TABLET',
						'FOSAMAX ALENDRONATE SODIUM TABLET',
						'FOSAMAX ALENDRONATE SODIUIM TABLET',
						'ALENDRONATE 35MG TEVA PHARMACEUTICALS MERCK CO',
						'ALENDRONATE GA',
						'FOSAMAX',
						'FOSAMAX PLUS D',
						'FOSAMAX 10MG',
						'FOSAMAX 70MG TABLET',
						'FOSAMAX SEMANAL 70 MG COMPRIMIDOS',
						'FOSAMAX D',
						'FOSAMAX ALENDRONATE ',
						'FOSAMAX VECKOTABLETT 70 MG TABLETTER',
						'FOSAMAX ALENDRONATE 70MG TEVA',
						'FOSAMAX 10MG COMPRIME',
						'FOSAMAX PLUS',
						'FOSAMAX UGETABLET',
						'FOSAMAX 70 MG ALENDRONATE',
						'FOSAMAX PLUS TABLETS',
						'FOSAMAX TABLET ALENDRONATE SODIUM ',
						'FOSAMAX PLUS D CAL',
						'ALENDRONATE SODIUM TABLETS USP 70 MG SUBSTITUTE FOR FOSAMAX DRUG RECALLED FEBRUARY 11 2016 UNKNOWN IMPURITY ',
						'ALENDRONATE TAB 70 MG FOSAMAX',
						'ALENDRONATE 70 MG SUB FOR FOSAMAX VIRTUS PHARMACEUTICALS',
						'ALENDRONATE 70 MGM TAB FOR FOSAMAX 70MGM TAB',
						'FOSAMAX PLUS 70 MG 140 MCG',
						'ALENDRONATE SOD TABS GENERIC FOR FOSAMAX TABS',
						'FOSAMAX PLUS 70 MG 5600 IU ',
						'ALENDRONATE COMMONLY KNOWN AS FOSAMAX ',
						'ALENDRONATE 70 MG GENERIC FOR FOSAMAX',
						'ALENDRONATE SODIUM GENERIC FOR FOSAMAX ',
						'TAB FOSAMAX 35 MG 70 MG',
						'TAB FOSAMAX 70 MG',
						'FOSAMAX UNK',
						'TAB FOSAMAX ALENDRONATE SODIUM ',
						'TAB FOSAMAX 10 MG TAB FOSAMAX 70 MG',
						'TAB FOSAMAX 35 MG TAB FOSMAX 70MG',
						'TAB FOSAMAX ALENDRONATE SODIUM ',
						'ALENDRONATE SOLUTION TABS USP 10 MG SUBSTITUTE FOR FOSAMAX',
						'FOSAMAX TAB 10 MG',
						'FOSAMAX 70MG',
						'FOSAMAX 70 MG ONCE WEEKLY',
						'ALENDRONATE SODIUM FOSAMAX ',
						'FOSAMAX VECKOTABLETT 70 MG ABLETTER',
						'FOSAMAX PLUS LOCAL ',
						'FOSAMAX ALENDRONATE SODIUM ',
						'FOSAMAX ALENDRONATE SODIUM TABLET',
						'FOSAMAX ALENDRONATE SODIUM TABLET',
						'FOSAMAX ALENDRONATE SODIUIM TABLET',
						'FOSAMAX EINMAL W CHENTLICH 70 MG TABLETTEN',
						'FOSAMAX 70MG EEN TABLET PER WEEK',
						'FOSAMAX ONCE WEEKLY',
						'FOSAMAX SEMANAL 70 MG',
						'ALENDRONATE SODIUM',
						'ALENDRONATE SODIUM ALENDRONATE SODIUM ALENDRONATE SODIUM ',
						'ALENDRONATE SODIUM UNKNOWN ',
						'ALENDRONATE SODIUM WATSON LABORATORIES ',
						'ALENDRONATE SODIUM CHOLECALCIFEROL',
						'ALENDRONATE SODIUM UNKNOWN ',
						'ALENDRONATE SODIUM ALENDRONATE TABLET',
						'ALENDRONATE SODIUM ',
						'ALENDRONATE SODIUM 70 MG AUSTAR VIRTUS PHARMACEUTICALS',
						'FOSAMAX TABLET ALENDRONATE SODIUM ',
						'ALENDRONATE SODIUM TABS 70 MG JUBILANT CADISLA PHARMACEUTICA SALISBURY MD 21801 USA',
						'ALENDRONATE SODIUM 70MG TABLET',
						'ALENDRONATE SODIUM TABLETS USP',
						'ALENDRONATE SODIUM TABLETS USP 70MG',
						'ALENDRONATE SODIUM TABLETS',
						'ALENDRONATE SODIUM WATSON LABORATORIES ALENDRONATE SODIUM UNK UNKUNK',
						'ALENDRONATE SODIUM WATSON LABORATORIES ALENDRONIC ACID ',
						'ALENDRONATE SODIUM WATSON LABORATORIES ALENDRONATE SODIUM UNK UNKUNK',
						'ALENDRONATE SODIUM WATSON LABORATORIES ALENDRONATE SODIUM UNK UNKUNK',
						'ALENDRONATE SODIUM 70',
						'ALENDRONATE SODIUM TABLETS USP 70 MG MFR LABEL SUN PH',
						'ALENDRONATE SODIUM AND CHOLECALCIFEROL MSD',
						'ALENDRONATE SODIUM 70 MG TEVA PHARMCEUTICALS',
						'ALENDRONATE SODIUM 70MG',
						'ALENDRONATE SODIUM 5MG TABLET',
						'ALENDRONATE SODIUM 70MG TEVA PHARMACEUTICALS USA',
						'ALENDRONATE SODIUM 70 MG TABLET TEVA PHARMACEUTICALS USA',
						'ALENDRONATE SODIUM TABLETS 70 MG WATSON',
						'ALENDRONATE SODIUM 70 MG',
						'ALENDRONATE SODIUM 35MG TABLET',
						'ALENDRONATE SODIUM CHOLECALCIFEROL',
						'ALENDRONATE SODIUM 70MG NORTHSTAR RX LLC',
						'ALENDRONATE SODIUM 70MG TAB ACTA',
						'ALENDRONATE SODIUM 10',
						'ALENDRONATE SODIUM 70 MG SUN PHARMACEUTICAL IND LTD',
						'ALENDRONATE SODIUM CHOLCALCIFEROL TABLETS',
						'ALENDRONATE SODIUM TABLETS USP 70 MG SUBSTITUTE FOR FOSAMAX DRUG RECALLED FEBRUARY 11 2016 UNKNOWN IMPURITY ',
						'ALENDRONATE SODIUM TABS USP 70MG 70 MG',
						'ALENDRONATE SODIUM 70 MG WEEKLY',
						'ALENDRONATE SODIUM TABLETS USP 70 MG CIPLA USA',
						'ALENDRONATE SODIUM TABLETS USP 35MG',
						'ALENDRONATE SODIUM TABLETS USP 10 MG',
						'ALENDRONATE SODIUM 70MGM',
						'ALENDRONATE SODIUM 70 NORTHSTAR RX LL',
						'ALENDRONATE SODIUM IR',
						'ALENDRONATE SODIUM TABLETS USP',
						'ALENDRONATE SODIUM TABLETS USP 70 MG',
						'ALENDRONATE SODIUM TABLETS USP 70MG ONCE DAILY',
						'ALENDRONATE SODIUM 70MG TAB',
						'ACTAVIS ALENDRONATE SODIUM',
						'ALENDRONATE SODIUM 10 MG',
						'CIPLA ALENDRONATE SODIUM TABLETS',
						'ALENDRONATE SODIUM TABLETS USP',
						'ONCE WEEKLY ALENDRONATE SODIUM TABLETS',
						'ALENDRONATE SODIUM TABLETS 70 MG',
						'ALENDRONATE SODIUM 70 MG TABLETS',
						'ALENDRONATE SODIUM TABLETS USP 70 MG',
						'ALENDRONATE SODIUM TEVA',
						'ALENDRONATE SODIUM TRIHYDRATE',
						'ALENDRONATE SODIUM ACTAVIS',
						'ALENDRONATE SODIUM TABLETS USP ONCE WEEKLY 70 MG',
						'ALENDRONATE SODIUM TABLET ACTAVIS',
						'ALENDRONATE SODIUM 70 MG TAB',
						'ALENDRONATE SODIUM ALENDRONIC ACID',
						'ALENDRONATE SODIUM TABLETS USP 70 MG ',
						'CIPLA ALENDRONATE SODIUM',
						'ALENDRONATE SODIUM TABLET',
						'ALENDRONICO ACIDO ALENDRONATE SODIUM ',
						'ONCE WEEKLY ALENDRONATE SODIUM TABLETS USP 70MG',
						'ALENDRONATE SODIUM ALENDRONATE',
						'ALENDRONATE SODIUM TAB 70 MG',
						'ALENDRONATE ALENDRONATE SODIUM ',
						'ONCE WEEKLY ALENDRONATE SODIUM TABLETS USP 70 MG',
						'ALENDRONATE SODIUM UPS 70 MG',
						'ESAI ALENDRONATE SODIUM ',
						'ALENDRONATE SODIUM 70 MG TABLET',
						'ALENDRONATE SODIUM TABS 4 S 70 MG',
						'ALENDRONATE SODIUM GENERIC FOR FOSAMAX ',
						'ALENDRONATE SODIUM TABLETS USP 70MG',
						'ALENDRONATE SODIUM TABLETS USP 70 MG ',
						'ALENDRONIC ACID AUROVITAS SPAIN TABLETS ALENDRONATE SODIUM ',
						'ALENDRONATE SODIUM TABLET 70 MG',
						'ALENDRONATE SODIUM TABLETS USP 70MG ONCE WEEK',
						'ALENDRONATE SODIUM 70MG TAB CIP',
						'ALENDRONATE SODIUM AND CHOLECALCIFEROL',
						'ALENDRONATE SODIUM ALENDRO SODIUM TABLET UNK',
						'TAB FOSAMAX ALENDRONATE SODIUM ',
						'ALENDRONATE SODIUM 70 MG TAB WATSON PHARMA INC ',
						'ALENDRONATE SODIUM 70 MG TEVA',
						'ALENDRONATE SODIUM MFR UNKNOWN ',
						'ALENDRONATE SODIUM TABLETS USP 70 MG TEVA',
						'ALENDRONATE SODIUM TABLETS US',
						'ALENDRONATE SODIUM 70 MG TATEV TEVA USA',
						'TAB FOSAMAX ALENDRONATE SODIUM ',
						'ALENDRONATE SODIUM WATSON LABORATORIES',
						'ALENDRONATE SODIUM 91 37 MG MYLAN',
						'ALENDRONATE SODIUM 70 MG APOTEX USA INC',
						'ALENDRONATE SODIUM 70NG TEVA',
						'ALENDRONIC ACID ALENDRONATE SODIUM ',
						'ALENDRONATE SODIUM 35 MG TABLETS TEVA PHARMACEUTICALS',
						'ALENDRON BETA ALENDRONATE SODIUM ',
						'ALENDRONATE SODIUM ALENDRONATE SODIUM ',
						'ALENDRONATE SODIUM 70 MG NORTHSTAR LLC AUROBINDO',
						'ALENDRONATE SODIUM 70MG GENERIC',
						'ALENDRONATE SODIUM FOSAMAX ',
						'ALENDRONATE SODIUM 70 MG ARROW PHARM MALTA LIMITED',
						'ALENDRONATE SODIUM TABLETS USP 70MG MFR LABLE SUN PH',
						'FOSAMAX ALENDRONATE SODIUM ',
						'FOSAMAX ALENDRONATE SODIUM TABLET',
						'FOSAMAX ALENDRONATE SODIUM TABLET',

## Sheet: Ibandronate
Ibandronate							'IBANDRONATE SODIUM',
Ibandronic Acid							'IBANDRONATE SODIUM TABLETS 150 MG',
Ibandronate							'IBANDRONATE SODIUM TABLETS',
(1-Hydroxy-3-(methylpentylamino)propylidene)bisphosphonate							'IBANDRONATE SODIUM 150 MG MYLAN',
1-Hydroxy-3-(methylpentylamino)propylidenebisphosphonate							'IBANDRONATE',
RPR 102289A							'IBANDRONATE SODIUM ',
RPR-102289A							'IBANDRONATE NO PREF NAME',
RPR102289A							'IBANDRONATE WATSON LABORATORIES ',
Bonviva							'IDENA IBANDRONATE',
Bondronat							'IBANDRONATE UNKNOWN ',
Boniva							'IBANDRONATE SODIUM INJECTION',
Ibandronate Sodium							'IBANDRONATE SODIUM TABLET GENERIC FOR BONIVA MANUFACTURED FOR APOTEX CRP WESTON FLORIDA 33326 MANUFACTURED BY APOTEX INC TORONTO ONTARIO CANADA M9L 1T9',
Ibandronic Acid, Sodium Salt, Monohydrate							'IBANDRONATE SODIUM 150 MG ALVOGEN THOUGH I USED MYLAN BEFOR',
BM 21.0955							'IBANDRONATE SODIUM 150 MG APOTEX TORONTO CANADA',
BM-21.0955							'IBANDRONATE SODIUM 150MG WATSON',
BM21.0955							'IBANDRONATE 150 MG GENERIC FOR BONIVA 150MG TAB ARROW PHARM MALTA LIMITED',
BM-210955							'IBANDRONATE 3MG 3ML PFS GONENTECH',
BM210955							'IBANDRONATE 1MG ML SUN',
BM 210955							'IBANDRONATE 150 MG ARROW PHARM',
Ibandronate Sodium Anhydrous							'IBANDRONATE SODIUM TABLET 150 M APOTEX CORP ',
							'IBANDRONATE SODIUM 150 MG BASE APOTEX CORP',
							'IBANDRONATE SODIUM TABLET 150 MG APOTEX CORP ',
							'IBANDRONATE SODIUM TABLET 150 MG',
							'IBANDRONATE SODIUM 150 MG TABLET',
							'IBANDRONATE KIT 3MG 3ML PFS',
							'IBANDRONATE SODIUM TABLET',
							'ONC MONTHLY IBANDRONATE SODIUM TABLET 150 MG',
							'BONDRONAT IBANDRONATE SODIUM ',
							'IBANDRONATE SODIUM 150 MG TABLETS',
							'SODIUM IBANDRONATE',
							'IBANDRONATE SODIUM TABS 150MG GENERIC',
							'IBANDRONATE TABLETS',
							'IBANDRONATE SODIUM TAB 150MG',
							'IBANDRONATE 3 MG 3 ML SYRINGE ',
							'TEVA IBANDRONATE SODIUM',
							'IBANDRONATE SODIUM TABS',
							'IBANDRONATE NA 150 MG TAB',
							'IBANDRONATE SODIUM 150 MG',
							'ONCE MONTHLY IBANDRONATE SODIUM TABLETS 150 MG ',
							'IBANDRONATE TABLET 150MG',
							'IBANDRONATE SYRINGE 3 MG 3 ML SRINGE 3MG 3 M',
							'IBANDRONATE SODIUM TABLET EQUIVALENT TO 150MG IBANDRONIC ACID ',
							'ONCE MONTHLY IBANDRONATE SODIUM TABLET 150 MG COMMONLY KNOWN AS BONIVA',
							'IBANDRONATE SODIUM TABLET COMMONLY KNOWN AS BONIVA',
							'IBANDRONATE TABLETS SODIUM',
							'IBANDRONATE SODIUM INJECTION 3MG 3ML',
							'IBANDRONATE SODIUM TABLET 150MG',
							'IBANDRONATE 150 MG',
							'IBANDRONATE 150MG',
							'IBANDRONATE SODIUM TABLETS 150MG',
							'IBANDRONATE 3MG 3ML SYRINGE 3MG 3M',
							'IBANDRONATE SODIUM 150MG',
							'IBANDRONATE TABLET',
							'IBANDRONATE MYLAN',
							'IBANDRONATE SODIUM TABS 3 S 150 MG',
							'IBANDRONINEZUUR MYLAN IBANDRONATE SODIUM ',
							'IBANDRONATE SODIUM BONIVA ',
							'IBANDRONATE 150 MG BONIVA ',
							'IBANDRONATE 150MG BONIVA',
							'IBANDRONATE 150MG BONIVA ',
							'IDROFOS IBANDRONATE SUN PHARMA BONEVA NDA 21 455',
							'IBANDRONATE SODIUM TABLET 150MG APOTEX CORP ',
							'BONIVA IBANDRONATE SODIUM ',
							'IBANDRONATE SULPHATE',
							'IBANDRONIC ACID ',
							'IBANDRONIC ACID UNKNOWN ',
							'IBANDRONIC ACID SUN 3 MG SOLUTION FOR INJECTION IN PRE FILLED SYRINGE',
							'IBANDRONIC ACID',
							'IBANDRONIC ACID FILM COATED TABLET',
							'IBANDRONIC ACID CONCENTRATE FOR SOLUTION FOR INFUSION',
							'IBANDRONIC ACID AUROVITAS',
							'IBANDRONIC ACID MYLAN',
							'IBANDRONIC ACID ACCORD',
							'IBANDRONIC ACIDACIDO IBANDRONICO SODIO MONOHIDRATO 2762MH ',
							'IBANDRONIC ACID FILM COATED TABLETS',
							'IBANDRONIC ACID TEVA 150 MG FILM COATED TABLET',
							'IBANDRONIC ACID SANDOZ',
							'IBANDRONIC ACID INJECTION IBRANDRONATE ',
							'IBANDRONATE SODIUM TABLET EQUIVALENT TO 150MG IBANDRONIC ACID ',
							'IBANDRONIC ACID FILM COATED TABLET 150MG',
							'IBANDRONIC ACID RATIOPHARM 3 MG SKIDUMS INJEKCIJAM PILNSLIRCE',
							'IBANDRONIC ACID 150 MG FILM COATED TABLETS',
							'BONIVIA IBANDRONIC ACID ',
							'BONIVA IBANDRONIC ACID ',
							'BONIVA IBANDRONIC ACID 150 MG',
							'IBANDRONIC ACID IBANDRONIC ACID ',
							'IBANDRONATE SODIUM',
							'IBANDRONATE SODIUM TABLETS 150 MG',
							'IBANDRONATE SODIUM TABLETS',
							'IBANDRONATE SODIUM 150 MG MYLAN',
							'IBANDRONATE',
							'IBANDRONATE SODIUM ',
							'IBANDRONATE NO PREF NAME',
							'IBANDRONATE WATSON LABORATORIES ',
							'IDENA IBANDRONATE',
							'IBANDRONATE UNKNOWN ',
							'IBANDRONATE SODIUM INJECTION',
							'IBANDRONATE SODIUM TABLET GENERIC FOR BONIVA MANUFACTURED FOR APOTEX CRP WESTON FLORIDA 33326 MANUFACTURED BY APOTEX INC TORONTO ONTARIO CANADA M9L 1T9',
							'IBANDRONATE SODIUM 150 MG ALVOGEN THOUGH I USED MYLAN BEFOR',
							'IBANDRONATE SODIUM 150 MG APOTEX TORONTO CANADA',
							'IBANDRONATE SODIUM 150MG WATSON',
							'IBANDRONATE 150 MG GENERIC FOR BONIVA 150MG TAB ARROW PHARM MALTA LIMITED',
							'IBANDRONATE 3MG 3ML PFS GONENTECH',
							'IBANDRONATE 1MG ML SUN',
							'IBANDRONATE 150 MG ARROW PHARM',
							'IBANDRONATE SODIUM TABLET 150 M APOTEX CORP ',
							'IBANDRONATE SODIUM 150 MG BASE APOTEX CORP',
							'IBANDRONATE SODIUM TABLET 150 MG APOTEX CORP ',
							'IBANDRONATE SODIUM TABLET 150 MG',
							'IBANDRONATE SODIUM 150 MG TABLET',
							'IBANDRONATE KIT 3MG 3ML PFS',
							'IBANDRONATE SODIUM TABLET',
							'ONC MONTHLY IBANDRONATE SODIUM TABLET 150 MG',
							'BONDRONAT IBANDRONATE SODIUM ',
							'IBANDRONATE SODIUM 150 MG TABLETS',
							'SODIUM IBANDRONATE',
							'IBANDRONATE SODIUM TABS 150MG GENERIC',
							'IBANDRONATE TABLETS',
							'IBANDRONATE SODIUM TAB 150MG',
							'IBANDRONATE 3 MG 3 ML SYRINGE ',
							'TEVA IBANDRONATE SODIUM',
							'IBANDRONATE SODIUM TABS',
							'IBANDRONATE NA 150 MG TAB',
							'IBANDRONATE SODIUM 150 MG',
							'ONCE MONTHLY IBANDRONATE SODIUM TABLETS 150 MG ',
							'IBANDRONATE TABLET 150MG',
							'IBANDRONATE SYRINGE 3 MG 3 ML SRINGE 3MG 3 M',
							'IBANDRONATE SODIUM TABLET EQUIVALENT TO 150MG IBANDRONIC ACID ',
							'ONCE MONTHLY IBANDRONATE SODIUM TABLET 150 MG COMMONLY KNOWN AS BONIVA',
							'IBANDRONATE SODIUM TABLET COMMONLY KNOWN AS BONIVA',
							'IBANDRONATE TABLETS SODIUM',
							'IBANDRONATE SODIUM INJECTION 3MG 3ML',
							'IBANDRONATE SODIUM TABLET 150MG',
							'IBANDRONATE 150 MG',
							'IBANDRONATE 150MG',
							'IBANDRONATE SODIUM TABLETS 150MG',
							'IBANDRONATE 3MG 3ML SYRINGE 3MG 3M',
							'IBANDRONATE SODIUM 150MG',
							'IBANDRONATE TABLET',
							'IBANDRONATE MYLAN',
							'IBANDRONATE SODIUM TABS 3 S 150 MG',
							'IBANDRONINEZUUR MYLAN IBANDRONATE SODIUM ',
							'IBANDRONATE SODIUM BONIVA ',
							'IBANDRONATE 150 MG BONIVA ',
							'IBANDRONATE 150MG BONIVA',
							'IBANDRONATE 150MG BONIVA ',
							'IDROFOS IBANDRONATE SUN PHARMA BONEVA NDA 21 455',
							'IBANDRONATE SODIUM TABLET 150MG APOTEX CORP ',
							'BONIVA IBANDRONATE SODIUM ',
							'IBANDRONATE SULPHATE',
							'BONVIVA',
							'BONDRONAT',
							'BONDRONAT IBANDRONATE SODIUM ',
							'BONIVA',
							'BONIVA BANDRONATE SODIUM ',
							'BONIVA 150MG GENENTECH',
							'BONIVA 150 MGS',
							'IBANDRONATE SODIUM TABLET GENERIC FOR BONIVA MANUFACTURED FOR APOTEX CRP WESTON FLORIDA 33326 MANUFACTURED BY APOTEX INC TORONTO ONTARIO CANADA M9L 1T9',
							'IBANDRONATE 150 MG GENERIC FOR BONIVA 150MG TAB ARROW PHARM MALTA LIMITED',
							'ONCE MONTHLY IBANDRONATE SODIUM TABLET 150 MG COMMONLY KNOWN AS BONIVA',
							'IBANDRONATE SODIUM TABLET COMMONLY KNOWN AS BONIVA',
							'GENERIC BONIVA',
							'BONIVA IBANDRONIC ACID ',
							'BONIVA IBANDRONIC ACID 150 MG',
							'IBANDRONATE SODIUM BONIVA ',
							'IBANDRONATE 150 MG BONIVA ',
							'IBANDRONATE 150MG BONIVA',
							'IBANDRONATE 150MG BONIVA ',
							'BONIVA 1BANDRONIC ACID ',
							'BONIVA 3MG FOR 3 MONTHS IVP',
							'BONIVA 3 MG ROCHE 3MG',
							'BONIVA IBANDRONATE SODIUM ',
							'BONIVA 150 MG',
							'IBANDRONATE SODIUM',
							'IBANDRONATE SODIUM TABLETS 150 MG',
							'IBANDRONATE SODIUM TABLETS',
							'IBANDRONATE SODIUM 150 MG MYLAN',
							'IBANDRONATE SODIUM ',
							'IBANDRONATE SODIUM INJECTION',
							'IBANDRONATE SODIUM TABLET GENERIC FOR BONIVA MANUFACTURED FOR APOTEX CRP WESTON FLORIDA 33326 MANUFACTURED BY APOTEX INC TORONTO ONTARIO CANADA M9L 1T9',
							'IBANDRONATE SODIUM 150 MG ALVOGEN THOUGH I USED MYLAN BEFOR',
							'IBANDRONATE SODIUM 150 MG APOTEX TORONTO CANADA',
							'IBANDRONATE SODIUM 150MG WATSON',
							'IBANDRONATE SODIUM TABLET 150 M APOTEX CORP ',
							'IBANDRONATE SODIUM 150 MG BASE APOTEX CORP',
							'IBANDRONATE SODIUM TABLET 150 MG APOTEX CORP ',
							'IBANDRONATE SODIUM TABLET 150 MG',
							'IBANDRONATE SODIUM 150 MG TABLET',
							'IBANDRONATE SODIUM TABLET',
							'ONC MONTHLY IBANDRONATE SODIUM TABLET 150 MG',
							'BONDRONAT IBANDRONATE SODIUM ',
							'IBANDRONATE SODIUM 150 MG TABLETS',
							'IBANDRONATE SODIUM TABS 150MG GENERIC',
							'IBANDRONATE SODIUM TAB 150MG',
							'TEVA IBANDRONATE SODIUM',
							'IBANDRONATE SODIUM TABS',
							'IBANDRONATE SODIUM 150 MG',
							'ONCE MONTHLY IBANDRONATE SODIUM TABLETS 150 MG ',
							'IBANDRONATE SODIUM TABLET EQUIVALENT TO 150MG IBANDRONIC ACID ',
							'ONCE MONTHLY IBANDRONATE SODIUM TABLET 150 MG COMMONLY KNOWN AS BONIVA',
							'IBANDRONATE SODIUM TABLET COMMONLY KNOWN AS BONIVA',
							'IBANDRONATE SODIUM INJECTION 3MG 3ML',
							'IBANDRONATE SODIUM TABLET 150MG',
							'IBANDRONATE SODIUM TABLETS 150MG',
							'IBANDRONATE SODIUM 150MG',
							'IBANDRONATE SODIUM TABS 3 S 150 MG',
							'IBANDRONINEZUUR MYLAN IBANDRONATE SODIUM ',
							'IBANDRONATE SODIUM BONIVA ',
							'IBANDRONATE SODIUM TABLET 150MG APOTEX CORP ',
							'BONIVA IBANDRONATE SODIUM ',

## Sheet: Risedronate
Risedronate						'BENET RISEDRONATE SODIUM TABLET',
Bisphosphonate Risedronate Sodium						'ACTONEL RISEDRONATE SODIUM TABLET UNKMG',
Risedronate Sodium, Bisphosphonate						'ACTONEL EC COMBI D RISEDRONATE SODIUM EDETATE DISODIUM CALCIUM CARBONATE VITAMIN D3 TABLET 35MG',
Sodium, Bisphosphonate Risedronate						'ACTONEL RISEDRONATE SODIUM TABLET 35MG',
Risedronate Sodium						'ACTONEL RISEDRONATE SODIUM TABLET 2 5MG',
Actonel						'ATONEL RISEDRONATE SODIUM TABLET 75MG',
Risedronic Acid, Monosodium Salt						'ACTONEL DR RISEDRONATE SODIUM EDETATE DISODIUM TABLET 35MG',
Risedronate						'ACTONEL RISEDRONATE SODIUM TABLET 17 5MG',
1-Hydroxy-2-(3-pyridyl)ethylidene diphosphonate						'ACTONEL RISEDRONATE SODIUM TABLET',
Atelvia						'ACTONEL COMBI D RISEDRONATE SODIUM CALCIUM CARBONATE VITAMIN D3 EFFERVESCENT GRANULES 35MG',
2-(3-pyridinyl)-1-hydroxyethylidene-bisphosphonate						'ACTONEL RISEDRONATE SODIUM TABLET 75MG',
2-(3-pyridinyl)-1-hydroxyethylidenebisphosphonate						'ACTONEL RISEDRONATE SODIUM TABLET 150MG',
Risedronic Acid						'RISEDRONATE',
						'RISEDRONATE SODIUM',
						'RISEDRONATE RISEDRONATE TABLET 35MG',
						'ACTONEL RISEDRONATE SODIUM TABLET 35MG',
						'ACTONEL RISEDRONATE SODIUM TABLET UNK MG',
						'RISEDRONATE SOD',
						'RISEDRONATE TEVA',
						'RISEDRONATE RISEDRONATE SODIUM UNKNOWN UNKUNK',
						'BENET RISEDRONATE SODIUM TABLET UNKMG',
						'RISEDRONATE SODIUM ',
						'RISEDRONATE SODIUM UNKNOWN ',
						'ACTONEL 35 MG PLUS CALCIUM D RISEDRONATE SODIUM CALCIUM CARBONATE VITAMIN D3 EFFERVESCENT GRANULES 35MG',
						'OPTINATE RISEDRONATE SODIUM TABLET UNKMG',
						'BENET RISEDRONATE SODIUM TABLET 17 5 MG',
						'RISEDRONATE SODIUM TABLETS USP',
						'BENET RISEDRONATE SODIUM TABLET UNKMG',
						'RISEDRONATE SODIUM 150 MG ACTAVIS',
						'APO RISEDRONATE',
						'BENET RISEDRONATE SODIUM TABLET 2 5MG',
						'TEVA RISEDRONATE',
						'NOVO RISEDRONATE',
						'RISEDRONATE SODIUM DELAYED RELEASE',
						'RISEDRONATE MYLAN 35 MG COMPRIM PELLICUL ',
						'RISEDRONATE SODIUM TABLETS USP',
						'RISEDRONATE SOD 150MG TABLETS',
						'RISEDRONATE 150 MG ACTAVIS',
						'RISEDRONATE 35MG',
						'RISEDRONATE TEVA 35 MG',
						'AURO RISEDRONATE',
						'RISEDRONATE SODIUM 150MG 150MG ACTAVIS',
						'RISEDRONATE SODIUM 150 MG 150 MG SUN PHARMACEUTICAL INDUSTRIES',
						'SODIUM RISEDRONATE HYDRATE',
						'RISEDRONATE SODIUM UNK',
						'RISEDRONATE RISEDRONATE SODIUM ',
						'BENET RISEDRONATE SODIUM TABLET 75 MG',
						'RISEDRONATE 35 MG',
						'RISEDRONATE NATRIUM',
						'RISEDRONATE FILM COATED TABLETS 35MG',
						'RISEDRONATE TAB 150 MG MFG',
						'RISEDRONATE SODIUM BP',
						'RISEDRONATE SODIUM FILM COATED',
						'IC RISEDRONATE SODIUM 150 MG TAB',
						'RISEDRONATE SODIUM 150MG SUBSTITUTE FOR ACTONEL 150MG TABLET',
						'RISEDRONATE 35',
						'RISEDRONATE SODIUM 35MG',
						'RISEDRONATE SODIUM TABLET USP 150 MG',
						'RISEDRONATE SODIUM BP RISEDRONATE SODIUM UNKNOWN',
						'RISEDRONATE MONOSODIQUE ANHYDRE',
						'RISEDRONATE SODIUM BP',
						'RISEDRONATE FILM COATED TABLET',
						'RISEDRONATE SODIUM DELAYED RELEASE TABLETS',
						'RISEDRONATE SODIUM TABLET USP 150MG',
						'RISEDRONATE SODIUM 150MG',
						'RISEDRONATE SODIUM 150 MG TAB',
						'RISEDRONATE TEVA 75 MG',
						'RISEDRONATE ARROW FILM COATED TABLET 75MG',
						'RISEDRONATE MONOSODIQUE HEMIPENTAHYDRATE',
						'RISEDRONATE SODIUM 150 MG',
						'RISEDRONATE S N 45053 GTIN 00360505316502',
						'RISEDRONATE ARROW 35 MG FILM COATED TABLETS',
						'RISEDRONATE SODIUM BP',
						'RISEDRONATE SODIUM 150MG TABLET GENERIC FOR ACTONEL',
						'RISEDRONATE SODIUM TABLET 17 5MG TEVA',
						'BENET RISEDRONATE SODIUM ',
						'RISEDRONATE SODIUM TABLETS',
						'RISEDRONATE SODIUM DR 35MG TAB TBD ',
						'RISEDRONATE SODIUM UNKNOWN',
						'RISEDRONATE TABLET',
						'RISEDRONATE SODIUM DELAYED RELEASE TABLETS 35 MG',
						'RISEDRONATE SODIUM 35 MG FILM COATED TABLETS',
						'RISEDRONATE MANUFACTURER UNKNOWN ',
						'RISEDRONATE NATRIUM AUROBINDO WEKELIJKS FILM COATED TABLETS 35MG',
						'RISEDRONATE SODIUM TABLET',
						'RISEDRONATE 35MG TABLET',
						'RISEDRONATE 150MG TAB FOR ACTONEL150MG TAB',
						'RISEDRONATE AUROBINDO 35MG',
						'RISEDRONATE MONOSODIQUE',
						'RISEDRONATE SODIUM TABLETS 150 MG',
						'RISEDRONATE 35 MG TABLET',
						'RISEDRONATE SODIUM 35 MG TABLET',
						'RISEDRONATE SODIUM 35MG TAB TBD ',
						'RISEDRONATE SODIUM DR 35MG',
						'RISEDRONATE SODIUM 5MG TAB TBD ',
						'RISEDRONATE SODIUM TEVA',
						'RISEDRONATE 35MG FILM COATED TABLETS',
						'ACTONEL CHRONOS RISEDRONATE SODIUM ',
						'RISEDRONATE TAB 35MG',
						'RISEDRONATE 5 MG TABLET',
						'RISEDRONATE AUROBINDO FILM COATED TABLET',
						'TEVA RISEDRONATE 35MG',
						'TEVA RISEDRONATE SODIUM',
						'RISEDRONATE SODIUM 150MG TAB',
						'RISEDRONATE 75MG',
						'BENET RISEDRONATE SODIUM TABLET 2 5 MG',
						'BENET RISEDRONATE SODIUM TABLET 2 5 MG',
						'BENET RISEDRONATE SODIUM TABLET 2 5 MG',
						'BENET RISEDRONATE SODIUM ',
						'ZOLEDRONATE VS RISEDRONATE',
						'BENET RISEDRONATE SODIUM TABLET 2 5MG',
						'BENET RISEDRONATE SODIUM TABLET 2 5MG',
						'BENET RISEDRONATE SODIUM TABLET 2 5 MG',
						'BENET RISEDRONATE SODIUM ',
						'BENET RISEDRONATE SODIUM ',
						'BENET RISEDRONATE SODIUM ',
						'ACTONEL RISEDRONATE SODUM TABLET 35MG',
						'BENE RISEDRONATE SODIUM TABLET 2 5MG',
						'RISEDRONATE RISEDRONATE SODIUM TABLET',
						'BENET RISEDRONATE SODIUM TABLET 2 5 MG',
						'BENET RISEDRONATE SODIUM ',
						'OPTINATE RISEDRONATE SODIUM ',
						'ACTONEL EINMAL WA CHENTLICH RISEDRONATE SODIUM TABLET 35MG',
						'ACTONEL RISEDRONATE SODIUIM TABLET 35MG',
						'RISEDRONATE LU 141370',
						'ACREL RISEDRONATE SODIUM 35 MG TABLET 35 MG',
						'BENET RISEDRONATE SODIUM ',
						'ACTOKIT RISEDRONATE SODIUIM 35 MG CALCIUM CARBONATE 1250 MG TABLET ',
						'OPTINATE RISEDRONATE SODIUM TABLET 35MG',
						'ACTONEL EINMAL W CHENTLICH RISEDRONATE SODIUM TABLET 35MG',
						'OPTINATE RISEDRONATE SODIUM TABLET 30MG',
						'OPTINATE RISEDRONATE SODIUM TABLET 35MG',
						'ACREL RISEDRONATE SODIUM 35 MG TABLET 35MG',
						'OPTINATE RISEDRONATE SODIUM ',
						'OPTINATE RISEDRONATE SODIUM TABLET',
						'RISEDRONATE RISEDRONATE SODIUM TABLET 30MG',
						'OPTINATE RISEDRONATE SODIUM TABLET 5MG',
						'RISEDRONATE RISEDRONATE SODIUM TABLET 17 5MG',
						'OPTINATE SEPTIMUM RISEDRONATE SODIUM ',
						'ACTONEL RISEDRONATES SODIUM TABLET UNKNOWNMG',
						'BENET RISEDRONATE SODIUM TABLET UNKNOWNMG',
						'ACTONEL WITH CALCIUM RISEDRONATE SODIUM 35 MG CALCIUM CARBONATE 1250',
						'ACTONEL PLUS CALCIUM D RISEDRONATE SODIUM 35 MG CALCIUM CARBONATE 250',
						'RISEDRONATE RISEDRONATE SODIUM ',
						'ACTONEL PLUS CALCIUM D RISEDRONATE SODIUM 35 MG CALCIUM CARBONATE 25',
						'RISEDRONATE SODIUM TABLET 35MG',
						'ACTONEL COMBI RISEDRONATE SODIUM 35 MG CALCIUM CARBONATE 1250 MG TA',
						'BENET RISEDRONATE SODIUM TABLET UNKNOWNMG',
						'ACREL RISEDRONATE SODIUM TABLET 35MG',
						'ACTONEL RISEDRONATE SOSIUM TABLET UNKNOWNMG',
						'ACTONEL COMBI RISEDRONATE SODIUM 35 MG CALCIUM CARBONATE 1250 MG TAB',
						'OPTINATE RISEDRONATE SODIUM TABLET 75MG',
						'ACREL RISEDRONATE SODIUM TABLET ',
						'ACTOKIT RISEDRONATE SODIUM 35 MG CALCIUM CARBONATE 1250 MG TABLET ',
						'RISEDRONATE SODIUM ACTONEL ',
						'OPTINATE SODIUM RISEDRONATE SODIUM ',
						'RISEDRONATE RISEDRONATE SODIUM TABLET UNKNOWN',
						'ACREL RISEDRONATE SODIUM TABLET 75MG',
						'ACTONEL 35MG PLUS CALCIUM RISEDRONATE SODIUM 35 MG CALCIUM CARBONATE',
						'BENET RISEDRONATE SODIUM TABLET 17 5 MG',
						'ACTONEL RISEDRONATE SOIDUM TABLET 35MG',
						'BENET RISEDRONATE SODIUM TABLET 17 5MG',
						'BENET RISEDRONATE SODIUM TABLET 17 5 MG',
						'RISEDRONATE RISEDRONATE SODIUM TABLET 35MG',
						'RISDERONATE RISEDRONATE SODUIM TABLET 2 5MG',
						'OPTINATE RISEDRONATE SODIUM TABLET 35MG',
						'ACTONEL EC COMBI RISEDRONATE SODIUM EDETATE DISODIUM CALCIUM CARBON',
						'ACTONELCOMBI RISEDRONATE SODIUM CALCIUM CARBONATE VITAMIN D3 EFFERVE',
						'ACTONEL RISEDRONATE SODIIUM TABLET UNKMG',
						'ACTONEL EC ONCE A WEEK RISEDRONATE SODIUM EDETATE DISODIUM TABLET 3',
						'BENEL RISEDRONATE SODIUM TABLET 2 5MG',
						'ACTONEL RISEDRONATE SODIUM TABLET 5MG',
						'ATELVIA RISEDRONATE SODIUM EDETATE DISODIUM TABLET 35MG',
						'ACTONEL EINMAL WOCHENTLICH 35 MG RISEDRONATE SODIUM TABLET 35MG',
						'RISEDRONATE UNKNOWN ',
						'ACTONEL RISEDRONATE SODIUM TABLETS 150MG',
						'ACTONEL RISEDRONATE SODIUM TABLET 150 MG',
						'ACTONEL RISEDRONATE SODIUM TABLET 150MG',
						'ACTONEL RISEDRONATE SODIUM TABLET 35 MG',
						'BENET RISEDRONATE SODIUM TABLET',
						'ACTONEL RISEDRONATE SODIUM TABLET UNKMG',
						'ACTONEL EC COMBI D RISEDRONATE SODIUM EDETATE DISODIUM CALCIUM CARBONATE VITAMIN D3 TABLET 35MG',
						'ACTONEL RISEDRONATE SODIUM TABLET 35MG',
						'ACTONEL RISEDRONATE SODIUM TABLET 2 5MG',
						'ATONEL RISEDRONATE SODIUM TABLET 75MG',
						'ACTONEL DR RISEDRONATE SODIUM EDETATE DISODIUM TABLET 35MG',
						'ACTONEL RISEDRONATE SODIUM TABLET 17 5MG',
						'ACTONEL RISEDRONATE SODIUM TABLET',
						'ACTONEL COMBI D RISEDRONATE SODIUM CALCIUM CARBONATE VITAMIN D3 EFFERVESCENT GRANULES 35MG',
						'ACTONEL RISEDRONATE SODIUM TABLET 75MG',
						'ACTONEL RISEDRONATE SODIUM TABLET 150MG',
						'RISEDRONATE SODIUM',
						'ACTONEL RISEDRONATE SODIUM TABLET 35MG',
						'ACTONEL RISEDRONATE SODIUM TABLET UNK MG',
						'RISEDRONATE RISEDRONATE SODIUM UNKNOWN UNKUNK',
						'BENET RISEDRONATE SODIUM TABLET UNKMG',
						'RISEDRONATE SODIUM ',
						'RISEDRONATE SODIUM UNKNOWN ',
						'ACTONEL 35 MG PLUS CALCIUM D RISEDRONATE SODIUM CALCIUM CARBONATE VITAMIN D3 EFFERVESCENT GRANULES 35MG',
						'OPTINATE RISEDRONATE SODIUM TABLET UNKMG',
						'BENET RISEDRONATE SODIUM TABLET 17 5 MG',
						'RISEDRONATE SODIUM TABLETS USP',
						'BENET RISEDRONATE SODIUM TABLET UNKMG',
						'RISEDRONATE SODIUM 150 MG ACTAVIS',
						'BENET RISEDRONATE SODIUM TABLET 2 5MG',
						'RISEDRONATE SODIUM DELAYED RELEASE',
						'RISEDRONATE SODIUM TABLETS USP',
						'RISEDRONATE SODIUM 150MG 150MG ACTAVIS',
						'RISEDRONATE SODIUM 150 MG 150 MG SUN PHARMACEUTICAL INDUSTRIES',
						'RISEDRONATE SODIUM UNK',
						'RISEDRONATE RISEDRONATE SODIUM ',
						'BENET RISEDRONATE SODIUM TABLET 75 MG',
						'RISEDRONATE SODIUM BP',
						'RISEDRONATE SODIUM FILM COATED',
						'IC RISEDRONATE SODIUM 150 MG TAB',
						'RISEDRONATE SODIUM 150MG SUBSTITUTE FOR ACTONEL 150MG TABLET',
						'RISEDRONATE SODIUM 35MG',
						'RISEDRONATE SODIUM TABLET USP 150 MG',
						'RISEDRONATE SODIUM BP RISEDRONATE SODIUM UNKNOWN',
						'RISEDRONATE SODIUM BP',
						'RISEDRONATE SODIUM DELAYED RELEASE TABLETS',
						'RISEDRONATE SODIUM TABLET USP 150MG',
						'RISEDRONATE SODIUM 150MG',
						'RISEDRONATE SODIUM 150 MG TAB',
						'RISEDRONATE SODIUM 150 MG',
						'RISEDRONATE SODIUM BP',
						'RISEDRONATE SODIUM 150MG TABLET GENERIC FOR ACTONEL',
						'RISEDRONATE SODIUM TABLET 17 5MG TEVA',
						'BENET RISEDRONATE SODIUM ',
						'RISEDRONATE SODIUM TABLETS',
						'RISEDRONATE SODIUM DR 35MG TAB TBD ',
						'RISEDRONATE SODIUM UNKNOWN',
						'RISEDRONATE SODIUM DELAYED RELEASE TABLETS 35 MG',
						'RISEDRONATE SODIUM 35 MG FILM COATED TABLETS',
						'RISEDRONATE SODIUM TABLET',
						'RISEDRONATE SODIUM TABLETS 150 MG',
						'RISEDRONATE SODIUM 35 MG TABLET',
						'RISEDRONATE SODIUM 35MG TAB TBD ',
						'RISEDRONATE SODIUM DR 35MG',
						'RISEDRONATE SODIUM 5MG TAB TBD ',
						'RISEDRONATE SODIUM TEVA',
						'ACTONEL CHRONOS RISEDRONATE SODIUM ',
						'TEVA RISEDRONATE SODIUM',
						'RISEDRONATE SODIUM 150MG TAB',
						'BENET RISEDRONATE SODIUM TABLET 2 5 MG',
						'BENET RISEDRONATE SODIUM TABLET 2 5 MG',
						'BENET RISEDRONATE SODIUM TABLET 2 5 MG',
						'BENET RISEDRONATE SODIUM ',
						'BENET RISEDRONATE SODIUM TABLET 2 5MG',
						'BENET RISEDRONATE SODIUM TABLET 2 5MG',
						'BENET RISEDRONATE SODIUM TABLET 2 5 MG',
						'BENET RISEDRONATE SODIUM ',
						'BENET RISEDRONATE SODIUM ',
						'BENET RISEDRONATE SODIUM ',
						'BENE RISEDRONATE SODIUM TABLET 2 5MG',
						'RISEDRONATE RISEDRONATE SODIUM TABLET',
						'BENET RISEDRONATE SODIUM TABLET 2 5 MG',
						'BENET RISEDRONATE SODIUM ',
						'OPTINATE RISEDRONATE SODIUM ',
						'ACTONEL EINMAL WA CHENTLICH RISEDRONATE SODIUM TABLET 35MG',
						'ACREL RISEDRONATE SODIUM 35 MG TABLET 35 MG',
						'BENET RISEDRONATE SODIUM ',
						'OPTINATE RISEDRONATE SODIUM TABLET 35MG',
						'ACTONEL EINMAL W CHENTLICH RISEDRONATE SODIUM TABLET 35MG',
						'OPTINATE RISEDRONATE SODIUM TABLET 30MG',
						'OPTINATE RISEDRONATE SODIUM TABLET 35MG',
						'ACREL RISEDRONATE SODIUM 35 MG TABLET 35MG',
						'OPTINATE RISEDRONATE SODIUM ',
						'OPTINATE RISEDRONATE SODIUM TABLET',
						'RISEDRONATE RISEDRONATE SODIUM TABLET 30MG',
						'OPTINATE RISEDRONATE SODIUM TABLET 5MG',
						'RISEDRONATE RISEDRONATE SODIUM TABLET 17 5MG',
						'OPTINATE SEPTIMUM RISEDRONATE SODIUM ',
						'BENET RISEDRONATE SODIUM TABLET UNKNOWNMG',
						'ACTONEL WITH CALCIUM RISEDRONATE SODIUM 35 MG CALCIUM CARBONATE 1250',
						'ACTONEL PLUS CALCIUM D RISEDRONATE SODIUM 35 MG CALCIUM CARBONATE 250',
						'RISEDRONATE RISEDRONATE SODIUM ',
						'ACTONEL PLUS CALCIUM D RISEDRONATE SODIUM 35 MG CALCIUM CARBONATE 25',
						'RISEDRONATE SODIUM TABLET 35MG',
						'ACTONEL COMBI RISEDRONATE SODIUM 35 MG CALCIUM CARBONATE 1250 MG TA',
						'BENET RISEDRONATE SODIUM TABLET UNKNOWNMG',
						'ACREL RISEDRONATE SODIUM TABLET 35MG',
						'ACTONEL COMBI RISEDRONATE SODIUM 35 MG CALCIUM CARBONATE 1250 MG TAB',
						'OPTINATE RISEDRONATE SODIUM TABLET 75MG',
						'ACREL RISEDRONATE SODIUM TABLET ',
						'ACTOKIT RISEDRONATE SODIUM 35 MG CALCIUM CARBONATE 1250 MG TABLET ',
						'RISEDRONATE SODIUM ACTONEL ',
						'OPTINATE SODIUM RISEDRONATE SODIUM ',
						'RISEDRONATE RISEDRONATE SODIUM TABLET UNKNOWN',
						'ACREL RISEDRONATE SODIUM TABLET 75MG',
						'ACTONEL 35MG PLUS CALCIUM RISEDRONATE SODIUM 35 MG CALCIUM CARBONATE',
						'BENET RISEDRONATE SODIUM TABLET 17 5 MG',
						'BENET RISEDRONATE SODIUM TABLET 17 5MG',
						'BENET RISEDRONATE SODIUM TABLET 17 5 MG',
						'RISEDRONATE RISEDRONATE SODIUM TABLET 35MG',
						'OPTINATE RISEDRONATE SODIUM TABLET 35MG',
						'ACTONEL EC COMBI RISEDRONATE SODIUM EDETATE DISODIUM CALCIUM CARBON',
						'ACTONELCOMBI RISEDRONATE SODIUM CALCIUM CARBONATE VITAMIN D3 EFFERVE',
						'ACTONEL EC ONCE A WEEK RISEDRONATE SODIUM EDETATE DISODIUM TABLET 3',
						'BENEL RISEDRONATE SODIUM TABLET 2 5MG',
						'ACTONEL RISEDRONATE SODIUM TABLET 5MG',
						'ATELVIA RISEDRONATE SODIUM EDETATE DISODIUM TABLET 35MG',
						'ACTONEL EINMAL WOCHENTLICH 35 MG RISEDRONATE SODIUM TABLET 35MG',
						'ACTONEL RISEDRONATE SODIUM TABLETS 150MG',
						'ACTONEL RISEDRONATE SODIUM TABLET 150 MG',
						'ACTONEL RISEDRONATE SODIUM TABLET 150MG',
						'ACTONEL RISEDRONATE SODIUM TABLET 35 MG',
						'ACTONEL',
						'ACTONEL RISEDRONATE SODIUM TABLET UNKMG',
						'ACTONEL EC COMBI D RISEDRONATE SODIUM EDETATE DISODIUM CALCIUM CARBONATE VITAMIN D3 TABLET 35MG',
						'ACTONEL RISEDRONATE SODIUM TABLET 35MG',
						'ACTONEL 40 70 MG MERCK',
						'ACTONEL RISEDRONATE SODIUM TABLET 2 5MG',
						'ACTONEL DR RISEDRONATE SODIUM EDETATE DISODIUM TABLET 35MG',
						'ACTONEL RISEDRONATE SODIUM TABLET 17 5MG',
						'ACTONEL RISEDRONATE SODIUM TABLET',
						'ACTONEL COMBI D RISEDRONATE SODIUM CALCIUM CARBONATE VITAMIN D3 EFFERVESCENT GRANULES 35MG',
						'ACTONEL RISEDRONATE SODIUM TABLET 75MG',
						'ACTONEL RISEDRONATE SODIUM TABLET 150MG',
						'ACTONEL RISEDRONATE SODIUM TABLET 35MG',
						'ACTONEL RISEDRONATE SODIUM TABLET UNK MG',
						'ACTONEL 35 MG PLUS CALCIUM D RISEDRONATE SODIUM CALCIUM CARBONATE VITAMIN D3 EFFERVESCENT GRANULES 35MG',
						'ACTONEL EINMAL WOECHENTLICH 35 MG TBL ',
						'RISEDRONATE SODIUM 150MG SUBSTITUTE FOR ACTONEL 150MG TABLET',
						'RISEDRONATE SODIUM 150MG TABLET GENERIC FOR ACTONEL',
						'ACTONEL RISEDRONIC ACID ',
						'RISEDRONATE 150MG TAB FOR ACTONEL150MG TAB',
						'ACTONEL CHRONOS',
						'ACTONEL CHRONOS RISEDRONATE SODIUM ',
						'ACTONEL RISEDRONATE SODUM TABLET 35MG',
						'ACTONEL EINMAL WA CHENTLICH RISEDRONATE SODIUM TABLET 35MG',
						'ACTONEL RISEDRONATE SODIUIM TABLET 35MG',
						'ACTONEL EINMAL W CHENTLICH RISEDRONATE SODIUM TABLET 35MG',
						'ACTONEL WITH CALCIUM COPACKAGED ',
						'ACTONEL RISDRONAE SODIUM TABLET 35MG',
						'ACTONEL RISEDRONATES SODIUM TABLET UNKNOWNMG',
						'GENERIC ACTONEL 10 MG',
						'ACTONEL WITH CALCIUM RISEDRONATE SODIUM 35 MG CALCIUM CARBONATE 1250',
						'ACTONEL PLUS CALCIUM D RISEDRONATE SODIUM 35 MG CALCIUM CARBONATE 250',
						'ACTONEL PLUS CALCIUM D RISEDRONATE SODIUM 35 MG CALCIUM CARBONATE 25',
						'ACTONEL COMBI RISEDRONATE SODIUM 35 MG CALCIUM CARBONATE 1250 MG TA',
						'ACTONEL SACHET KIT RISEDROANTE SODIUM 35 MG CALCIUM CARBONATE 2500 M',
						'ACTONEL RISEDRONATE SOSIUM TABLET UNKNOWNMG',
						'ACTONEL COMBI RISEDRONATE SODIUM 35 MG CALCIUM CARBONATE 1250 MG TAB',
						'RISEDRONATE SODIUM ACTONEL ',
						'ACTONEL THERAPY',
						'ACTONEL 35MG PLUS CALCIUM RISEDRONATE SODIUM 35 MG CALCIUM CARBONATE',
						'ACTONEL RISEDRONATE SOIDUM TABLET 35MG',
						'ACTONEL 35 MG PROCTOR GAMBLE PHAR',
						'ACTONEL EC COMBI RISEDRONATE SODIUM EDETATE DISODIUM CALCIUM CARBON',
						'ACTONELCOMBI RISEDRONATE SODIUM CALCIUM CARBONATE VITAMIN D3 EFFERVE',
						'ACTONEL RISEDRONATE SODIIUM TABLET UNKMG',
						'ACTONEL EC ONCE A WEEK RISEDRONATE SODIUM EDETATE DISODIUM TABLET 3',
						'ACTONEL RISEDRONATE SODIUM TABLET 5MG',
						'ACTONEL EINMAL WOCHENTLICH 35 MG RISEDRONATE SODIUM TABLET 35MG',
						'ACTONEL RISEDRONATE SODIUM TABLETS 150MG',
						'ACTONEL RISEDRONATE SODIUM TABLET 150 MG',
						'ACTONEL RISEDRONATE SODIUM TABLET 150MG',
						'ACTONEL RISEDRONATE SODIUM TABLET 35 MG',
						'ACTONEL 35MG WARNER CHILCOTT',
						'BENET RISEDRONATE SODIUM TABLET',
						'ACTONEL RISEDRONATE SODIUM TABLET UNKMG',
						'ACTONEL EC COMBI D RISEDRONATE SODIUM EDETATE DISODIUM CALCIUM CARBONATE VITAMIN D3 TABLET 35MG',
						'ACTONEL RISEDRONATE SODIUM TABLET 35MG',
						'ACTONEL RISEDRONATE SODIUM TABLET 2 5MG',
						'ATONEL RISEDRONATE SODIUM TABLET 75MG',
						'ACTONEL DR RISEDRONATE SODIUM EDETATE DISODIUM TABLET 35MG',
						'ACTONEL RISEDRONATE SODIUM TABLET 17 5MG',
						'ACTONEL RISEDRONATE SODIUM TABLET',
						'ACTONEL COMBI D RISEDRONATE SODIUM CALCIUM CARBONATE VITAMIN D3 EFFERVESCENT GRANULES 35MG',
						'ACTONEL RISEDRONATE SODIUM TABLET 75MG',
						'ACTONEL RISEDRONATE SODIUM TABLET 150MG',
						'RISEDRONATE',
						'RISEDRONATE SODIUM',
						'RISEDRONATE RISEDRONATE TABLET 35MG',
						'ACTONEL RISEDRONATE SODIUM TABLET 35MG',
						'ACTONEL RISEDRONATE SODIUM TABLET UNK MG',
						'RISEDRONATE SOD',
						'RISEDRONATE TEVA',
						'RISEDRONATE RISEDRONATE SODIUM UNKNOWN UNKUNK',
						'BENET RISEDRONATE SODIUM TABLET UNKMG',
						'RISEDRONATE SODIUM ',
						'RISEDRONATE SODIUM UNKNOWN ',
						'ACTONEL 35 MG PLUS CALCIUM D RISEDRONATE SODIUM CALCIUM CARBONATE VITAMIN D3 EFFERVESCENT GRANULES 35MG',
						'OPTINATE RISEDRONATE SODIUM TABLET UNKMG',
						'BENET RISEDRONATE SODIUM TABLET 17 5 MG',
						'RISEDRONATE SODIUM TABLETS USP',
						'BENET RISEDRONATE SODIUM TABLET UNKMG',
						'RISEDRONATE SODIUM 150 MG ACTAVIS',
						'APO RISEDRONATE',
						'BENET RISEDRONATE SODIUM TABLET 2 5MG',
						'TEVA RISEDRONATE',
						'NOVO RISEDRONATE',
						'RISEDRONATE SODIUM DELAYED RELEASE',
						'RISEDRONATE MYLAN 35 MG COMPRIM PELLICUL ',
						'RISEDRONATE SODIUM TABLETS USP',
						'RISEDRONATE SOD 150MG TABLETS',
						'RISEDRONATE 150 MG ACTAVIS',
						'RISEDRONATE 35MG',
						'RISEDRONATE TEVA 35 MG',
						'AURO RISEDRONATE',
						'RISEDRONATE SODIUM 150MG 150MG ACTAVIS',
						'RISEDRONATE SODIUM 150 MG 150 MG SUN PHARMACEUTICAL INDUSTRIES',
						'SODIUM RISEDRONATE HYDRATE',
						'RISEDRONATE SODIUM UNK',
						'RISEDRONATE RISEDRONATE SODIUM ',
						'BENET RISEDRONATE SODIUM TABLET 75 MG',
						'RISEDRONATE 35 MG',
						'RISEDRONATE NATRIUM',
						'RISEDRONATE FILM COATED TABLETS 35MG',
						'RISEDRONATE TAB 150 MG MFG',
						'RISEDRONATE SODIUM BP',
						'RISEDRONATE SODIUM FILM COATED',
						'IC RISEDRONATE SODIUM 150 MG TAB',
						'RISEDRONATE SODIUM 150MG SUBSTITUTE FOR ACTONEL 150MG TABLET',
						'RISEDRONATE 35',
						'RISEDRONATE SODIUM 35MG',
						'RISEDRONATE SODIUM TABLET USP 150 MG',
						'RISEDRONATE SODIUM BP RISEDRONATE SODIUM UNKNOWN',
						'RISEDRONATE MONOSODIQUE ANHYDRE',
						'RISEDRONATE SODIUM BP',
						'RISEDRONATE FILM COATED TABLET',
						'RISEDRONATE SODIUM DELAYED RELEASE TABLETS',
						'RISEDRONATE SODIUM TABLET USP 150MG',
						'RISEDRONATE SODIUM 150MG',
						'RISEDRONATE SODIUM 150 MG TAB',
						'RISEDRONATE TEVA 75 MG',
						'RISEDRONATE ARROW FILM COATED TABLET 75MG',
						'RISEDRONATE MONOSODIQUE HEMIPENTAHYDRATE',
						'RISEDRONATE SODIUM 150 MG',
						'RISEDRONATE S N 45053 GTIN 00360505316502',
						'RISEDRONATE ARROW 35 MG FILM COATED TABLETS',
						'RISEDRONATE SODIUM BP',
						'RISEDRONATE SODIUM 150MG TABLET GENERIC FOR ACTONEL',
						'RISEDRONATE SODIUM TABLET 17 5MG TEVA',
						'BENET RISEDRONATE SODIUM ',
						'RISEDRONATE SODIUM TABLETS',
						'RISEDRONATE SODIUM DR 35MG TAB TBD ',
						'RISEDRONATE SODIUM UNKNOWN',
						'RISEDRONATE TABLET',
						'RISEDRONATE SODIUM DELAYED RELEASE TABLETS 35 MG',
						'RISEDRONATE SODIUM 35 MG FILM COATED TABLETS',
						'RISEDRONATE MANUFACTURER UNKNOWN ',
						'RISEDRONATE NATRIUM AUROBINDO WEKELIJKS FILM COATED TABLETS 35MG',
						'RISEDRONATE SODIUM TABLET',
						'RISEDRONATE 35MG TABLET',
						'RISEDRONATE 150MG TAB FOR ACTONEL150MG TAB',
						'RISEDRONATE AUROBINDO 35MG',
						'RISEDRONATE MONOSODIQUE',
						'RISEDRONATE SODIUM TABLETS 150 MG',
						'RISEDRONATE 35 MG TABLET',
						'RISEDRONATE SODIUM 35 MG TABLET',
						'RISEDRONATE SODIUM 35MG TAB TBD ',
						'RISEDRONATE SODIUM DR 35MG',
						'RISEDRONATE SODIUM 5MG TAB TBD ',
						'RISEDRONATE SODIUM TEVA',
						'RISEDRONATE 35MG FILM COATED TABLETS',
						'ACTONEL CHRONOS RISEDRONATE SODIUM ',
						'RISEDRONATE TAB 35MG',
						'RISEDRONATE 5 MG TABLET',
						'RISEDRONATE AUROBINDO FILM COATED TABLET',
						'TEVA RISEDRONATE 35MG',
						'TEVA RISEDRONATE SODIUM',
						'RISEDRONATE SODIUM 150MG TAB',
						'RISEDRONATE 75MG',
						'BENET RISEDRONATE SODIUM TABLET 2 5 MG',
						'BENET RISEDRONATE SODIUM TABLET 2 5 MG',
						'BENET RISEDRONATE SODIUM TABLET 2 5 MG',
						'BENET RISEDRONATE SODIUM ',
						'ZOLEDRONATE VS RISEDRONATE',
						'BENET RISEDRONATE SODIUM TABLET 2 5MG',
						'BENET RISEDRONATE SODIUM TABLET 2 5MG',
						'BENET RISEDRONATE SODIUM TABLET 2 5 MG',
						'BENET RISEDRONATE SODIUM ',
						'BENET RISEDRONATE SODIUM ',
						'BENET RISEDRONATE SODIUM ',
						'ACTONEL RISEDRONATE SODUM TABLET 35MG',
						'BENE RISEDRONATE SODIUM TABLET 2 5MG',
						'RISEDRONATE RISEDRONATE SODIUM TABLET',
						'BENET RISEDRONATE SODIUM TABLET 2 5 MG',
						'BENET RISEDRONATE SODIUM ',
						'OPTINATE RISEDRONATE SODIUM ',
						'ACTONEL EINMAL WA CHENTLICH RISEDRONATE SODIUM TABLET 35MG',
						'ACTONEL RISEDRONATE SODIUIM TABLET 35MG',
						'RISEDRONATE LU 141370',
						'ACREL RISEDRONATE SODIUM 35 MG TABLET 35 MG',
						'BENET RISEDRONATE SODIUM ',
						'ACTOKIT RISEDRONATE SODIUIM 35 MG CALCIUM CARBONATE 1250 MG TABLET ',
						'OPTINATE RISEDRONATE SODIUM TABLET 35MG',
						'ACTONEL EINMAL W CHENTLICH RISEDRONATE SODIUM TABLET 35MG',
						'OPTINATE RISEDRONATE SODIUM TABLET 30MG',
						'OPTINATE RISEDRONATE SODIUM TABLET 35MG',
						'ACREL RISEDRONATE SODIUM 35 MG TABLET 35MG',
						'OPTINATE RISEDRONATE SODIUM ',
						'OPTINATE RISEDRONATE SODIUM TABLET',
						'RISEDRONATE RISEDRONATE SODIUM TABLET 30MG',
						'OPTINATE RISEDRONATE SODIUM TABLET 5MG',
						'RISEDRONATE RISEDRONATE SODIUM TABLET 17 5MG',
						'OPTINATE SEPTIMUM RISEDRONATE SODIUM ',
						'ACTONEL RISEDRONATES SODIUM TABLET UNKNOWNMG',
						'BENET RISEDRONATE SODIUM TABLET UNKNOWNMG',
						'ACTONEL WITH CALCIUM RISEDRONATE SODIUM 35 MG CALCIUM CARBONATE 1250',
						'ACTONEL PLUS CALCIUM D RISEDRONATE SODIUM 35 MG CALCIUM CARBONATE 250',
						'RISEDRONATE RISEDRONATE SODIUM ',
						'ACTONEL PLUS CALCIUM D RISEDRONATE SODIUM 35 MG CALCIUM CARBONATE 25',
						'RISEDRONATE SODIUM TABLET 35MG',
						'ACTONEL COMBI RISEDRONATE SODIUM 35 MG CALCIUM CARBONATE 1250 MG TA',
						'BENET RISEDRONATE SODIUM TABLET UNKNOWNMG',
						'ACREL RISEDRONATE SODIUM TABLET 35MG',
						'ACTONEL RISEDRONATE SOSIUM TABLET UNKNOWNMG',
						'ACTONEL COMBI RISEDRONATE SODIUM 35 MG CALCIUM CARBONATE 1250 MG TAB',
						'OPTINATE RISEDRONATE SODIUM TABLET 75MG',
						'ACREL RISEDRONATE SODIUM TABLET ',
						'ACTOKIT RISEDRONATE SODIUM 35 MG CALCIUM CARBONATE 1250 MG TABLET ',
						'RISEDRONATE SODIUM ACTONEL ',
						'OPTINATE SODIUM RISEDRONATE SODIUM ',
						'RISEDRONATE RISEDRONATE SODIUM TABLET UNKNOWN',
						'ACREL RISEDRONATE SODIUM TABLET 75MG',
						'ACTONEL 35MG PLUS CALCIUM RISEDRONATE SODIUM 35 MG CALCIUM CARBONATE',
						'BENET RISEDRONATE SODIUM TABLET 17 5 MG',
						'ACTONEL RISEDRONATE SOIDUM TABLET 35MG',
						'BENET RISEDRONATE SODIUM TABLET 17 5MG',
						'BENET RISEDRONATE SODIUM TABLET 17 5 MG',
						'RISEDRONATE RISEDRONATE SODIUM TABLET 35MG',
						'RISDERONATE RISEDRONATE SODUIM TABLET 2 5MG',
						'OPTINATE RISEDRONATE SODIUM TABLET 35MG',
						'ACTONEL EC COMBI RISEDRONATE SODIUM EDETATE DISODIUM CALCIUM CARBON',
						'ACTONELCOMBI RISEDRONATE SODIUM CALCIUM CARBONATE VITAMIN D3 EFFERVE',
						'ACTONEL RISEDRONATE SODIIUM TABLET UNKMG',
						'ACTONEL EC ONCE A WEEK RISEDRONATE SODIUM EDETATE DISODIUM TABLET 3',
						'BENEL RISEDRONATE SODIUM TABLET 2 5MG',
						'ACTONEL RISEDRONATE SODIUM TABLET 5MG',
						'ATELVIA RISEDRONATE SODIUM EDETATE DISODIUM TABLET 35MG',
						'ACTONEL EINMAL WOCHENTLICH 35 MG RISEDRONATE SODIUM TABLET 35MG',
						'RISEDRONATE UNKNOWN ',
						'ACTONEL RISEDRONATE SODIUM TABLETS 150MG',
						'ACTONEL RISEDRONATE SODIUM TABLET 150 MG',
						'ACTONEL RISEDRONATE SODIUM TABLET 150MG',
						'ACTONEL RISEDRONATE SODIUM TABLET 35 MG',
						'ATELVIA',
						'ATELVIA 35 MG WARNER CHILCOTT',
						'ATELVIA 35 MG WARNER CHILCOTT',
						'ATELVIA RISEDRONATE SODIUM EDETATE DISODIUM TABLET 35MG',
						'ATELVIA 35MG WARNERCHILCOTT',
						'RISEDRONIC ACID',
						'RISEDRONIC ACID BP',
						'TEVA RISEDRONIC ACID',
						'RISEDRONINEZUUR FILMOMHULDE TABLET 35 MG MILLIGRAM RISEDRONIC ACID ',
						'ACTONEL RISEDRONIC ACID ',

## Sheet: Pamidronate
Pamidronate				'PAMIDRONATE',
(3-Amino-1-hydroxypropylidene)-1,1-biphosphonate				'PAMIDRONATE DE SODIUM RATIOPHARM 3MG ML',
Amino-1-hydroxypropane-1,1-diphosphonate				'PAMIDRONATE DE SODIUM TEVA 3 MG ML',
Amino 1 hydroxypropane 1,1 diphosphonate				'SODIUM PAMIDRONATE TEVA',
Aminohydroxypropylidene Diphosphonate				'PAMIDRONATE DISODIUM ',
Aminopropanehydroxydiphosphonate				'PAMIDRONATE DISODIUM INJECTION',
Amidronate				'PAMIDRONATE MANUFACTURER UNKNOWN ',
AHPrBP				'PAMIDRONATE DISODIUM INJECTION 0745 01 ',
Aredia				'PAMIDRONATE DE SODIUM',
Pamidronate Disodium				'SODIUM PAMIDRONATE RATIOPHARM',
Pamidronate Calcium				'DISODIUM PAMIDRONATE',
Pamidronate Monosodium				'PAMIDRONATE DISODIUM ANHYDROUS',
1-Hydroxy-3-aminopropane-1,1-diphosphonic acid				'PAMIDRONATE DISODIUM',
1 Hydroxy 3 aminopropane 1,1 diphosphonic acid				'PAMIDRONATE DE SODIUM HOSPIRA',
Pamidronic Acid				'PAMIDRONATE INJ 90 10ML',
				'ARIDIA PAMIDRONATE',
				'PAMIDRONATE SODIUM',
				'PAMIDRONATE INJ 30MG 10ML BEN VENUE LABS',
				'PAMIDRONATE 90 MG 10 ML',
				'PAMIDRONATE DISODIUM INJECTION PAMIDRONATE DISODIUM ',
				'PAMIDRONATE 90MG LYO BEN VENUE LABS',
				'PAMIDRONATE ACID',
				'PAMIDRONATE 30MG',
				'PAMIDRONATE 90MG 10ML GENSIA SICOR PHARMACEUTICALS',
				'PAMIDRONATE 3 MG ML 10 ML BEDFORD LABS',
				'PAMIDRONATE 30MG BEDFORD',
				'PAMIDRONATE NGX PAMIDRONATE ',
				'PAMIDRONATE NGX PAMIDRONATE ',
				'PAMIDRONATE DISODIUM FOR INJ 30MG',
				'PAMIDRONATE IV',
				'PAMIDRONATE DISODIUM PAMIDRONIC ACID ',
				'PAMISOL DISODIUM PAMIDRONATE 15MG 5ML INJECTION VIAL DISODIUM PAMIDRO',
				'PAMIDRONATE 30 MG IV POWDER FOR INJECTION TEVA',
				'PAMIDRONATE DISODIUM 3 MG ML AND 9 MG ML PAMIDRONIC ACID ',
				'PAMIDRONATE DISODIUM 3 MG ML AND 9 MG ML PAMIDRONATE ACID ',
				'PAMIDRONATE DISODIUM 3 MG ML AND 9 MG ML PAMIDRONATE SODIUM ',
				'PAMIDRONATE DISODIUM 3 MG ML AND 9 MG ML PAMIDRONIC ACID ',
				'PAMIDRONATE DISODIUM FOR INJ 30MG BEDFORD LABS INC ',
				'AREDIA DISODIUM PAMIDRONATE SOLUTION FOR INFUSION',
				'PAMIDRONATE MANUFACTURER UNKNOWN PAMIDRONATE DISODIUM PAMIDRONATE',
				'AREDIA DISODIUM PAMIDRONATE SOLUTION FOR INJECTION',
				'PAMIDRONATE',
				'PAMIDRONATE DE SODIUM RATIOPHARM 3MG ML',
				'PAMIDRONATE DE SODIUM TEVA 3 MG ML',
				'SODIUM PAMIDRONATE TEVA',
				'PAMIDRONATE DISODIUM ',
				'PAMIDRONATE DISODIUM INJECTION',
				'PAMIDRONATE MANUFACTURER UNKNOWN ',
				'PAMIDRONATE DISODIUM INJECTION 0745 01 ',
				'PAMIDRONATE DE SODIUM',
				'SODIUM PAMIDRONATE RATIOPHARM',
				'DISODIUM PAMIDRONATE',
				'PAMIDRONATE DISODIUM ANHYDROUS',
				'PAMIDRONATE DISODIUM',
				'PAMIDRONATE DE SODIUM HOSPIRA',
				'PAMIDRONATE INJ 90 10ML',
				'ARIDIA PAMIDRONATE',
				'PAMIDRONATE SODIUM',
				'PAMIDRONATE INJ 30MG 10ML BEN VENUE LABS',
				'PAMIDRONATE 90 MG 10 ML',
				'PAMIDRONATE DISODIUM INJECTION PAMIDRONATE DISODIUM ',
				'PAMIDRONATE 90MG LYO BEN VENUE LABS',
				'PAMIDRONATE ACID',
				'PAMIDRONATE 30MG',
				'PAMIDRONATE 90MG 10ML GENSIA SICOR PHARMACEUTICALS',
				'PAMIDRONATE 3 MG ML 10 ML BEDFORD LABS',
				'PAMIDRONATE 30MG BEDFORD',
				'PAMIDRONATE NGX PAMIDRONATE ',
				'PAMIDRONATE NGX PAMIDRONATE ',
				'PAMIDRONATE DISODIUM FOR INJ 30MG',
				'PAMIDRONATE IV',
				'PAMIDRONATE DISODIUM PAMIDRONIC ACID ',
				'PAMISOL DISODIUM PAMIDRONATE 15MG 5ML INJECTION VIAL DISODIUM PAMIDRO',
				'PAMIDRONATE 30 MG IV POWDER FOR INJECTION TEVA',
				'PAMIDRONATE DISODIUM 3 MG ML AND 9 MG ML PAMIDRONIC ACID ',
				'PAMIDRONATE DISODIUM 3 MG ML AND 9 MG ML PAMIDRONATE ACID ',
				'PAMIDRONATE DISODIUM 3 MG ML AND 9 MG ML PAMIDRONATE SODIUM ',
				'PAMIDRONATE DISODIUM 3 MG ML AND 9 MG ML PAMIDRONIC ACID ',
				'PAMIDRONATE DISODIUM FOR INJ 30MG BEDFORD LABS INC ',
				'AREDIA DISODIUM PAMIDRONATE SOLUTION FOR INFUSION',
				'PAMIDRONATE MANUFACTURER UNKNOWN PAMIDRONATE DISODIUM PAMIDRONATE',
				'AREDIA DISODIUM PAMIDRONATE SOLUTION FOR INJECTION',
				'AREDIA',
				'ZOLEDRONATE VS AREDIA',
				'AREDIA DISODIUM PAMIDRONATE SOLUTION FOR INFUSION',
				'AREDIA DISODIUM PAMIDRONATE SOLUTION FOR INJECTION',
				'PAMIDRONIC ACID',
				' PAMIDRONIC ACID ',
				'PAMIDRONAT PAMIDRONIC ACID ',
				'PAMISOL 3 MG ML PAMIDRONIC ACID ',
				'PAMIDRONATE DISODIUM PAMIDRONIC ACID ',
				'PAMIDRONATE DISODIUM 3 MG ML AND 9 MG ML PAMIDRONIC ACID ',
				'PAMIDRONATE DISODIUM 3 MG ML AND 9 MG ML PAMIDRONIC ACID ',

## Sheet: Teriparatide
															所有抗骨质疏松药
Teriparatide	TERIPARATIDE							'TERIPARATIDE',					2-(Imidazol-1-yl)-1-hydroxyethylidene-1,1-bisphosphonic acid		'ZOLEDRONIC ACID ANHYDROUS',
hPTH (1-34)	HPTH (1-34)							'TERIPARATIDE PSP',					Zoledronic Acid Anhydrous		'CGP 42446',
Human Parathyroid Hormone (1-34)	HUMAN PARATHYROID HORMONE (1-34)							'TERIPARATIDE 250UG ML',					CGP 42446A		'ZOMETA',
Parathar	PARATHAR							'TERIPARATIDE 620MCG 2 48ML ALVOGEN',					CGP 42'446		'ZOLEDRONIC ACID ZOLENDRONATE ZOMETA ',
Teriparatide Acetate	TERIPARATIDE ACETATE							'TERIPARATIDE PEN 620 2 48ML',					CGP-42'446		'ZOMETA ZOLEDRONATE ',
Forteo	FORTEO							'TERIPARATIDE RECOMBINANT HUMAN',					CGP42'446		'ZOMETA ZOLEDRONATE SOLUTION FOR INJECTION',
								'TERIPARATIDE 750MCG 3ML LILLY',					CGP-42446		'ZOMETA ZOLEDRONIC ACID GENERIC ',
								'FORSTEO TERIPARATIDE ',					CGP42446		'ZOLEDRONIC ACID ZOMETA ',
								'ORSTEO TERIPARATIDE ',					CGP 42446		'ZOMETA ZOLENDRATE SOLUTION FOR INJECTION',
								'FORTEO TERIPARATIDE ',					Zometa		'ZOMETA ZOLEDRONATE SOLUTIOAN FOR INJECTION',
								'TERIPARATIDE LIKELY FORTEO TM ',					Zoledronate		'ZOMETA ZOLEDRONATE UNKNOWN',
								'TERIPARATIDE TERIPARATIDE PEN DISPOSABLE',					zoledronic acid		'ZOMETA ZOLEDRONATE SOLUTION FOR INJECTION',
								'FORTEO TERIPARATIDE PEN DISPOSABLE',					Alendronate		'ZOMETA ZOLEDRONATE SOLUTION FOR INJECTIOIN',
								'TERIPARATIDE TERIPARATIDE PEN DISPOSABLE',					Aminohydroxybutane Bisphosphonate		'ACLASTA ZOLEDRONATE',
								'FORTEO TERIPARATIDE ',					4-Amino-1-Hydroxybutylidene 1,1-Biphosphonate		'ZOLEDRONATE',
								'FORTEO TERIPARATIDE PEN DISOPOSABLE',					MK-217		'RECLAST ZOLEDRONATE SOLUTION FOR INJECTION',
								'TERIPARATIDE TERIPARATIDE PEN DISPOSABLE',					MK217		'ZOMETA ZOLEDRONATE ',
								'TERIPARATIDE TERIPARATIDE PEN DISPOSABLE',					MK 217		'ZOMETA ZOLEDRONATE SOLUTION FOR INJECTION',
								'FORSTEO TERIPARATIDE ',					Fosamax		'BLINDED ZOLEDRONATE',
								'FORSTEO TERIPARATIDE UNKNOWN FORMULATION ',					Alendronate Sodium		'ZOLEDRONATE VS PLACEBO',
								'FORSTEO TERIPARATIDE UNKNOWN MANUFACTURE UNKNOWN',					Alendronate Monosodium Salt, Trihydrate		'ZOLEDRONATE VS RISEDRONATE',
								'TERIPARATIDE TERIPARATIDE ',					Risedronate		'ZOLEDRONATE ZOLEDRONATE SOLUTION FOR INJECTION',
								'FORTEO TERIPARATIDE PEN DISPOSALBE',					Bisphosphonate Risedronate Sodium		'ZOLEDRONATE NOVARTIS',
								'TERIPARATIDE 750 MCG INJECTION PEN LILLY',					Risedronate Sodium, Bisphosphonate		'ZOLEDRONATE VS AREDIA',
								'TERIPARATIDE TERIPARATIDE UNKNOWN FORMULATION UNKNOWN',					Sodium, Bisphosphonate Risedronate		'ZOLEDRONATE 5MG',
								'FORSTEO TERIPARATIDE PEN',					Risedronate Sodium		'ZOLEDRONATE ZOLEDRONATE UNKNOWN',
								'TERIPARATIDE TERIPARATIDE PEN DISPOSABLE',					Actonel		'ZOMETA ZOLEDRONATE SOLUTIOAN FOR INJECTION',
								'FORSTEO TERIPARATIDE PEN DISPOSABLE',					Risedronic Acid, Monosodium Salt		'ZOLEDRONATE V S NO TREATMENT',
								'FORSTEO TERIPARATIDE PEN DISPOSABLE',					Risedronate		'ZOLEDRONATE T29581 SOLINF',
								'TERIPARATIDE TERIPARATIDE PEN DISPOSABLE',					1-Hydroxy-2-(3-pyridyl)ethylidene diphosphonate		'ACLASTA ZOLEDRONATE T29581 A SOLINJ',
								'B3D US GHBZ GLUCOCORTICOID INDUCED OSTEO TERIPARATIDE PEN DISPOSABL',					Atelvia		'ACLASTA ZOLEDRONATE T29581 A SOLINJ PD',
								'FORSTEO TERIPARATIDE PEN DISPOSABLE',					2-(3-pyridinyl)-1-hydroxyethylidene-bisphosphonate		'ACLASTA ZOLEDRONATE T29581 A SOLINJ OS',
								'TERIPARATIDE TERIPARATIDE PEN DISPOSABLE',					2-(3-pyridinyl)-1-hydroxyethylidenebisphosphonate		'ZOLEDRONATE T29581 BM',
								'TERIPARATIDE TERIPARATIDE PEN DISPOSABLE',					Risedronic Acid		'BLINDED ACLASTA ZOLEDRONATE T29581 A SOLINJ',
								'TERIPARATIDE FORTEO',					Pamidronate		'ZOLEDRONATE T29581 SOLINJ BM',
								'FORTEO',					(3-Amino-1-hydroxypropylidene)-1,1-biphosphonate		'ACLASTA ZOLEDRONATE T29581 A PD',
								'FORTEO 20 MCG SQ DAILY LILLY',					Amino-1-hydroxypropane-1,1-diphosphonate		'ZOLEDRONATE T29581 ',
								'FORTEO 600 MCG LILLY',					Amino 1 hydroxypropane 1,1 diphosphonate		'ACLASTA ZOLEDRONATE T29581 A ',
								'FORTEO 600MCG LILLY',					Aminohydroxypropylidene Diphosphonate		'BLINDED ZOLEDRONATE T29581 ',
								'FORTEO 20 MCG LILLY',					Aminopropanehydroxydiphosphonate		'ACLASTA ZOLEDRONATE 0 05MG ML',
								'FORTEO 600MCG 2 4ML ELI LILLY',					Amidronate		'ACLASTA ZOLEDRONATE T29581 A OS',
								'FORTEO 600MCG 2 4ML PEN',					AHPrBP		'ZOLEDRONATE T29581 HM',
								'FORTEO 600MCG 2 4ML PEN ELI LILLY COMPANY',					Aredia		'BLINDED ACLASTA ZOLEDRONATE',
								'FORTEO 600MCG ELI LILLY',					Pamidronate?Disodium		'ZOMETA ZOLEDRONATE UNKNOWN',
								'FORTEO 600 MCG 2 4 ML LILLY',					Pamidronate?Calcium		'ZOMETA ZOLEDRONATE SOLUTION FOR INJECTION',
								'FORTEO 600 MCG LILY',					Pamidronate?Monosodium		'ZOLEDRONATE DISODIUM',
								'FORTEO 600 MCG DEVICE',					1-Hydroxy-3-aminopropane-1,1-diphosphonic acid		'RECLAST ZOLEDRONATE SOULTION FOR INJECTION',
								'FORTEO PEN',					1 Hydroxy 3 aminopropane 1,1 diphosphonic acid		'ZOMETA ZOLEDRONATE SOLUTION FOR INJECTIOIN',
								'FORTEO ATORVASTATIN ',					Pamidronic Acid		'ZOLEDRONIC ACID INJECTION',
								'FORTEO TERIPARATIDE ',					Ibandronate		'ZOLEDRONIC ACID INJECTION 4 MG 5 ML',
								'TERIPARATIDE LIKELY FORTEO TM ',					Ibandronic Acid		'ZOLEDRONIC ACID INJECTION 4MG 5 ML',
								'FORTEO TERIPARATIDE PEN DISPOSABLE',					Ibandronate		'ZOLEDRONIC ACID INJECTION 5 MG BASE 100 ML',
								'FORTEO TERIPARATIDE ',					(1-Hydroxy-3-(methylpentylamino)propylidene)bisphosphonate		'ZOLEDRONIC ACID UNKNOWN ',
								'FORTEO TERIPARATIDE PEN DISOPOSABLE',					1-Hydroxy-3-(methylpentylamino)propylidenebisphosphonate		'ZOLEDRONIC ACID ACTAVIS LLC ',
								'FORTEO TERIPARATIDE PEN DISPOSALBE',					RPR 102289A		'ZOLEDRONIC ACID ZOLENDRONATE ZOMETA ',
								'FORTEO 600MCG DEV LILLY',					RPR-102289A		'ZOLEDRONIC ACID FOR INJECTION LYOPHILIZED 4 MG BASE SINGLE DOSE',
								'FORTEO 600 MCG M2 4ML ELI LILLY',					RPR102289A		'ZOLEDRONIC ACID INJECTABLE ',
								'FORTEO 20MCG LILLY',					Bonviva		'ZOLEDRONIC ACID 4 MG',
								'FORTEO 600MCG 2 4ML LILLLY',					Bondronat		'ZOLEDRONIC ACID ',
								'FORTEO MFG ELI LILLY CO ',					Boniva		'ZOLEDRONIC ACID MYLAN',
								'FORTEO ELI LILLY CO ',					Ibandronate Sodium		'ZOLEDRONIC ACID MYLAN 4 MG 5 ML CONCENTRATE FOR SOLUTION FOR INFUSION',
								'FORTEO 600 MCG 2 4ML PEN ELI LILLY COMPANY',					Ibandronic Acid, Sodium Salt, Monohydrate		'ZOLEDRONIC ACID MANUFACTURER UNKNOWN ZOLEDRONIC ACID ZOLEDRONIC ACID ',
								'FORTEO 20 MEQ LILLY',					BM 21.0955		'ZOLEDRONIC ACID MYLAN CONCENTRATE FOR SOLUTION FOR INFUSION',
								'TERIPARATIDE FORTEO',					BM-21.0955		' ZOLEDRONIC ACID ',
								'FORTEO 600MCG 2 4ML PEN ELI LILLY',					BM21.0955		'ZOLEDRONIC ACID ACTAVIS',
								'FORTEO 600 MCG 2 4 ML LILLY',					BM-210955		'ZOLEDRONIC ACID MANUFACTURER UNKNOWN ',
								'FORTEO 600 MG',					BM210955		'ZOLEDRONIC ACID HOSPIRA',
								'FORTEO 600MCG 2 4MLELI LILY',					BM 210955		'ZOLEDRONIC ACID ZOLEDRONIC ACID INJECTION 0 05MG ML',
								'FORTEO 600 MCG ELI LILLY',					Ibandronate Sodium Anhydrous		'APO ZOLEDRONIC ACID 4MG 5ML',
								'FORTEO 600MCG PEN PFIZER',					Teriparatide		'ZOLEDRONIC ACID 4 MG 5 ML 0 8 MG ML ',
													hPTH (1-34)		'ZOLEDRONIC ACID 5 MG',
													Human Parathyroid Hormone (1-34)		'ZOLEDRONIC ACID INJECTABLE',
													Parathar		'ZOLEDRONIC ACID INJECTION 5 MG',
													Teriparatide?Acetate		'ZOLEDRONIC ACID 4MG 5ML SDV PAR STERILE',
													Forteo		'ZOLEDRONIC ACID ACTAVIS 4MG 100ML SOLUTION FOR INFUSION',
															'ZOLEDRONIC ACID PFIZER',
															'ZOLEDRONIC ACID 5MG',
															'ZOLEDRONIC ACID INJECTION 5 MG 100 ML',
															'ZOLEDRONIC ACID UNKNOWN',
															'ZOLEDRONIC ACID 5 MG 100 ML',
															'ZOLEDRONIC ACID INFUSION',
															'ZOLEDRONIC ACID 5MG 100ML',
															'ZOLEDRONIC ACID INJECTION FOR I V INFUSION ONLY',
															'ZOLEDRONIC ACID INJECTION A',
															'ZOLEDRONIC ACID CONCENTRATE',
															'ZOLEDRONIC ACID 5MG',
															'ZOLEDRONIC ACID IVPB 5 MG',
															'ZOLEDRONIC ACID GENERIC FOR RECLAST',
															'ZOLEDRONIC ACID INJECTION 5MG 100ML BAG',
															'ZOLEDRONIC ACID 5MG 100ML GENERIC',
															'ZOLEDRONIC ACID 4MG',
															'ZOLEDRONIC ACID SOLUTION FOR INFUSION',
															'ZOLEDRONIC ACID INJECTION 4 MG PRE MIXED BAG ',
															'ZOLEDRONIC ACID 1 MG',
															'ZOLEDRONIC ACID 5MG ML GENERIC',
															'ZOLEDRONIC ACID ANHYDROUS ',
															'ZOLEDRONIC ACID INJECTION 5MG 100ML 0 5MG ML 100ML BOTTLE',
															'ZOLEDRONIC ACID 5MG 100ML PFIZER',
															'ZOLEDRONIC ACID SANDOZ',
															'ZOLEDRONIC ACID 4MG 5ML SDV INJ',
															'ZOLEDRONIC ACID ANHYDROUS',
															'ZOLEDRONIC ACID INF BTL 5MG 100ML BRECKENRIDGE',
															'ZOLEDRONIC ACID MANUFACTURED BY SAGENT',
															'ZOLEDRONSYRA ZOLEDRONIC ACID ',
															'ZOLEDRONIC ACID ACCORD',
															'SAGENT ZOLEDRONIC ACID INJECTION 5 MG',
															'ZOLEDRONIC ACID MONOHYDRATE',
															'ZOLEDRONIC ACID SDV 5MG 100ML',
															'ZOLEDRONIC ACID 5MG IV',
															'ZOLEDRONIC ACID 5 MG 100 ML 5 MG 100ML',
															'ZOLEDRONIC ACID INF BTL 5MG 100ML BRECKENRIDGE',
															'ZOLEDRONIC ACID FOR INJECTION CONCENTRATE',
															'ZOLEDRONIC ACID 5 MG INJECTION',
															'ZOLEDRONIC ACID FOR I V INFUSION',
															'ZOLEDRONIC ACID INJECTION 4MG 100ML BAG PFIZER ',
															'ZOLEDRONIC ACID INJECTION 4MG 5ML',
															'ZOLEDRONIC ACID 5 MG',
															'ZOLEDRONIC ZOLEDRONIC ACID 4MG VIL INJ ',
															'ZOLEDRONIC ZOLEDRONIC ACID 4MG VIL INJ ',
															'ZOLEDRONIC ACID 4MG 5ML SDV',
															'ZOLEDRONIC ACID 5MG 100ML SOLUTION FOR INFUSION',
															'ZOLEDRONIC ACID SDV 4MG 5ML',
															'ZOLEDRONIC ZOLEDRONIC ACID 5MG BAG INJ 100ML ',
															'ZOLEDRONIC ACID 4 MG 5 ML VIAL',
															'ZOLEDRONIC ACID INJECTION 4MG 100ML',
															'ZOLEDRONIC ACID INJECTION 4MG 5ML PFIZER ',
															'ZOLEDRONIC ZOLEDRONIC ACID 5MG BAG INJ 100ML ',
															'ZOLEDRONIC ACID SDV 4MG 5ML',
															'ZOLEDRONIC ZOLEDRONIC ACID 4MG BAG INJ 100ML ',
															'ZOLEDRONIC ACID INTRAVENOUS ROUTE ',
															'ZOLEDRONIC ACID 5MG 100ML 5MG 100ML',
															'ZOLEDRONIC ACID FOR INJECTION',
															'ZOLEDRONIC ACID 5MG 100ML 5MG 100ML',
															'ZOLEDRONIC ZOLEDRONIC ACID 5MG BAG INJ 100ML',
															'ZOLEDRONIC ACID UNKNOWN',
															'ZOLEDRONIC ACID INJECTION',
															'ZOLEDRONIC ACID Z',
															'ZOLEDRONIC ACID INJECTION 5 MG PER 100 ML',
															'ZOMETA ZOLEDRONIC ACID GENERIC ',
															'ZOLEDRONIC ACID SDV 45MG 5ML ACCORD HEALTHCARE',
															'ZOLEDRONIC ACID SDV',
															'ZOLEDRONIC ACID FOR INJECTION 5 MG 100 ML',
															'ZOLEDRONIC ACID 5MG 100ML SDV',
															'ZOLEDRONIC ACID 4 MG NOVARTIS PHARMACEUTICALS',
															'ZOLEDRONIC ACID ZOMETA ',
															'ZOLEDRONIC ACID VS PLACEBO',
															'ZOLEDRONIC ACID 4MG 5ML NOVARTIS',
															'ZOLEDRONIC ACID 4MG 5ML NOVARTIS',
															'ZOLEDRONIC ACID 4MG NOVARTIS',
															'ZOLEDRONIC ACID 4 MG VIAL INJ PWDR NOVARTIS',
															'ZOLEDRONIC ACID 4 MG IV NOVARTIS',
															'ZOLEDRONIC ACID 4MG 100ML NACL',
															'ZOLEDRONIC ACID VS ALEDRONATE',
															'ZOLEDRONIC ACID 4 MG',
															'ZOLEDRONIC ACID V SODIUM CLODRONATE',
															'ACLASTA ZOLEDRONIC ACID VS PLACEBO',
															'ZOLEDRONIC ACID ACLASTA OR PLACEBO',
															'ZOLEDRONIC ACID RECLAST ',
															'IV RECLAST BY NOVARTIS ZOLEDRONIC ACID IV',
															'RECRECLAST ZOLEDRONIC ACID 5 MG 100 ML NOVARTIS PHARMACEUTICAL CORP',
															'ZOLEDRONIC ACID ZOLEDRONIC ACID ',
															'ZOLEDRONIC ACID 5 MG 100 ML SINGLE DOSE',
															'ALENDRONATE SODIUM',
															'ALENDRONATE',
															'ALENDRONATE SANDOZ',
															'ALENDRONATE SODIUM ALENDRONATE SODIUM ALENDRONATE SODIUM ',
															'ALENDRONATE SODIUM UNKNOWN ',
															'ALENDRONATE SODIUM WATSON LABORATORIES ',
															'ALENDRONIC ACID ALENDRONATE ACID ',
															'ALENDRONATE SODIUM CHOLECALCIFEROL',
															'ALENDRONATE PFIZER',
															'ALENDRONATE SODIUM UNKNOWN ',
															'ALENDRONATE SODIUM ALENDRONATE TABLET',
															'FOSAMAX ALENDRONATE ',
															'ALENDRONATE 70MG',
															'FOSAMAX ALENDRONATE 70MG TEVA',
															'ALENDRONATE SODIUM ',
															'ALENDRONATE SODIUM 70 MG AUSTAR VIRTUS PHARMACEUTICALS',
															'FOSAMAX 70 MG ALENDRONATE',
															'FOSAMAX TABLET ALENDRONATE SODIUM ',
															'ALENDRONATE ALENDRONATE TABLET',
															'ALENDRONATE ALENDRONIC ACID UNKNOWN',
															'ALENDRONATE SODIUM TABS 70 MG JUBILANT CADISLA PHARMACEUTICA SALISBURY MD 21801 USA',
															'ALENDRONATE SODIUM 70MG TABLET',
															'ALENDRONATE SODIUM TABLETS USP',
															'ALENDRONATE 70MG TABLETS WATSON',
															'ALENDRONATE ALENDRONATE UNKNOWN',
															'ALENDRONATE SODIUM TABLETS USP 70MG',
															'ALENDRONATE SODIUM TABLETS',
															'ALENDRONATE SODIUM WATSON LABORATORIES ALENDRONATE SODIUM UNK UNKUNK',
															'ALENDRONATE SODIUM WATSON LABORATORIES ALENDRONIC ACID ',
															'ALENDRONATE SODIUM WATSON LABORATORIES ALENDRONATE SODIUM UNK UNKUNK',
															'ALENDRONATE SODIUM WATSON LABORATORIES ALENDRONATE SODIUM UNK UNKUNK',
															'ALENDRONATE SODIUM 70',
															'ALENDRONATE 10MG TEVA',
															'ALENDRONATE 70MG AUSTAR PHARMA VIRTUS PHARMACEUTICA',
															'ALENDRONATE SODIUM TABLETS USP 70 MG MFR LABEL SUN PH',
															'ALENDRONATE SODIUM AND CHOLECALCIFEROL MSD',
															'ALENDRONATE TAB 35MG MYLAN ',
															'ALENDRONATE ALENDRONATE UNKNOWN',
															'ALENDRONATE SODIUM 70 MG TEVA PHARMCEUTICALS',
															'ALENDRONATE SODIUM 70MG',
															'ALENDRONATE SODIUM 5MG TABLET',
															'ALENDRONATE SODIUM 70MG TEVA PHARMACEUTICALS USA',
															'ALENDRONATE 70 MG',
															'ALENDRONATE SODIIUM TABLETS USP 20MG TEVA PHARMACEUTICALS',
															'ALENDRONATE 70 MG ARROW PHARM MALTA LIMITED',
															'ALENDRONATE 70MG NORTHSTAR',
															'ALENDRONATE SODIUM 70 MG TABLET TEVA PHARMACEUTICALS USA',
															'APO ALENDRONATE',
															'ALENDRONATE SODIUM TABLETS 70 MG WATSON',
															'TEVA ALENDRONATE',
															'ALENDRONATE 70 MG GENERIC FOR FOSOMAX 70 MG ',
															'ALENDRONATE SODIUM 70 MG',
															'ALENDRONATE SODIUM 35MG TABLET',
															'ALENDRONATE SODIUM CHOLECALCIFEROL',
															'ALENDRONATE 70MG WATSON',
															'ALENDRONATE 70MG TABLETS 70MG WATSON',
															'ALENDRONATE AND CHOLECALCIFEROL',
															'ALENDRONATE SODIUM 70MG NORTHSTAR RX LLC',
															'NOVO ALENDRONATE',
															'ALENDRONATE 70 MG HYDERABAD INDIA',
															'ALENDRONATE AUROBINDO 70 MG TABLETS',
															'ALENDRONATE SODIUM 70MG TAB ACTA',
															'ALENDRONATE SODIUM 10',
															'ALENDRONATE 70MG SUN PHARMACEUTICALS',
															'ALENDRONATE SODIUM 70 MG SUN PHARMACEUTICAL IND LTD',
															'ALENDRONATE 70 MG TABLET',
															'ALENDRONATE SODIUM CHOLCALCIFEROL TABLETS',
															'ALENDRONATE SODIUM TABLETS USP 70 MG SUBSTITUTE FOR FOSAMAX DRUG RECALLED FEBRUARY 11 2016 UNKNOWN IMPURITY ',
															'ALENDRONATE TEVA',
															'ALENDRONATE SODIUM TABS USP 70MG 70 MG',
															'ALENDRONATE SODIUM 70 MG WEEKLY',
															'ALENDRONATE MYLAN',
															'ALENDRONATE SODIUM TABLETS USP 70 MG CIPLA USA',
															'ALENDRONATE 70',
															'ALENDRONATE 70 MG TABLETS',
															'ALENDRONATE TAB 70 MG FOSAMAX',
															'ALENDRONATE SODIUM TABLETS USP 35MG',
															'ALENDRONATE SODIUM TABLETS USP 10 MG',
															'ALENDRONATE SODIUM 70MGM',
															'ALENDRONATE SODIUM 70 NORTHSTAR RX LL',
															'ALENDRONATE 70 MG SUB FOR FOSAMAX VIRTUS PHARMACEUTICALS',
															'ALENDRONATE SODIUM IR',
															'ALENDRONATE TABLET 70 MG AUROBINDO PHARMA',
															'ALENDRONATE SODIUM TABLETS USP',
															'ALENDRONATE SODIUM TABLETS USP 70 MG',
															'ALENDRONATE SODIUM TABLETS USP 70MG ONCE DAILY',
															'ALENDRONATE TABLET 35MG TEVA ',
															'ALENDRONATE SODIUM 70MG TAB',
															'ACTAVIS ALENDRONATE SODIUM',
															'ALENDRONATE 70 MGM TAB FOR FOSAMAX 70MGM TAB',
															'ALENDRONATE SODIUM 10 MG',
															'ALENDRONATE 70MG TAB',
															'CIPLA ALENDRONATE SODIUM TABLETS',
															'ALENDRONATE TABLET',
															'ALENDRONATE SODIUM TABLETS USP',
															'ALENDRONATE TAB 35MG PFIZER ',
															'ALENDRONATE TABS 70MG GENERIC',
															'ACT ALENDRONATE',
															'ALENDRONATE TABLETS 5MG MYLAN ',
															'ONCE WEEKLY ALENDRONATE SODIUM TABLETS',
															'ALENDRONATE SODIUM TABLETS 70 MG',
															'ALENDRONATE SOD TAB 12 S TABLET 35MG',
															'ALENDRONATE SOD TABS GENERIC FOR FOSAMAX TABS',
															'ALENDRONATE 70MGS',
															'ALENDRONATE SODIUM 70 MG TABLETS',
															'ALENDRONATE SODIUM TABLETS USP 70 MG',
															'ALENDRONATE SODIUM TEVA',
															'ALENDRONATE SODIUM TRIHYDRATE',
															'ALENDRONATE SODIUM ACTAVIS',
															'ALENDRONATE SODIUM TABLETS USP ONCE WEEKLY 70 MG',
															'ALENDRONATE SODIUM TABLET ACTAVIS',
															'ALENDRONATE SODIUM 70 MG TAB',
															'ALENDRONATE SODIUM ALENDRONIC ACID',
															'ALENDRONATE SODIUM TABLETS USP 70 MG ',
															'ALENDRONATE SOD TAB 12 S 70MG',
															'CIPLA ALENDRONATE SODIUM',
															'ALENDRONATE SODIUM TABLET',
															'ALENDRONICO ACIDO ALENDRONATE SODIUM ',
															'ONCE WEEKLY ALENDRONATE SODIUM TABLETS USP 70MG',
															'ALENDRONATE SODIUM ALENDRONATE',
															'ALENDRONATE ACID ALENDRONATE ACID ',
															'ALENDRONATE SODIUM TAB 70 MG',
															'ALENDRONATE 70MG TAB CIP',
															'ALENDRONATE NA 40MG TAB',
															'ALENDRONATE ALENDRONIC ACID ',
															'ALENDRONATE SOD TAB',
															'ALENDRONATE ALENDRONATE SODIUM ',
															'ALENDRONATE 10MG',
															'ONCE WEEKLY ALENDRONATE SODIUM TABLETS USP 70 MG',
															'ALENDRONATE SODIUM UPS 70 MG',
															'ALENDRONATE TAB 35MG',
															'ESAI ALENDRONATE SODIUM ',
															'ALENDRONATE SODIUM 70 MG TABLET',
															'ALENDRONATE SODIUM TABS 4 S 70 MG',
															'ALENDRONATE COMMONLY KNOWN AS FOSAMAX ',
															'ALENDRONATE 70 MG GENERIC FOR FOSAMAX',
															'ALENDRONATE SODIUM GENERIC FOR FOSAMAX ',
															'ALENDRONATE SODIUM TABLETS USP 70MG',
															'ALENDRONATE SODIUM TABLETS USP 70 MG ',
															'ALENDRONIC ACID AUROVITAS SPAIN TABLETS ALENDRONATE SODIUM ',
															'ALENDRONATE SODIUM TABLET 70 MG',
															'ALENDRONATE SODIUM TABLETS USP 70MG ONCE WEEK',
															'ALENDRONATE SODIUM 70MG TAB CIP',
															'ALENDRONATE SODIUM AND CHOLECALCIFEROL',
															'ALENDRONATE GENERIC ',
															'ALENDRONATE SODIUM ALENDRO SODIUM TABLET UNK',
															'TAB FOSAMAX ALENDRONATE SODIUM ',
															'ALENDRONATE SODIUM 70 MG TAB WATSON PHARMA INC ',
															'ALENDRONATE SODIUM 70 MG TEVA',
															'ALENDRONATE MERCK NM ALENDRONIC ACID ',
															'ALENDRON SANDOZ ALENDRONATE TABLETS 70 MG',
															'ALENDRON BETA ALENDRONATE TABLETS 70 MG',
															'ALENDRONATE ACID ALENDRONIC ACID ',
															'ALENDRONAT ALENDRONATE TABLETS 70 MG',
															'ALENDRONATE TABLETS UNKNOWN MANUFACTURER STRENGTH ',
															'ALENDRONATE TABLETS 70 MG UNKNOWN MANUFACTURER ',
															'ALENDRONATE TABLETS 70 MG ARROW PHARM MALTA ',
															'ALENDRONATE SODIUM MFR UNKNOWN ',
															'ALENDRONATE 35MG TEVA PHARMACEUTICALS USA',
															'ALENDRONATE SODIUM TABLETS USP 70 MG TEVA',
															'GENERIC NAME ALENDRONATE',
															'ALENDRO Q 70 MG ALENDRONATE ',
															'ALENDRONATE 70 MG WATSON LABORITORIES',
															'ALENDRONATE SODIUM TABLETS US',
															'ALENDRONATE SODIUM 70 MG TATEV TEVA USA',
															'TAB FOSAMAX ALENDRONATE SODIUM ',
															'ALENDRONATE 5 MG APOTEX CORP WESTON FL ',
															'ALENDRONATE 35 MG BARR',
															'ALENDRONATE 70MG MYLAN',
															'ALENDRONATE SODIUM WATSON LABORATORIES',
															'ALENDRONATE 70 MG VARIOUS',
															'ALENDRONATE SODIUM 91 37 MG MYLAN',
															'ALENDRONATE 70MG PILLS',
															'IC ALENDRONATE 70 MG APOTEX CORP ',
															'ALENDRONATE SODIUM 70 MG APOTEX USA INC',
															'ALENDRONATE ALLENDRONATE 70MG COBALT LABORATORIES',
															'ALENDRONATE SODIUM 70NG TEVA',
															'ALENDRONATE SOLUTION TABS USP 10 MG SUBSTITUTE FOR FOSAMAX',
															'ALENDRONIC ACID ALENDRONATE SODIUM ',
															'ALENDRONATE SODIUM 35 MG TABLETS TEVA PHARMACEUTICALS',
															'ALENDRONATE 70MG WATSON AND ARROW PHARM',
															'NOVO ALENDRONATE 70MG NOVOPHARM',
															'ALENDRONATE 70MG BARR MYLAN',
															'ALENDRONATE 70MG COBALT LABORATORIES',
															'ALENDRON BETA ALENDRONATE SODIUM ',
															'ALLENDRONATE SODIUM TABLETS USP 70 MG 91 363 ALENDRONATE SODI AUROBIN',
															'ALENDRONATE 70 MG NOT AVAILABLE',
															'ALENDRONATE 70MG ALENDRONATE',
															'ALENDRONATE SODIUM ALENDRONATE SODIUM ',
															'ALENDRONATE 70MG GENERIC',
															'ALENDRONATE 70 MG COBALT LABORATORIES',
															'ALENDRONATE SODIUM 70 MG NORTHSTAR LLC AUROBINDO',
															'ALENDRONATE ACID ALENDRONIC ACID ALENDRONIC ACID ALENDRONIC ACID ',
															'ALENDRONATE 70 MG ONCE WEEKLY WATSON',
															'ALENDRONATE SODIUIM',
															'ALENDRONATE SODIUM 70MG GENERIC',
															'ALENDRONATE SODIUM FOSAMAX ',
															'ALENDRONATE SODIUM 70 MG ARROW PHARM MALTA LIMITED',
															'ALENDRONATE SODIUM TABLETS USP 70MG MFR LABLE SUN PH',
															'FOSAMAX ALENDRONATE SODIUM ',
															'FOSAMAX ALENDRONATE SODIUM TABLET',
															'FOSAMAX ALENDRONATE SODIUM TABLET',
															'FOSAMAX ALENDRONATE SODIUIM TABLET',
															'ALENDRONATE 35MG TEVA PHARMACEUTICALS MERCK CO',
															'ALENDRONATE GA',
															'FOSAMAX',
															'FOSAMAX PLUS D',
															'FOSAMAX 10MG',
															'FOSAMAX 70MG TABLET',
															'FOSAMAX SEMANAL 70 MG COMPRIMIDOS',
															'FOSAMAX D',
															'FOSAMAX ALENDRONATE ',
															'FOSAMAX VECKOTABLETT 70 MG TABLETTER',
															'FOSAMAX ALENDRONATE 70MG TEVA',
															'FOSAMAX 10MG COMPRIME',
															'FOSAMAX PLUS',
															'FOSAMAX UGETABLET',
															'FOSAMAX 70 MG ALENDRONATE',
															'FOSAMAX PLUS TABLETS',
															'FOSAMAX TABLET ALENDRONATE SODIUM ',
															'FOSAMAX PLUS D CAL',
															'ALENDRONATE SODIUM TABLETS USP 70 MG SUBSTITUTE FOR FOSAMAX DRUG RECALLED FEBRUARY 11 2016 UNKNOWN IMPURITY ',
															'ALENDRONATE TAB 70 MG FOSAMAX',
															'ALENDRONATE 70 MG SUB FOR FOSAMAX VIRTUS PHARMACEUTICALS',
															'ALENDRONATE 70 MGM TAB FOR FOSAMAX 70MGM TAB',
															'FOSAMAX PLUS 70 MG 140 MCG',
															'ALENDRONATE SOD TABS GENERIC FOR FOSAMAX TABS',
															'FOSAMAX PLUS 70 MG 5600 IU ',
															'ALENDRONATE COMMONLY KNOWN AS FOSAMAX ',
															'ALENDRONATE 70 MG GENERIC FOR FOSAMAX',
															'ALENDRONATE SODIUM GENERIC FOR FOSAMAX ',
															'TAB FOSAMAX 35 MG 70 MG',
															'TAB FOSAMAX 70 MG',
															'FOSAMAX UNK',
															'TAB FOSAMAX ALENDRONATE SODIUM ',
															'TAB FOSAMAX 10 MG TAB FOSAMAX 70 MG',
															'TAB FOSAMAX 35 MG TAB FOSMAX 70MG',
															'TAB FOSAMAX ALENDRONATE SODIUM ',
															'ALENDRONATE SOLUTION TABS USP 10 MG SUBSTITUTE FOR FOSAMAX',
															'FOSAMAX TAB 10 MG',
															'FOSAMAX 70MG',
															'FOSAMAX 70 MG ONCE WEEKLY',
															'ALENDRONATE SODIUM FOSAMAX ',
															'FOSAMAX VECKOTABLETT 70 MG ABLETTER',
															'FOSAMAX PLUS LOCAL ',
															'FOSAMAX ALENDRONATE SODIUM ',
															'FOSAMAX ALENDRONATE SODIUM TABLET',
															'FOSAMAX ALENDRONATE SODIUM TABLET',
															'FOSAMAX ALENDRONATE SODIUIM TABLET',
															'FOSAMAX EINMAL W CHENTLICH 70 MG TABLETTEN',
															'FOSAMAX 70MG EEN TABLET PER WEEK',
															'FOSAMAX ONCE WEEKLY',
															'FOSAMAX SEMANAL 70 MG',
															'ALENDRONATE SODIUM',
															'ALENDRONATE SODIUM ALENDRONATE SODIUM ALENDRONATE SODIUM ',
															'ALENDRONATE SODIUM UNKNOWN ',
															'ALENDRONATE SODIUM WATSON LABORATORIES ',
															'ALENDRONATE SODIUM CHOLECALCIFEROL',
															'ALENDRONATE SODIUM UNKNOWN ',
															'ALENDRONATE SODIUM ALENDRONATE TABLET',
															'ALENDRONATE SODIUM ',
															'ALENDRONATE SODIUM 70 MG AUSTAR VIRTUS PHARMACEUTICALS',
															'FOSAMAX TABLET ALENDRONATE SODIUM ',
															'ALENDRONATE SODIUM TABS 70 MG JUBILANT CADISLA PHARMACEUTICA SALISBURY MD 21801 USA',
															'ALENDRONATE SODIUM 70MG TABLET',
															'ALENDRONATE SODIUM TABLETS USP',
															'ALENDRONATE SODIUM TABLETS USP 70MG',
															'ALENDRONATE SODIUM TABLETS',
															'ALENDRONATE SODIUM WATSON LABORATORIES ALENDRONATE SODIUM UNK UNKUNK',
															'ALENDRONATE SODIUM WATSON LABORATORIES ALENDRONIC ACID ',
															'ALENDRONATE SODIUM WATSON LABORATORIES ALENDRONATE SODIUM UNK UNKUNK',
															'ALENDRONATE SODIUM WATSON LABORATORIES ALENDRONATE SODIUM UNK UNKUNK',
															'ALENDRONATE SODIUM 70',
															'ALENDRONATE SODIUM TABLETS USP 70 MG MFR LABEL SUN PH',
															'ALENDRONATE SODIUM AND CHOLECALCIFEROL MSD',
															'ALENDRONATE SODIUM 70 MG TEVA PHARMCEUTICALS',
															'ALENDRONATE SODIUM 70MG',
															'ALENDRONATE SODIUM 5MG TABLET',
															'ALENDRONATE SODIUM 70MG TEVA PHARMACEUTICALS USA',
															'ALENDRONATE SODIUM 70 MG TABLET TEVA PHARMACEUTICALS USA',
															'ALENDRONATE SODIUM TABLETS 70 MG WATSON',
															'ALENDRONATE SODIUM 70 MG',
															'ALENDRONATE SODIUM 35MG TABLET',
															'ALENDRONATE SODIUM CHOLECALCIFEROL',
															'ALENDRONATE SODIUM 70MG NORTHSTAR RX LLC',
															'ALENDRONATE SODIUM 70MG TAB ACTA',
															'ALENDRONATE SODIUM 10',
															'ALENDRONATE SODIUM 70 MG SUN PHARMACEUTICAL IND LTD',
															'ALENDRONATE SODIUM CHOLCALCIFEROL TABLETS',
															'ALENDRONATE SODIUM TABLETS USP 70 MG SUBSTITUTE FOR FOSAMAX DRUG RECALLED FEBRUARY 11 2016 UNKNOWN IMPURITY ',
															'ALENDRONATE SODIUM TABS USP 70MG 70 MG',
															'ALENDRONATE SODIUM 70 MG WEEKLY',
															'ALENDRONATE SODIUM TABLETS USP 70 MG CIPLA USA',
															'ALENDRONATE SODIUM TABLETS USP 35MG',
															'ALENDRONATE SODIUM TABLETS USP 10 MG',
															'ALENDRONATE SODIUM 70MGM',
															'ALENDRONATE SODIUM 70 NORTHSTAR RX LL',
															'ALENDRONATE SODIUM IR',
															'ALENDRONATE SODIUM TABLETS USP',
															'ALENDRONATE SODIUM TABLETS USP 70 MG',
															'ALENDRONATE SODIUM TABLETS USP 70MG ONCE DAILY',
															'ALENDRONATE SODIUM 70MG TAB',
															'ACTAVIS ALENDRONATE SODIUM',
															'ALENDRONATE SODIUM 10 MG',
															'CIPLA ALENDRONATE SODIUM TABLETS',
															'ALENDRONATE SODIUM TABLETS USP',
															'ONCE WEEKLY ALENDRONATE SODIUM TABLETS',
															'ALENDRONATE SODIUM TABLETS 70 MG',
															'ALENDRONATE SODIUM 70 MG TABLETS',
															'ALENDRONATE SODIUM TABLETS USP 70 MG',
															'ALENDRONATE SODIUM TEVA',
															'ALENDRONATE SODIUM TRIHYDRATE',
															'ALENDRONATE SODIUM ACTAVIS',
															'ALENDRONATE SODIUM TABLETS USP ONCE WEEKLY 70 MG',
															'ALENDRONATE SODIUM TABLET ACTAVIS',
															'ALENDRONATE SODIUM 70 MG TAB',
															'ALENDRONATE SODIUM ALENDRONIC ACID',
															'ALENDRONATE SODIUM TABLETS USP 70 MG ',
															'CIPLA ALENDRONATE SODIUM',
															'ALENDRONATE SODIUM TABLET',
															'ALENDRONICO ACIDO ALENDRONATE SODIUM ',
															'ONCE WEEKLY ALENDRONATE SODIUM TABLETS USP 70MG',
															'ALENDRONATE SODIUM ALENDRONATE',
															'ALENDRONATE SODIUM TAB 70 MG',
															'ALENDRONATE ALENDRONATE SODIUM ',
															'ONCE WEEKLY ALENDRONATE SODIUM TABLETS USP 70 MG',
															'ALENDRONATE SODIUM UPS 70 MG',
															'ESAI ALENDRONATE SODIUM ',
															'ALENDRONATE SODIUM 70 MG TABLET',
															'ALENDRONATE SODIUM TABS 4 S 70 MG',
															'ALENDRONATE SODIUM GENERIC FOR FOSAMAX ',
															'ALENDRONATE SODIUM TABLETS USP 70MG',
															'ALENDRONATE SODIUM TABLETS USP 70 MG ',
															'ALENDRONIC ACID AUROVITAS SPAIN TABLETS ALENDRONATE SODIUM ',
															'ALENDRONATE SODIUM TABLET 70 MG',
															'ALENDRONATE SODIUM TABLETS USP 70MG ONCE WEEK',
															'ALENDRONATE SODIUM 70MG TAB CIP',
															'ALENDRONATE SODIUM AND CHOLECALCIFEROL',
															'ALENDRONATE SODIUM ALENDRO SODIUM TABLET UNK',
															'TAB FOSAMAX ALENDRONATE SODIUM ',
															'ALENDRONATE SODIUM 70 MG TAB WATSON PHARMA INC ',
															'ALENDRONATE SODIUM 70 MG TEVA',
															'ALENDRONATE SODIUM MFR UNKNOWN ',
															'ALENDRONATE SODIUM TABLETS USP 70 MG TEVA',
															'ALENDRONATE SODIUM TABLETS US',
															'ALENDRONATE SODIUM 70 MG TATEV TEVA USA',
															'TAB FOSAMAX ALENDRONATE SODIUM ',
															'ALENDRONATE SODIUM WATSON LABORATORIES',
															'ALENDRONATE SODIUM 91 37 MG MYLAN',
															'ALENDRONATE SODIUM 70 MG APOTEX USA INC',
															'ALENDRONATE SODIUM 70NG TEVA',
															'ALENDRONIC ACID ALENDRONATE SODIUM ',
															'ALENDRONATE SODIUM 35 MG TABLETS TEVA PHARMACEUTICALS',
															'ALENDRON BETA ALENDRONATE SODIUM ',
															'ALENDRONATE SODIUM ALENDRONATE SODIUM ',
															'ALENDRONATE SODIUM 70 MG NORTHSTAR LLC AUROBINDO',
															'ALENDRONATE SODIUM 70MG GENERIC',
															'ALENDRONATE SODIUM FOSAMAX ',
															'ALENDRONATE SODIUM 70 MG ARROW PHARM MALTA LIMITED',
															'ALENDRONATE SODIUM TABLETS USP 70MG MFR LABLE SUN PH',
															'FOSAMAX ALENDRONATE SODIUM ',
															'FOSAMAX ALENDRONATE SODIUM TABLET',
															'FOSAMAX ALENDRONATE SODIUM TABLET',
															'BENET RISEDRONATE SODIUM TABLET',
															'ACTONEL RISEDRONATE SODIUM TABLET UNKMG',
															'ACTONEL EC COMBI D RISEDRONATE SODIUM EDETATE DISODIUM CALCIUM CARBONATE VITAMIN D3 TABLET 35MG',
															'ACTONEL RISEDRONATE SODIUM TABLET 35MG',
															'ACTONEL RISEDRONATE SODIUM TABLET 2 5MG',
															'ATONEL RISEDRONATE SODIUM TABLET 75MG',
															'ACTONEL DR RISEDRONATE SODIUM EDETATE DISODIUM TABLET 35MG',
															'ACTONEL RISEDRONATE SODIUM TABLET 17 5MG',
															'ACTONEL RISEDRONATE SODIUM TABLET',
															'ACTONEL COMBI D RISEDRONATE SODIUM CALCIUM CARBONATE VITAMIN D3 EFFERVESCENT GRANULES 35MG',
															'ACTONEL RISEDRONATE SODIUM TABLET 75MG',
															'ACTONEL RISEDRONATE SODIUM TABLET 150MG',
															'RISEDRONATE',
															'RISEDRONATE SODIUM',
															'RISEDRONATE RISEDRONATE TABLET 35MG',
															'ACTONEL RISEDRONATE SODIUM TABLET 35MG',
															'ACTONEL RISEDRONATE SODIUM TABLET UNK MG',
															'RISEDRONATE SOD',
															'RISEDRONATE TEVA',
															'RISEDRONATE RISEDRONATE SODIUM UNKNOWN UNKUNK',
															'BENET RISEDRONATE SODIUM TABLET UNKMG',
															'RISEDRONATE SODIUM ',
															'RISEDRONATE SODIUM UNKNOWN ',
															'ACTONEL 35 MG PLUS CALCIUM D RISEDRONATE SODIUM CALCIUM CARBONATE VITAMIN D3 EFFERVESCENT GRANULES 35MG',
															'OPTINATE RISEDRONATE SODIUM TABLET UNKMG',
															'BENET RISEDRONATE SODIUM TABLET 17 5 MG',
															'RISEDRONATE SODIUM TABLETS USP',
															'BENET RISEDRONATE SODIUM TABLET UNKMG',
															'RISEDRONATE SODIUM 150 MG ACTAVIS',
															'APO RISEDRONATE',
															'BENET RISEDRONATE SODIUM TABLET 2 5MG',
															'TEVA RISEDRONATE',
															'NOVO RISEDRONATE',
															'RISEDRONATE SODIUM DELAYED RELEASE',
															'RISEDRONATE MYLAN 35 MG COMPRIM PELLICUL ',
															'RISEDRONATE SODIUM TABLETS USP',
															'RISEDRONATE SOD 150MG TABLETS',
															'RISEDRONATE 150 MG ACTAVIS',
															'RISEDRONATE 35MG',
															'RISEDRONATE TEVA 35 MG',
															'AURO RISEDRONATE',
															'RISEDRONATE SODIUM 150MG 150MG ACTAVIS',
															'RISEDRONATE SODIUM 150 MG 150 MG SUN PHARMACEUTICAL INDUSTRIES',
															'SODIUM RISEDRONATE HYDRATE',
															'RISEDRONATE SODIUM UNK',
															'RISEDRONATE RISEDRONATE SODIUM ',
															'BENET RISEDRONATE SODIUM TABLET 75 MG',
															'RISEDRONATE 35 MG',
															'RISEDRONATE NATRIUM',
															'RISEDRONATE FILM COATED TABLETS 35MG',
															'RISEDRONATE TAB 150 MG MFG',
															'RISEDRONATE SODIUM BP',
															'RISEDRONATE SODIUM FILM COATED',
															'IC RISEDRONATE SODIUM 150 MG TAB',
															'RISEDRONATE SODIUM 150MG SUBSTITUTE FOR ACTONEL 150MG TABLET',
															'RISEDRONATE 35',
															'RISEDRONATE SODIUM 35MG',
															'RISEDRONATE SODIUM TABLET USP 150 MG',
															'RISEDRONATE SODIUM BP RISEDRONATE SODIUM UNKNOWN',
															'RISEDRONATE MONOSODIQUE ANHYDRE',
															'RISEDRONATE SODIUM BP',
															'RISEDRONATE FILM COATED TABLET',
															'RISEDRONATE SODIUM DELAYED RELEASE TABLETS',
															'RISEDRONATE SODIUM TABLET USP 150MG',
															'RISEDRONATE SODIUM 150MG',
															'RISEDRONATE SODIUM 150 MG TAB',
															'RISEDRONATE TEVA 75 MG',
															'RISEDRONATE ARROW FILM COATED TABLET 75MG',
															'RISEDRONATE MONOSODIQUE HEMIPENTAHYDRATE',
															'RISEDRONATE SODIUM 150 MG',
															'RISEDRONATE S N 45053 GTIN 00360505316502',
															'RISEDRONATE ARROW 35 MG FILM COATED TABLETS',
															'RISEDRONATE SODIUM BP',
															'RISEDRONATE SODIUM 150MG TABLET GENERIC FOR ACTONEL',
															'RISEDRONATE SODIUM TABLET 17 5MG TEVA',
															'BENET RISEDRONATE SODIUM ',
															'RISEDRONATE SODIUM TABLETS',
															'RISEDRONATE SODIUM DR 35MG TAB TBD ',
															'RISEDRONATE SODIUM UNKNOWN',
															'RISEDRONATE TABLET',
															'RISEDRONATE SODIUM DELAYED RELEASE TABLETS 35 MG',
															'RISEDRONATE SODIUM 35 MG FILM COATED TABLETS',
															'RISEDRONATE MANUFACTURER UNKNOWN ',
															'RISEDRONATE NATRIUM AUROBINDO WEKELIJKS FILM COATED TABLETS 35MG',
															'RISEDRONATE SODIUM TABLET',
															'RISEDRONATE 35MG TABLET',
															'RISEDRONATE 150MG TAB FOR ACTONEL150MG TAB',
															'RISEDRONATE AUROBINDO 35MG',
															'RISEDRONATE MONOSODIQUE',
															'RISEDRONATE SODIUM TABLETS 150 MG',
															'RISEDRONATE 35 MG TABLET',
															'RISEDRONATE SODIUM 35 MG TABLET',
															'RISEDRONATE SODIUM 35MG TAB TBD ',
															'RISEDRONATE SODIUM DR 35MG',
															'RISEDRONATE SODIUM 5MG TAB TBD ',
															'RISEDRONATE SODIUM TEVA',
															'RISEDRONATE 35MG FILM COATED TABLETS',
															'ACTONEL CHRONOS RISEDRONATE SODIUM ',
															'RISEDRONATE TAB 35MG',
															'RISEDRONATE 5 MG TABLET',
															'RISEDRONATE AUROBINDO FILM COATED TABLET',
															'TEVA RISEDRONATE 35MG',
															'TEVA RISEDRONATE SODIUM',
															'RISEDRONATE SODIUM 150MG TAB',
															'RISEDRONATE 75MG',
															'BENET RISEDRONATE SODIUM TABLET 2 5 MG',
															'BENET RISEDRONATE SODIUM TABLET 2 5 MG',
															'BENET RISEDRONATE SODIUM TABLET 2 5 MG',
															'BENET RISEDRONATE SODIUM ',
															'ZOLEDRONATE VS RISEDRONATE',
															'BENET RISEDRONATE SODIUM TABLET 2 5MG',
															'BENET RISEDRONATE SODIUM TABLET 2 5MG',
															'BENET RISEDRONATE SODIUM TABLET 2 5 MG',
															'BENET RISEDRONATE SODIUM ',
															'BENET RISEDRONATE SODIUM ',
															'BENET RISEDRONATE SODIUM ',
															'ACTONEL RISEDRONATE SODUM TABLET 35MG',
															'BENE RISEDRONATE SODIUM TABLET 2 5MG',
															'RISEDRONATE RISEDRONATE SODIUM TABLET',
															'BENET RISEDRONATE SODIUM TABLET 2 5 MG',
															'BENET RISEDRONATE SODIUM ',
															'OPTINATE RISEDRONATE SODIUM ',
															'ACTONEL EINMAL WA CHENTLICH RISEDRONATE SODIUM TABLET 35MG',
															'ACTONEL RISEDRONATE SODIUIM TABLET 35MG',
															'RISEDRONATE LU 141370',
															'ACREL RISEDRONATE SODIUM 35 MG TABLET 35 MG',
															'BENET RISEDRONATE SODIUM ',
															'ACTOKIT RISEDRONATE SODIUIM 35 MG CALCIUM CARBONATE 1250 MG TABLET ',
															'OPTINATE RISEDRONATE SODIUM TABLET 35MG',
															'ACTONEL EINMAL W CHENTLICH RISEDRONATE SODIUM TABLET 35MG',
															'OPTINATE RISEDRONATE SODIUM TABLET 30MG',
															'OPTINATE RISEDRONATE SODIUM TABLET 35MG',
															'ACREL RISEDRONATE SODIUM 35 MG TABLET 35MG',
															'OPTINATE RISEDRONATE SODIUM ',
															'OPTINATE RISEDRONATE SODIUM TABLET',
															'RISEDRONATE RISEDRONATE SODIUM TABLET 30MG',
															'OPTINATE RISEDRONATE SODIUM TABLET 5MG',
															'RISEDRONATE RISEDRONATE SODIUM TABLET 17 5MG',
															'OPTINATE SEPTIMUM RISEDRONATE SODIUM ',
															'ACTONEL RISEDRONATES SODIUM TABLET UNKNOWNMG',
															'BENET RISEDRONATE SODIUM TABLET UNKNOWNMG',
															'ACTONEL WITH CALCIUM RISEDRONATE SODIUM 35 MG CALCIUM CARBONATE 1250',
															'ACTONEL PLUS CALCIUM D RISEDRONATE SODIUM 35 MG CALCIUM CARBONATE 250',
															'RISEDRONATE RISEDRONATE SODIUM ',
															'ACTONEL PLUS CALCIUM D RISEDRONATE SODIUM 35 MG CALCIUM CARBONATE 25',
															'RISEDRONATE SODIUM TABLET 35MG',
															'ACTONEL COMBI RISEDRONATE SODIUM 35 MG CALCIUM CARBONATE 1250 MG TA',
															'BENET RISEDRONATE SODIUM TABLET UNKNOWNMG',
															'ACREL RISEDRONATE SODIUM TABLET 35MG',
															'ACTONEL RISEDRONATE SOSIUM TABLET UNKNOWNMG',
															'ACTONEL COMBI RISEDRONATE SODIUM 35 MG CALCIUM CARBONATE 1250 MG TAB',
															'OPTINATE RISEDRONATE SODIUM TABLET 75MG',
															'ACREL RISEDRONATE SODIUM TABLET ',
															'ACTOKIT RISEDRONATE SODIUM 35 MG CALCIUM CARBONATE 1250 MG TABLET ',
															'RISEDRONATE SODIUM ACTONEL ',
															'OPTINATE SODIUM RISEDRONATE SODIUM ',
															'RISEDRONATE RISEDRONATE SODIUM TABLET UNKNOWN',
															'ACREL RISEDRONATE SODIUM TABLET 75MG',
															'ACTONEL 35MG PLUS CALCIUM RISEDRONATE SODIUM 35 MG CALCIUM CARBONATE',
															'BENET RISEDRONATE SODIUM TABLET 17 5 MG',
															'ACTONEL RISEDRONATE SOIDUM TABLET 35MG',
															'BENET RISEDRONATE SODIUM TABLET 17 5MG',
															'BENET RISEDRONATE SODIUM TABLET 17 5 MG',
															'RISEDRONATE RISEDRONATE SODIUM TABLET 35MG',
															'RISDERONATE RISEDRONATE SODUIM TABLET 2 5MG',
															'OPTINATE RISEDRONATE SODIUM TABLET 35MG',
															'ACTONEL EC COMBI RISEDRONATE SODIUM EDETATE DISODIUM CALCIUM CARBON',
															'ACTONELCOMBI RISEDRONATE SODIUM CALCIUM CARBONATE VITAMIN D3 EFFERVE',
															'ACTONEL RISEDRONATE SODIIUM TABLET UNKMG',
															'ACTONEL EC ONCE A WEEK RISEDRONATE SODIUM EDETATE DISODIUM TABLET 3',
															'BENEL RISEDRONATE SODIUM TABLET 2 5MG',
															'ACTONEL RISEDRONATE SODIUM TABLET 5MG',
															'ATELVIA RISEDRONATE SODIUM EDETATE DISODIUM TABLET 35MG',
															'ACTONEL EINMAL WOCHENTLICH 35 MG RISEDRONATE SODIUM TABLET 35MG',
															'RISEDRONATE UNKNOWN ',
															'ACTONEL RISEDRONATE SODIUM TABLETS 150MG',
															'ACTONEL RISEDRONATE SODIUM TABLET 150 MG',
															'ACTONEL RISEDRONATE SODIUM TABLET 150MG',
															'ACTONEL RISEDRONATE SODIUM TABLET 35 MG',
															'BENET RISEDRONATE SODIUM TABLET',
															'ACTONEL RISEDRONATE SODIUM TABLET UNKMG',
															'ACTONEL EC COMBI D RISEDRONATE SODIUM EDETATE DISODIUM CALCIUM CARBONATE VITAMIN D3 TABLET 35MG',
															'ACTONEL RISEDRONATE SODIUM TABLET 35MG',
															'ACTONEL RISEDRONATE SODIUM TABLET 2 5MG',
															'ATONEL RISEDRONATE SODIUM TABLET 75MG',
															'ACTONEL DR RISEDRONATE SODIUM EDETATE DISODIUM TABLET 35MG',
															'ACTONEL RISEDRONATE SODIUM TABLET 17 5MG',
															'ACTONEL RISEDRONATE SODIUM TABLET',
															'ACTONEL COMBI D RISEDRONATE SODIUM CALCIUM CARBONATE VITAMIN D3 EFFERVESCENT GRANULES 35MG',
															'ACTONEL RISEDRONATE SODIUM TABLET 75MG',
															'ACTONEL RISEDRONATE SODIUM TABLET 150MG',
															'RISEDRONATE SODIUM',
															'ACTONEL RISEDRONATE SODIUM TABLET 35MG',
															'ACTONEL RISEDRONATE SODIUM TABLET UNK MG',
															'RISEDRONATE RISEDRONATE SODIUM UNKNOWN UNKUNK',
															'BENET RISEDRONATE SODIUM TABLET UNKMG',
															'RISEDRONATE SODIUM ',
															'RISEDRONATE SODIUM UNKNOWN ',
															'ACTONEL 35 MG PLUS CALCIUM D RISEDRONATE SODIUM CALCIUM CARBONATE VITAMIN D3 EFFERVESCENT GRANULES 35MG',
															'OPTINATE RISEDRONATE SODIUM TABLET UNKMG',
															'BENET RISEDRONATE SODIUM TABLET 17 5 MG',
															'RISEDRONATE SODIUM TABLETS USP',
															'BENET RISEDRONATE SODIUM TABLET UNKMG',
															'RISEDRONATE SODIUM 150 MG ACTAVIS',
															'BENET RISEDRONATE SODIUM TABLET 2 5MG',
															'RISEDRONATE SODIUM DELAYED RELEASE',
															'RISEDRONATE SODIUM TABLETS USP',
															'RISEDRONATE SODIUM 150MG 150MG ACTAVIS',
															'RISEDRONATE SODIUM 150 MG 150 MG SUN PHARMACEUTICAL INDUSTRIES',
															'RISEDRONATE SODIUM UNK',
															'RISEDRONATE RISEDRONATE SODIUM ',
															'BENET RISEDRONATE SODIUM TABLET 75 MG',
															'RISEDRONATE SODIUM BP',
															'RISEDRONATE SODIUM FILM COATED',
															'IC RISEDRONATE SODIUM 150 MG TAB',
															'RISEDRONATE SODIUM 150MG SUBSTITUTE FOR ACTONEL 150MG TABLET',
															'RISEDRONATE SODIUM 35MG',
															'RISEDRONATE SODIUM TABLET USP 150 MG',
															'RISEDRONATE SODIUM BP RISEDRONATE SODIUM UNKNOWN',
															'RISEDRONATE SODIUM BP',
															'RISEDRONATE SODIUM DELAYED RELEASE TABLETS',
															'RISEDRONATE SODIUM TABLET USP 150MG',
															'RISEDRONATE SODIUM 150MG',
															'RISEDRONATE SODIUM 150 MG TAB',
															'RISEDRONATE SODIUM 150 MG',
															'RISEDRONATE SODIUM BP',
															'RISEDRONATE SODIUM 150MG TABLET GENERIC FOR ACTONEL',
															'RISEDRONATE SODIUM TABLET 17 5MG TEVA',
															'BENET RISEDRONATE SODIUM ',
															'RISEDRONATE SODIUM TABLETS',
															'RISEDRONATE SODIUM DR 35MG TAB TBD ',
															'RISEDRONATE SODIUM UNKNOWN',
															'RISEDRONATE SODIUM DELAYED RELEASE TABLETS 35 MG',
															'RISEDRONATE SODIUM 35 MG FILM COATED TABLETS',
															'RISEDRONATE SODIUM TABLET',
															'RISEDRONATE SODIUM TABLETS 150 MG',
															'RISEDRONATE SODIUM 35 MG TABLET',
															'RISEDRONATE SODIUM 35MG TAB TBD ',
															'RISEDRONATE SODIUM DR 35MG',
															'RISEDRONATE SODIUM 5MG TAB TBD ',
															'RISEDRONATE SODIUM TEVA',
															'ACTONEL CHRONOS RISEDRONATE SODIUM ',
															'TEVA RISEDRONATE SODIUM',
															'RISEDRONATE SODIUM 150MG TAB',
															'BENET RISEDRONATE SODIUM TABLET 2 5 MG',
															'BENET RISEDRONATE SODIUM TABLET 2 5 MG',
															'BENET RISEDRONATE SODIUM TABLET 2 5 MG',
															'BENET RISEDRONATE SODIUM ',
															'BENET RISEDRONATE SODIUM TABLET 2 5MG',
															'BENET RISEDRONATE SODIUM TABLET 2 5MG',
															'BENET RISEDRONATE SODIUM TABLET 2 5 MG',
															'BENET RISEDRONATE SODIUM ',
															'BENET RISEDRONATE SODIUM ',
															'BENET RISEDRONATE SODIUM ',
															'BENE RISEDRONATE SODIUM TABLET 2 5MG',
															'RISEDRONATE RISEDRONATE SODIUM TABLET',
															'BENET RISEDRONATE SODIUM TABLET 2 5 MG',
															'BENET RISEDRONATE SODIUM ',
															'OPTINATE RISEDRONATE SODIUM ',
															'ACTONEL EINMAL WA CHENTLICH RISEDRONATE SODIUM TABLET 35MG',
															'ACREL RISEDRONATE SODIUM 35 MG TABLET 35 MG',
															'BENET RISEDRONATE SODIUM ',
															'OPTINATE RISEDRONATE SODIUM TABLET 35MG',
															'ACTONEL EINMAL W CHENTLICH RISEDRONATE SODIUM TABLET 35MG',
															'OPTINATE RISEDRONATE SODIUM TABLET 30MG',
															'OPTINATE RISEDRONATE SODIUM TABLET 35MG',
															'ACREL RISEDRONATE SODIUM 35 MG TABLET 35MG',
															'OPTINATE RISEDRONATE SODIUM ',
															'OPTINATE RISEDRONATE SODIUM TABLET',
															'RISEDRONATE RISEDRONATE SODIUM TABLET 30MG',
															'OPTINATE RISEDRONATE SODIUM TABLET 5MG',
															'RISEDRONATE RISEDRONATE SODIUM TABLET 17 5MG',
															'OPTINATE SEPTIMUM RISEDRONATE SODIUM ',
															'BENET RISEDRONATE SODIUM TABLET UNKNOWNMG',
															'ACTONEL WITH CALCIUM RISEDRONATE SODIUM 35 MG CALCIUM CARBONATE 1250',
															'ACTONEL PLUS CALCIUM D RISEDRONATE SODIUM 35 MG CALCIUM CARBONATE 250',
															'RISEDRONATE RISEDRONATE SODIUM ',
															'ACTONEL PLUS CALCIUM D RISEDRONATE SODIUM 35 MG CALCIUM CARBONATE 25',
															'RISEDRONATE SODIUM TABLET 35MG',
															'ACTONEL COMBI RISEDRONATE SODIUM 35 MG CALCIUM CARBONATE 1250 MG TA',
															'BENET RISEDRONATE SODIUM TABLET UNKNOWNMG',
															'ACREL RISEDRONATE SODIUM TABLET 35MG',
															'ACTONEL COMBI RISEDRONATE SODIUM 35 MG CALCIUM CARBONATE 1250 MG TAB',
															'OPTINATE RISEDRONATE SODIUM TABLET 75MG',
															'ACREL RISEDRONATE SODIUM TABLET ',
															'ACTOKIT RISEDRONATE SODIUM 35 MG CALCIUM CARBONATE 1250 MG TABLET ',
															'RISEDRONATE SODIUM ACTONEL ',
															'OPTINATE SODIUM RISEDRONATE SODIUM ',
															'RISEDRONATE RISEDRONATE SODIUM TABLET UNKNOWN',
															'ACREL RISEDRONATE SODIUM TABLET 75MG',
															'ACTONEL 35MG PLUS CALCIUM RISEDRONATE SODIUM 35 MG CALCIUM CARBONATE',
															'BENET RISEDRONATE SODIUM TABLET 17 5 MG',
															'BENET RISEDRONATE SODIUM TABLET 17 5MG',
															'BENET RISEDRONATE SODIUM TABLET 17 5 MG',
															'RISEDRONATE RISEDRONATE SODIUM TABLET 35MG',
															'OPTINATE RISEDRONATE SODIUM TABLET 35MG',
															'ACTONEL EC COMBI RISEDRONATE SODIUM EDETATE DISODIUM CALCIUM CARBON',
															'ACTONELCOMBI RISEDRONATE SODIUM CALCIUM CARBONATE VITAMIN D3 EFFERVE',
															'ACTONEL EC ONCE A WEEK RISEDRONATE SODIUM EDETATE DISODIUM TABLET 3',
															'BENEL RISEDRONATE SODIUM TABLET 2 5MG',
															'ACTONEL RISEDRONATE SODIUM TABLET 5MG',
															'ATELVIA RISEDRONATE SODIUM EDETATE DISODIUM TABLET 35MG',
															'ACTONEL EINMAL WOCHENTLICH 35 MG RISEDRONATE SODIUM TABLET 35MG',
															'ACTONEL RISEDRONATE SODIUM TABLETS 150MG',
															'ACTONEL RISEDRONATE SODIUM TABLET 150 MG',
															'ACTONEL RISEDRONATE SODIUM TABLET 150MG',
															'ACTONEL RISEDRONATE SODIUM TABLET 35 MG',
															'ACTONEL',
															'ACTONEL RISEDRONATE SODIUM TABLET UNKMG',
															'ACTONEL EC COMBI D RISEDRONATE SODIUM EDETATE DISODIUM CALCIUM CARBONATE VITAMIN D3 TABLET 35MG',
															'ACTONEL RISEDRONATE SODIUM TABLET 35MG',
															'ACTONEL 40 70 MG MERCK',
															'ACTONEL RISEDRONATE SODIUM TABLET 2 5MG',
															'ACTONEL DR RISEDRONATE SODIUM EDETATE DISODIUM TABLET 35MG',
															'ACTONEL RISEDRONATE SODIUM TABLET 17 5MG',
															'ACTONEL RISEDRONATE SODIUM TABLET',
															'ACTONEL COMBI D RISEDRONATE SODIUM CALCIUM CARBONATE VITAMIN D3 EFFERVESCENT GRANULES 35MG',
															'ACTONEL RISEDRONATE SODIUM TABLET 75MG',
															'ACTONEL RISEDRONATE SODIUM TABLET 150MG',
															'ACTONEL RISEDRONATE SODIUM TABLET 35MG',
															'ACTONEL RISEDRONATE SODIUM TABLET UNK MG',
															'ACTONEL 35 MG PLUS CALCIUM D RISEDRONATE SODIUM CALCIUM CARBONATE VITAMIN D3 EFFERVESCENT GRANULES 35MG',
															'ACTONEL EINMAL WOECHENTLICH 35 MG TBL ',
															'RISEDRONATE SODIUM 150MG SUBSTITUTE FOR ACTONEL 150MG TABLET',
															'RISEDRONATE SODIUM 150MG TABLET GENERIC FOR ACTONEL',
															'ACTONEL RISEDRONIC ACID ',
															'RISEDRONATE 150MG TAB FOR ACTONEL150MG TAB',
															'ACTONEL CHRONOS',
															'ACTONEL CHRONOS RISEDRONATE SODIUM ',
															'ACTONEL RISEDRONATE SODUM TABLET 35MG',
															'ACTONEL EINMAL WA CHENTLICH RISEDRONATE SODIUM TABLET 35MG',
															'ACTONEL RISEDRONATE SODIUIM TABLET 35MG',
															'ACTONEL EINMAL W CHENTLICH RISEDRONATE SODIUM TABLET 35MG',
															'ACTONEL WITH CALCIUM COPACKAGED ',
															'ACTONEL RISDRONAE SODIUM TABLET 35MG',
															'ACTONEL RISEDRONATES SODIUM TABLET UNKNOWNMG',
															'GENERIC ACTONEL 10 MG',
															'ACTONEL WITH CALCIUM RISEDRONATE SODIUM 35 MG CALCIUM CARBONATE 1250',
															'ACTONEL PLUS CALCIUM D RISEDRONATE SODIUM 35 MG CALCIUM CARBONATE 250',
															'ACTONEL PLUS CALCIUM D RISEDRONATE SODIUM 35 MG CALCIUM CARBONATE 25',
															'ACTONEL COMBI RISEDRONATE SODIUM 35 MG CALCIUM CARBONATE 1250 MG TA',
															'ACTONEL SACHET KIT RISEDROANTE SODIUM 35 MG CALCIUM CARBONATE 2500 M',
															'ACTONEL RISEDRONATE SOSIUM TABLET UNKNOWNMG',
															'ACTONEL COMBI RISEDRONATE SODIUM 35 MG CALCIUM CARBONATE 1250 MG TAB',
															'RISEDRONATE SODIUM ACTONEL ',
															'ACTONEL THERAPY',
															'ACTONEL 35MG PLUS CALCIUM RISEDRONATE SODIUM 35 MG CALCIUM CARBONATE',
															'ACTONEL RISEDRONATE SOIDUM TABLET 35MG',
															'ACTONEL 35 MG PROCTOR GAMBLE PHAR',
															'ACTONEL EC COMBI RISEDRONATE SODIUM EDETATE DISODIUM CALCIUM CARBON',
															'ACTONELCOMBI RISEDRONATE SODIUM CALCIUM CARBONATE VITAMIN D3 EFFERVE',
															'ACTONEL RISEDRONATE SODIIUM TABLET UNKMG',
															'ACTONEL EC ONCE A WEEK RISEDRONATE SODIUM EDETATE DISODIUM TABLET 3',
															'ACTONEL RISEDRONATE SODIUM TABLET 5MG',
															'ACTONEL EINMAL WOCHENTLICH 35 MG RISEDRONATE SODIUM TABLET 35MG',
															'ACTONEL RISEDRONATE SODIUM TABLETS 150MG',
															'ACTONEL RISEDRONATE SODIUM TABLET 150 MG',
															'ACTONEL RISEDRONATE SODIUM TABLET 150MG',
															'ACTONEL RISEDRONATE SODIUM TABLET 35 MG',
															'ACTONEL 35MG WARNER CHILCOTT',
															'BENET RISEDRONATE SODIUM TABLET',
															'ACTONEL RISEDRONATE SODIUM TABLET UNKMG',
															'ACTONEL EC COMBI D RISEDRONATE SODIUM EDETATE DISODIUM CALCIUM CARBONATE VITAMIN D3 TABLET 35MG',
															'ACTONEL RISEDRONATE SODIUM TABLET 35MG',
															'ACTONEL RISEDRONATE SODIUM TABLET 2 5MG',
															'ATONEL RISEDRONATE SODIUM TABLET 75MG',
															'ACTONEL DR RISEDRONATE SODIUM EDETATE DISODIUM TABLET 35MG',
															'ACTONEL RISEDRONATE SODIUM TABLET 17 5MG',
															'ACTONEL RISEDRONATE SODIUM TABLET',
															'ACTONEL COMBI D RISEDRONATE SODIUM CALCIUM CARBONATE VITAMIN D3 EFFERVESCENT GRANULES 35MG',
															'ACTONEL RISEDRONATE SODIUM TABLET 75MG',
															'ACTONEL RISEDRONATE SODIUM TABLET 150MG',
															'RISEDRONATE',
															'RISEDRONATE SODIUM',
															'RISEDRONATE RISEDRONATE TABLET 35MG',
															'ACTONEL RISEDRONATE SODIUM TABLET 35MG',
															'ACTONEL RISEDRONATE SODIUM TABLET UNK MG',
															'RISEDRONATE SOD',
															'RISEDRONATE TEVA',
															'RISEDRONATE RISEDRONATE SODIUM UNKNOWN UNKUNK',
															'BENET RISEDRONATE SODIUM TABLET UNKMG',
															'RISEDRONATE SODIUM ',
															'RISEDRONATE SODIUM UNKNOWN ',
															'ACTONEL 35 MG PLUS CALCIUM D RISEDRONATE SODIUM CALCIUM CARBONATE VITAMIN D3 EFFERVESCENT GRANULES 35MG',
															'OPTINATE RISEDRONATE SODIUM TABLET UNKMG',
															'BENET RISEDRONATE SODIUM TABLET 17 5 MG',
															'RISEDRONATE SODIUM TABLETS USP',
															'BENET RISEDRONATE SODIUM TABLET UNKMG',
															'RISEDRONATE SODIUM 150 MG ACTAVIS',
															'APO RISEDRONATE',
															'BENET RISEDRONATE SODIUM TABLET 2 5MG',
															'TEVA RISEDRONATE',
															'NOVO RISEDRONATE',
															'RISEDRONATE SODIUM DELAYED RELEASE',
															'RISEDRONATE MYLAN 35 MG COMPRIM PELLICUL ',
															'RISEDRONATE SODIUM TABLETS USP',
															'RISEDRONATE SOD 150MG TABLETS',
															'RISEDRONATE 150 MG ACTAVIS',
															'RISEDRONATE 35MG',
															'RISEDRONATE TEVA 35 MG',
															'AURO RISEDRONATE',
															'RISEDRONATE SODIUM 150MG 150MG ACTAVIS',
															'RISEDRONATE SODIUM 150 MG 150 MG SUN PHARMACEUTICAL INDUSTRIES',
															'SODIUM RISEDRONATE HYDRATE',
															'RISEDRONATE SODIUM UNK',
															'RISEDRONATE RISEDRONATE SODIUM ',
															'BENET RISEDRONATE SODIUM TABLET 75 MG',
															'RISEDRONATE 35 MG',
															'RISEDRONATE NATRIUM',
															'RISEDRONATE FILM COATED TABLETS 35MG',
															'RISEDRONATE TAB 150 MG MFG',
															'RISEDRONATE SODIUM BP',
															'RISEDRONATE SODIUM FILM COATED',
															'IC RISEDRONATE SODIUM 150 MG TAB',
															'RISEDRONATE SODIUM 150MG SUBSTITUTE FOR ACTONEL 150MG TABLET',
															'RISEDRONATE 35',
															'RISEDRONATE SODIUM 35MG',
															'RISEDRONATE SODIUM TABLET USP 150 MG',
															'RISEDRONATE SODIUM BP RISEDRONATE SODIUM UNKNOWN',
															'RISEDRONATE MONOSODIQUE ANHYDRE',
															'RISEDRONATE SODIUM BP',
															'RISEDRONATE FILM COATED TABLET',
															'RISEDRONATE SODIUM DELAYED RELEASE TABLETS',
															'RISEDRONATE SODIUM TABLET USP 150MG',
															'RISEDRONATE SODIUM 150MG',
															'RISEDRONATE SODIUM 150 MG TAB',
															'RISEDRONATE TEVA 75 MG',
															'RISEDRONATE ARROW FILM COATED TABLET 75MG',
															'RISEDRONATE MONOSODIQUE HEMIPENTAHYDRATE',
															'RISEDRONATE SODIUM 150 MG',
															'RISEDRONATE S N 45053 GTIN 00360505316502',
															'RISEDRONATE ARROW 35 MG FILM COATED TABLETS',
															'RISEDRONATE SODIUM BP',
															'RISEDRONATE SODIUM 150MG TABLET GENERIC FOR ACTONEL',
															'RISEDRONATE SODIUM TABLET 17 5MG TEVA',
															'BENET RISEDRONATE SODIUM ',
															'RISEDRONATE SODIUM TABLETS',
															'RISEDRONATE SODIUM DR 35MG TAB TBD ',
															'RISEDRONATE SODIUM UNKNOWN',
															'RISEDRONATE TABLET',
															'RISEDRONATE SODIUM DELAYED RELEASE TABLETS 35 MG',
															'RISEDRONATE SODIUM 35 MG FILM COATED TABLETS',
															'RISEDRONATE MANUFACTURER UNKNOWN ',
															'RISEDRONATE NATRIUM AUROBINDO WEKELIJKS FILM COATED TABLETS 35MG',
															'RISEDRONATE SODIUM TABLET',
															'RISEDRONATE 35MG TABLET',
															'RISEDRONATE 150MG TAB FOR ACTONEL150MG TAB',
															'RISEDRONATE AUROBINDO 35MG',
															'RISEDRONATE MONOSODIQUE',
															'RISEDRONATE SODIUM TABLETS 150 MG',
															'RISEDRONATE 35 MG TABLET',
															'RISEDRONATE SODIUM 35 MG TABLET',
															'RISEDRONATE SODIUM 35MG TAB TBD ',
															'RISEDRONATE SODIUM DR 35MG',
															'RISEDRONATE SODIUM 5MG TAB TBD ',
															'RISEDRONATE SODIUM TEVA',
															'RISEDRONATE 35MG FILM COATED TABLETS',
															'ACTONEL CHRONOS RISEDRONATE SODIUM ',
															'RISEDRONATE TAB 35MG',
															'RISEDRONATE 5 MG TABLET',
															'RISEDRONATE AUROBINDO FILM COATED TABLET',
															'TEVA RISEDRONATE 35MG',
															'TEVA RISEDRONATE SODIUM',
															'RISEDRONATE SODIUM 150MG TAB',
															'RISEDRONATE 75MG',
															'BENET RISEDRONATE SODIUM TABLET 2 5 MG',
															'BENET RISEDRONATE SODIUM TABLET 2 5 MG',
															'BENET RISEDRONATE SODIUM TABLET 2 5 MG',
															'BENET RISEDRONATE SODIUM ',
															'ZOLEDRONATE VS RISEDRONATE',
															'BENET RISEDRONATE SODIUM TABLET 2 5MG',
															'BENET RISEDRONATE SODIUM TABLET 2 5MG',
															'BENET RISEDRONATE SODIUM TABLET 2 5 MG',
															'BENET RISEDRONATE SODIUM ',
															'BENET RISEDRONATE SODIUM ',
															'BENET RISEDRONATE SODIUM ',
															'ACTONEL RISEDRONATE SODUM TABLET 35MG',
															'BENE RISEDRONATE SODIUM TABLET 2 5MG',
															'RISEDRONATE RISEDRONATE SODIUM TABLET',
															'BENET RISEDRONATE SODIUM TABLET 2 5 MG',
															'BENET RISEDRONATE SODIUM ',
															'OPTINATE RISEDRONATE SODIUM ',
															'ACTONEL EINMAL WA CHENTLICH RISEDRONATE SODIUM TABLET 35MG',
															'ACTONEL RISEDRONATE SODIUIM TABLET 35MG',
															'RISEDRONATE LU 141370',
															'ACREL RISEDRONATE SODIUM 35 MG TABLET 35 MG',
															'BENET RISEDRONATE SODIUM ',
															'ACTOKIT RISEDRONATE SODIUIM 35 MG CALCIUM CARBONATE 1250 MG TABLET ',
															'OPTINATE RISEDRONATE SODIUM TABLET 35MG',
															'ACTONEL EINMAL W CHENTLICH RISEDRONATE SODIUM TABLET 35MG',
															'OPTINATE RISEDRONATE SODIUM TABLET 30MG',
															'OPTINATE RISEDRONATE SODIUM TABLET 35MG',
															'ACREL RISEDRONATE SODIUM 35 MG TABLET 35MG',
															'OPTINATE RISEDRONATE SODIUM ',
															'OPTINATE RISEDRONATE SODIUM TABLET',
															'RISEDRONATE RISEDRONATE SODIUM TABLET 30MG',
															'OPTINATE RISEDRONATE SODIUM TABLET 5MG',
															'RISEDRONATE RISEDRONATE SODIUM TABLET 17 5MG',
															'OPTINATE SEPTIMUM RISEDRONATE SODIUM ',
															'ACTONEL RISEDRONATES SODIUM TABLET UNKNOWNMG',
															'BENET RISEDRONATE SODIUM TABLET UNKNOWNMG',
															'ACTONEL WITH CALCIUM RISEDRONATE SODIUM 35 MG CALCIUM CARBONATE 1250',
															'ACTONEL PLUS CALCIUM D RISEDRONATE SODIUM 35 MG CALCIUM CARBONATE 250',
															'RISEDRONATE RISEDRONATE SODIUM ',
															'ACTONEL PLUS CALCIUM D RISEDRONATE SODIUM 35 MG CALCIUM CARBONATE 25',
															'RISEDRONATE SODIUM TABLET 35MG',
															'ACTONEL COMBI RISEDRONATE SODIUM 35 MG CALCIUM CARBONATE 1250 MG TA',
															'BENET RISEDRONATE SODIUM TABLET UNKNOWNMG',
															'ACREL RISEDRONATE SODIUM TABLET 35MG',
															'ACTONEL RISEDRONATE SOSIUM TABLET UNKNOWNMG',
															'ACTONEL COMBI RISEDRONATE SODIUM 35 MG CALCIUM CARBONATE 1250 MG TAB',
															'OPTINATE RISEDRONATE SODIUM TABLET 75MG',
															'ACREL RISEDRONATE SODIUM TABLET ',
															'ACTOKIT RISEDRONATE SODIUM 35 MG CALCIUM CARBONATE 1250 MG TABLET ',
															'RISEDRONATE SODIUM ACTONEL ',
															'OPTINATE SODIUM RISEDRONATE SODIUM ',
															'RISEDRONATE RISEDRONATE SODIUM TABLET UNKNOWN',
															'ACREL RISEDRONATE SODIUM TABLET 75MG',
															'ACTONEL 35MG PLUS CALCIUM RISEDRONATE SODIUM 35 MG CALCIUM CARBONATE',
															'BENET RISEDRONATE SODIUM TABLET 17 5 MG',
															'ACTONEL RISEDRONATE SOIDUM TABLET 35MG',
															'BENET RISEDRONATE SODIUM TABLET 17 5MG',
															'BENET RISEDRONATE SODIUM TABLET 17 5 MG',
															'RISEDRONATE RISEDRONATE SODIUM TABLET 35MG',
															'RISDERONATE RISEDRONATE SODUIM TABLET 2 5MG',
															'OPTINATE RISEDRONATE SODIUM TABLET 35MG',
															'ACTONEL EC COMBI RISEDRONATE SODIUM EDETATE DISODIUM CALCIUM CARBON',
															'ACTONELCOMBI RISEDRONATE SODIUM CALCIUM CARBONATE VITAMIN D3 EFFERVE',
															'ACTONEL RISEDRONATE SODIIUM TABLET UNKMG',
															'ACTONEL EC ONCE A WEEK RISEDRONATE SODIUM EDETATE DISODIUM TABLET 3',
															'BENEL RISEDRONATE SODIUM TABLET 2 5MG',
															'ACTONEL RISEDRONATE SODIUM TABLET 5MG',
															'ATELVIA RISEDRONATE SODIUM EDETATE DISODIUM TABLET 35MG',
															'ACTONEL EINMAL WOCHENTLICH 35 MG RISEDRONATE SODIUM TABLET 35MG',
															'RISEDRONATE UNKNOWN ',
															'ACTONEL RISEDRONATE SODIUM TABLETS 150MG',
															'ACTONEL RISEDRONATE SODIUM TABLET 150 MG',
															'ACTONEL RISEDRONATE SODIUM TABLET 150MG',
															'ACTONEL RISEDRONATE SODIUM TABLET 35 MG',
															'ATELVIA',
															'ATELVIA 35 MG WARNER CHILCOTT',
															'ATELVIA 35 MG WARNER CHILCOTT',
															'ATELVIA RISEDRONATE SODIUM EDETATE DISODIUM TABLET 35MG',
															'ATELVIA 35MG WARNERCHILCOTT',
															'RISEDRONIC ACID',
															'RISEDRONIC ACID BP',
															'TEVA RISEDRONIC ACID',
															'RISEDRONINEZUUR FILMOMHULDE TABLET 35 MG MILLIGRAM RISEDRONIC ACID ',
															'ACTONEL RISEDRONIC ACID ',
															'PAMIDRONATE',
															'PAMIDRONATE DE SODIUM RATIOPHARM 3MG ML',
															'PAMIDRONATE DE SODIUM TEVA 3 MG ML',
															'SODIUM PAMIDRONATE TEVA',
															'PAMIDRONATE DISODIUM ',
															'PAMIDRONATE DISODIUM INJECTION',
															'PAMIDRONATE MANUFACTURER UNKNOWN ',
															'PAMIDRONATE DISODIUM INJECTION 0745 01 ',
															'PAMIDRONATE DE SODIUM',
															'SODIUM PAMIDRONATE RATIOPHARM',
															'DISODIUM PAMIDRONATE',
															'PAMIDRONATE DISODIUM ANHYDROUS',
															'PAMIDRONATE DISODIUM',
															'PAMIDRONATE DE SODIUM HOSPIRA',
															'PAMIDRONATE INJ 90 10ML',
															'ARIDIA PAMIDRONATE',
															'PAMIDRONATE SODIUM',
															'PAMIDRONATE INJ 30MG 10ML BEN VENUE LABS',
															'PAMIDRONATE 90 MG 10 ML',
															'PAMIDRONATE DISODIUM INJECTION PAMIDRONATE DISODIUM ',
															'PAMIDRONATE 90MG LYO BEN VENUE LABS',
															'PAMIDRONATE ACID',
															'PAMIDRONATE 30MG',
															'PAMIDRONATE 90MG 10ML GENSIA SICOR PHARMACEUTICALS',
															'PAMIDRONATE 3 MG ML 10 ML BEDFORD LABS',
															'PAMIDRONATE 30MG BEDFORD',
															'PAMIDRONATE NGX PAMIDRONATE ',
															'PAMIDRONATE NGX PAMIDRONATE ',
															'PAMIDRONATE DISODIUM FOR INJ 30MG',
															'PAMIDRONATE IV',
															'PAMIDRONATE DISODIUM PAMIDRONIC ACID ',
															'PAMISOL DISODIUM PAMIDRONATE 15MG 5ML INJECTION VIAL DISODIUM PAMIDRO',
															'PAMIDRONATE 30 MG IV POWDER FOR INJECTION TEVA',
															'PAMIDRONATE DISODIUM 3 MG ML AND 9 MG ML PAMIDRONIC ACID ',
															'PAMIDRONATE DISODIUM 3 MG ML AND 9 MG ML PAMIDRONATE ACID ',
															'PAMIDRONATE DISODIUM 3 MG ML AND 9 MG ML PAMIDRONATE SODIUM ',
															'PAMIDRONATE DISODIUM 3 MG ML AND 9 MG ML PAMIDRONIC ACID ',
															'PAMIDRONATE DISODIUM FOR INJ 30MG BEDFORD LABS INC ',
															'AREDIA DISODIUM PAMIDRONATE SOLUTION FOR INFUSION',
															'PAMIDRONATE MANUFACTURER UNKNOWN PAMIDRONATE DISODIUM PAMIDRONATE',
															'AREDIA DISODIUM PAMIDRONATE SOLUTION FOR INJECTION',
															'PAMIDRONATE',
															'PAMIDRONATE DE SODIUM RATIOPHARM 3MG ML',
															'PAMIDRONATE DE SODIUM TEVA 3 MG ML',
															'SODIUM PAMIDRONATE TEVA',
															'PAMIDRONATE DISODIUM ',
															'PAMIDRONATE DISODIUM INJECTION',
															'PAMIDRONATE MANUFACTURER UNKNOWN ',
															'PAMIDRONATE DISODIUM INJECTION 0745 01 ',
															'PAMIDRONATE DE SODIUM',
															'SODIUM PAMIDRONATE RATIOPHARM',
															'DISODIUM PAMIDRONATE',
															'PAMIDRONATE DISODIUM ANHYDROUS',
															'PAMIDRONATE DISODIUM',
															'PAMIDRONATE DE SODIUM HOSPIRA',
															'PAMIDRONATE INJ 90 10ML',
															'ARIDIA PAMIDRONATE',
															'PAMIDRONATE SODIUM',
															'PAMIDRONATE INJ 30MG 10ML BEN VENUE LABS',
															'PAMIDRONATE 90 MG 10 ML',
															'PAMIDRONATE DISODIUM INJECTION PAMIDRONATE DISODIUM ',
															'PAMIDRONATE 90MG LYO BEN VENUE LABS',
															'PAMIDRONATE ACID',
															'PAMIDRONATE 30MG',
															'PAMIDRONATE 90MG 10ML GENSIA SICOR PHARMACEUTICALS',
															'PAMIDRONATE 3 MG ML 10 ML BEDFORD LABS',
															'PAMIDRONATE 30MG BEDFORD',
															'PAMIDRONATE NGX PAMIDRONATE ',
															'PAMIDRONATE NGX PAMIDRONATE ',
															'PAMIDRONATE DISODIUM FOR INJ 30MG',
															'PAMIDRONATE IV',
															'PAMIDRONATE DISODIUM PAMIDRONIC ACID ',
															'PAMISOL DISODIUM PAMIDRONATE 15MG 5ML INJECTION VIAL DISODIUM PAMIDRO',
															'PAMIDRONATE 30 MG IV POWDER FOR INJECTION TEVA',
															'PAMIDRONATE DISODIUM 3 MG ML AND 9 MG ML PAMIDRONIC ACID ',
															'PAMIDRONATE DISODIUM 3 MG ML AND 9 MG ML PAMIDRONATE ACID ',
															'PAMIDRONATE DISODIUM 3 MG ML AND 9 MG ML PAMIDRONATE SODIUM ',
															'PAMIDRONATE DISODIUM 3 MG ML AND 9 MG ML PAMIDRONIC ACID ',
															'PAMIDRONATE DISODIUM FOR INJ 30MG BEDFORD LABS INC ',
															'AREDIA DISODIUM PAMIDRONATE SOLUTION FOR INFUSION',
															'PAMIDRONATE MANUFACTURER UNKNOWN PAMIDRONATE DISODIUM PAMIDRONATE',
															'AREDIA DISODIUM PAMIDRONATE SOLUTION FOR INJECTION',
															'AREDIA',
															'ZOLEDRONATE VS AREDIA',
															'AREDIA DISODIUM PAMIDRONATE SOLUTION FOR INFUSION',
															'AREDIA DISODIUM PAMIDRONATE SOLUTION FOR INJECTION',
															'PAMIDRONIC ACID',
															' PAMIDRONIC ACID ',
															'PAMIDRONAT PAMIDRONIC ACID ',
															'PAMISOL 3 MG ML PAMIDRONIC ACID ',
															'PAMIDRONATE DISODIUM PAMIDRONIC ACID ',
															'PAMIDRONATE DISODIUM 3 MG ML AND 9 MG ML PAMIDRONIC ACID ',
															'PAMIDRONATE DISODIUM 3 MG ML AND 9 MG ML PAMIDRONIC ACID ',
															'IBANDRONATE SODIUM',
															'IBANDRONATE SODIUM TABLETS 150 MG',
															'IBANDRONATE SODIUM TABLETS',
															'IBANDRONATE SODIUM 150 MG MYLAN',
															'IBANDRONATE',
															'IBANDRONATE SODIUM ',
															'IBANDRONATE NO PREF NAME',
															'IBANDRONATE WATSON LABORATORIES ',
															'IDENA IBANDRONATE',
															'IBANDRONATE UNKNOWN ',
															'IBANDRONATE SODIUM INJECTION',
															'IBANDRONATE SODIUM TABLET GENERIC FOR BONIVA MANUFACTURED FOR APOTEX CRP WESTON FLORIDA 33326 MANUFACTURED BY APOTEX INC TORONTO ONTARIO CANADA M9L 1T9',
															'IBANDRONATE SODIUM 150 MG ALVOGEN THOUGH I USED MYLAN BEFOR',
															'IBANDRONATE SODIUM 150 MG APOTEX TORONTO CANADA',
															'IBANDRONATE SODIUM 150MG WATSON',
															'IBANDRONATE 150 MG GENERIC FOR BONIVA 150MG TAB ARROW PHARM MALTA LIMITED',
															'IBANDRONATE 3MG 3ML PFS GONENTECH',
															'IBANDRONATE 1MG ML SUN',
															'IBANDRONATE 150 MG ARROW PHARM',
															'IBANDRONATE SODIUM TABLET 150 M APOTEX CORP ',
															'IBANDRONATE SODIUM 150 MG BASE APOTEX CORP',
															'IBANDRONATE SODIUM TABLET 150 MG APOTEX CORP ',
															'IBANDRONATE SODIUM TABLET 150 MG',
															'IBANDRONATE SODIUM 150 MG TABLET',
															'IBANDRONATE KIT 3MG 3ML PFS',
															'IBANDRONATE SODIUM TABLET',
															'ONC MONTHLY IBANDRONATE SODIUM TABLET 150 MG',
															'BONDRONAT IBANDRONATE SODIUM ',
															'IBANDRONATE SODIUM 150 MG TABLETS',
															'SODIUM IBANDRONATE',
															'IBANDRONATE SODIUM TABS 150MG GENERIC',
															'IBANDRONATE TABLETS',
															'IBANDRONATE SODIUM TAB 150MG',
															'IBANDRONATE 3 MG 3 ML SYRINGE ',
															'TEVA IBANDRONATE SODIUM',
															'IBANDRONATE SODIUM TABS',
															'IBANDRONATE NA 150 MG TAB',
															'IBANDRONATE SODIUM 150 MG',
															'ONCE MONTHLY IBANDRONATE SODIUM TABLETS 150 MG ',
															'IBANDRONATE TABLET 150MG',
															'IBANDRONATE SYRINGE 3 MG 3 ML SRINGE 3MG 3 M',
															'IBANDRONATE SODIUM TABLET EQUIVALENT TO 150MG IBANDRONIC ACID ',
															'ONCE MONTHLY IBANDRONATE SODIUM TABLET 150 MG COMMONLY KNOWN AS BONIVA',
															'IBANDRONATE SODIUM TABLET COMMONLY KNOWN AS BONIVA',
															'IBANDRONATE TABLETS SODIUM',
															'IBANDRONATE SODIUM INJECTION 3MG 3ML',
															'IBANDRONATE SODIUM TABLET 150MG',
															'IBANDRONATE 150 MG',
															'IBANDRONATE 150MG',
															'IBANDRONATE SODIUM TABLETS 150MG',
															'IBANDRONATE 3MG 3ML SYRINGE 3MG 3M',
															'IBANDRONATE SODIUM 150MG',
															'IBANDRONATE TABLET',
															'IBANDRONATE MYLAN',
															'IBANDRONATE SODIUM TABS 3 S 150 MG',
															'IBANDRONINEZUUR MYLAN IBANDRONATE SODIUM ',
															'IBANDRONATE SODIUM BONIVA ',
															'IBANDRONATE 150 MG BONIVA ',
															'IBANDRONATE 150MG BONIVA',
															'IBANDRONATE 150MG BONIVA ',
															'IDROFOS IBANDRONATE SUN PHARMA BONEVA NDA 21 455',
															'IBANDRONATE SODIUM TABLET 150MG APOTEX CORP ',
															'BONIVA IBANDRONATE SODIUM ',
															'IBANDRONATE SULPHATE',
															'IBANDRONIC ACID ',
															'IBANDRONIC ACID UNKNOWN ',
															'IBANDRONIC ACID SUN 3 MG SOLUTION FOR INJECTION IN PRE FILLED SYRINGE',
															'IBANDRONIC ACID',
															'IBANDRONIC ACID FILM COATED TABLET',
															'IBANDRONIC ACID CONCENTRATE FOR SOLUTION FOR INFUSION',
															'IBANDRONIC ACID AUROVITAS',
															'IBANDRONIC ACID MYLAN',
															'IBANDRONIC ACID ACCORD',
															'IBANDRONIC ACIDACIDO IBANDRONICO SODIO MONOHIDRATO 2762MH ',
															'IBANDRONIC ACID FILM COATED TABLETS',
															'IBANDRONIC ACID TEVA 150 MG FILM COATED TABLET',
															'IBANDRONIC ACID SANDOZ',
															'IBANDRONIC ACID INJECTION IBRANDRONATE ',
															'IBANDRONATE SODIUM TABLET EQUIVALENT TO 150MG IBANDRONIC ACID ',
															'IBANDRONIC ACID FILM COATED TABLET 150MG',
															'IBANDRONIC ACID RATIOPHARM 3 MG SKIDUMS INJEKCIJAM PILNSLIRCE',
															'IBANDRONIC ACID 150 MG FILM COATED TABLETS',
															'BONIVIA IBANDRONIC ACID ',
															'BONIVA IBANDRONIC ACID ',
															'BONIVA IBANDRONIC ACID 150 MG',
															'IBANDRONIC ACID IBANDRONIC ACID ',
															'IBANDRONATE SODIUM',
															'IBANDRONATE SODIUM TABLETS 150 MG',
															'IBANDRONATE SODIUM TABLETS',
															'IBANDRONATE SODIUM 150 MG MYLAN',
															'IBANDRONATE',
															'IBANDRONATE SODIUM ',
															'IBANDRONATE NO PREF NAME',
															'IBANDRONATE WATSON LABORATORIES ',
															'IDENA IBANDRONATE',
															'IBANDRONATE UNKNOWN ',
															'IBANDRONATE SODIUM INJECTION',
															'IBANDRONATE SODIUM TABLET GENERIC FOR BONIVA MANUFACTURED FOR APOTEX CRP WESTON FLORIDA 33326 MANUFACTURED BY APOTEX INC TORONTO ONTARIO CANADA M9L 1T9',
															'IBANDRONATE SODIUM 150 MG ALVOGEN THOUGH I USED MYLAN BEFOR',
															'IBANDRONATE SODIUM 150 MG APOTEX TORONTO CANADA',
															'IBANDRONATE SODIUM 150MG WATSON',
															'IBANDRONATE 150 MG GENERIC FOR BONIVA 150MG TAB ARROW PHARM MALTA LIMITED',
															'IBANDRONATE 3MG 3ML PFS GONENTECH',
															'IBANDRONATE 1MG ML SUN',
															'IBANDRONATE 150 MG ARROW PHARM',
															'IBANDRONATE SODIUM TABLET 150 M APOTEX CORP ',
															'IBANDRONATE SODIUM 150 MG BASE APOTEX CORP',
															'IBANDRONATE SODIUM TABLET 150 MG APOTEX CORP ',
															'IBANDRONATE SODIUM TABLET 150 MG',
															'IBANDRONATE SODIUM 150 MG TABLET',
															'IBANDRONATE KIT 3MG 3ML PFS',
															'IBANDRONATE SODIUM TABLET',
															'ONC MONTHLY IBANDRONATE SODIUM TABLET 150 MG',
															'BONDRONAT IBANDRONATE SODIUM ',
															'IBANDRONATE SODIUM 150 MG TABLETS',
															'SODIUM IBANDRONATE',
															'IBANDRONATE SODIUM TABS 150MG GENERIC',
															'IBANDRONATE TABLETS',
															'IBANDRONATE SODIUM TAB 150MG',
															'IBANDRONATE 3 MG 3 ML SYRINGE ',
															'TEVA IBANDRONATE SODIUM',
															'IBANDRONATE SODIUM TABS',
															'IBANDRONATE NA 150 MG TAB',
															'IBANDRONATE SODIUM 150 MG',
															'ONCE MONTHLY IBANDRONATE SODIUM TABLETS 150 MG ',
															'IBANDRONATE TABLET 150MG',
															'IBANDRONATE SYRINGE 3 MG 3 ML SRINGE 3MG 3 M',
															'IBANDRONATE SODIUM TABLET EQUIVALENT TO 150MG IBANDRONIC ACID ',
															'ONCE MONTHLY IBANDRONATE SODIUM TABLET 150 MG COMMONLY KNOWN AS BONIVA',
															'IBANDRONATE SODIUM TABLET COMMONLY KNOWN AS BONIVA',
															'IBANDRONATE TABLETS SODIUM',
															'IBANDRONATE SODIUM INJECTION 3MG 3ML',
															'IBANDRONATE SODIUM TABLET 150MG',
															'IBANDRONATE 150 MG',
															'IBANDRONATE 150MG',
															'IBANDRONATE SODIUM TABLETS 150MG',
															'IBANDRONATE 3MG 3ML SYRINGE 3MG 3M',
															'IBANDRONATE SODIUM 150MG',
															'IBANDRONATE TABLET',
															'IBANDRONATE MYLAN',
															'IBANDRONATE SODIUM TABS 3 S 150 MG',
															'IBANDRONINEZUUR MYLAN IBANDRONATE SODIUM ',
															'IBANDRONATE SODIUM BONIVA ',
															'IBANDRONATE 150 MG BONIVA ',
															'IBANDRONATE 150MG BONIVA',
															'IBANDRONATE 150MG BONIVA ',
															'IDROFOS IBANDRONATE SUN PHARMA BONEVA NDA 21 455',
															'IBANDRONATE SODIUM TABLET 150MG APOTEX CORP ',
															'BONIVA IBANDRONATE SODIUM ',
															'IBANDRONATE SULPHATE',
															'BONVIVA',
															'BONDRONAT',
															'BONDRONAT IBANDRONATE SODIUM ',
															'BONIVA',
															'BONIVA BANDRONATE SODIUM ',
															'BONIVA 150MG GENENTECH',
															'BONIVA 150 MGS',
															'IBANDRONATE SODIUM TABLET GENERIC FOR BONIVA MANUFACTURED FOR APOTEX CRP WESTON FLORIDA 33326 MANUFACTURED BY APOTEX INC TORONTO ONTARIO CANADA M9L 1T9',
															'IBANDRONATE 150 MG GENERIC FOR BONIVA 150MG TAB ARROW PHARM MALTA LIMITED',
															'ONCE MONTHLY IBANDRONATE SODIUM TABLET 150 MG COMMONLY KNOWN AS BONIVA',
															'IBANDRONATE SODIUM TABLET COMMONLY KNOWN AS BONIVA',
															'GENERIC BONIVA',
															'BONIVA IBANDRONIC ACID ',
															'BONIVA IBANDRONIC ACID 150 MG',
															'IBANDRONATE SODIUM BONIVA ',
															'IBANDRONATE 150 MG BONIVA ',
															'IBANDRONATE 150MG BONIVA',
															'IBANDRONATE 150MG BONIVA ',
															'BONIVA 1BANDRONIC ACID ',
															'BONIVA 3MG FOR 3 MONTHS IVP',
															'BONIVA 3 MG ROCHE 3MG',
															'BONIVA IBANDRONATE SODIUM ',
															'BONIVA 150 MG',
															'IBANDRONATE SODIUM',
															'IBANDRONATE SODIUM TABLETS 150 MG',
															'IBANDRONATE SODIUM TABLETS',
															'IBANDRONATE SODIUM 150 MG MYLAN',
															'IBANDRONATE SODIUM ',
															'IBANDRONATE SODIUM INJECTION',
															'IBANDRONATE SODIUM TABLET GENERIC FOR BONIVA MANUFACTURED FOR APOTEX CRP WESTON FLORIDA 33326 MANUFACTURED BY APOTEX INC TORONTO ONTARIO CANADA M9L 1T9',
															'IBANDRONATE SODIUM 150 MG ALVOGEN THOUGH I USED MYLAN BEFOR',
															'IBANDRONATE SODIUM 150 MG APOTEX TORONTO CANADA',
															'IBANDRONATE SODIUM 150MG WATSON',
															'IBANDRONATE SODIUM TABLET 150 M APOTEX CORP ',
															'IBANDRONATE SODIUM 150 MG BASE APOTEX CORP',
															'IBANDRONATE SODIUM TABLET 150 MG APOTEX CORP ',
															'IBANDRONATE SODIUM TABLET 150 MG',
															'IBANDRONATE SODIUM 150 MG TABLET',
															'IBANDRONATE SODIUM TABLET',
															'ONC MONTHLY IBANDRONATE SODIUM TABLET 150 MG',
															'BONDRONAT IBANDRONATE SODIUM ',
															'IBANDRONATE SODIUM 150 MG TABLETS',
															'IBANDRONATE SODIUM TABS 150MG GENERIC',
															'IBANDRONATE SODIUM TAB 150MG',
															'TEVA IBANDRONATE SODIUM',
															'IBANDRONATE SODIUM TABS',
															'IBANDRONATE SODIUM 150 MG',
															'ONCE MONTHLY IBANDRONATE SODIUM TABLETS 150 MG ',
															'IBANDRONATE SODIUM TABLET EQUIVALENT TO 150MG IBANDRONIC ACID ',
															'ONCE MONTHLY IBANDRONATE SODIUM TABLET 150 MG COMMONLY KNOWN AS BONIVA',
															'IBANDRONATE SODIUM TABLET COMMONLY KNOWN AS BONIVA',
															'IBANDRONATE SODIUM INJECTION 3MG 3ML',
															'IBANDRONATE SODIUM TABLET 150MG',
															'IBANDRONATE SODIUM TABLETS 150MG',
															'IBANDRONATE SODIUM 150MG',
															'IBANDRONATE SODIUM TABS 3 S 150 MG',
															'IBANDRONINEZUUR MYLAN IBANDRONATE SODIUM ',
															'IBANDRONATE SODIUM BONIVA ',
															'IBANDRONATE SODIUM TABLET 150MG APOTEX CORP ',
															'BONIVA IBANDRONATE SODIUM ',
															'TERIPARATIDE',
															'TERIPARATIDE PSP',
															'TERIPARATIDE 250UG ML',
															'TERIPARATIDE 620MCG 2 48ML ALVOGEN',
															'TERIPARATIDE PEN 620 2 48ML',
															'TERIPARATIDE RECOMBINANT HUMAN',
															'TERIPARATIDE ACETATE',
															'PALOPEGTERIPARATIDE',
															'TERIPARATIDE 750MCG 3ML LILLY',
															'FORSTEO TERIPARATIDE ',
															'ORSTEO TERIPARATIDE ',
															'FORTEO TERIPARATIDE ',
															'TERIPARATIDE LIKELY FORTEO TM ',
															'TERIPARATIDE TERIPARATIDE PEN DISPOSABLE',
															'FORTEO TERIPARATIDE PEN DISPOSABLE',
															'TERIPARATIDE TERIPARATIDE PEN DISPOSABLE',
															'FORTEO TERIPARATIDE ',
															'FORTEO TERIPARATIDE PEN DISOPOSABLE',
															'TERIPARATIDE TERIPARATIDE PEN DISPOSABLE',
															'TERIPARATIDE TERIPARATIDE PEN DISPOSABLE',
															'FORSTEO TERIPARATIDE ',
															'FORSTEO TERIPARATIDE UNKNOWN FORMULATION ',
															'FORSTEO TERIPARATIDE UNKNOWN MANUFACTURE UNKNOWN',
															'TERIPARATIDE TERIPARATIDE ',
															'FORTEO TERIPARATIDE PEN DISPOSALBE',
															'TERIPARATIDE 750 MCG INJECTION PEN LILLY',
															'TERIPARATIDE TERIPARATIDE UNKNOWN FORMULATION UNKNOWN',
															'FORSTEO TERIPARATIDE PEN',
															'TERIPARATIDE TERIPARATIDE PEN DISPOSABLE',
															'FORSTEO TERIPARATIDE PEN DISPOSABLE',
															'FORSTEO TERIPARATIDE PEN DISPOSABLE',
															'TERIPARATIDE TERIPARATIDE PEN DISPOSABLE',
															'B3D US GHBZ GLUCOCORTICOID INDUCED OSTEO TERIPARATIDE PEN DISPOSABL',
															'FORSTEO TERIPARATIDE PEN DISPOSABLE',
															'TERIPARATIDE TERIPARATIDE PEN DISPOSABLE',
															'TERIPARATIDE TERIPARATIDE PEN DISPOSABLE',
															'TERIPARATIDE FORTEO',
															'FORTEO',
															'FORTEO 20 MCG SQ DAILY LILLY',
															'FORTEO 600 MCG LILLY',
															'FORTEO 600MCG LILLY',
															'FORTEO 20 MCG LILLY',
															'FORTEO 600MCG 2 4ML ELI LILLY',
															'FORTEO 600MCG 2 4ML PEN',
															'FORTEO 600MCG 2 4ML PEN ELI LILLY COMPANY',
															'FORTEO 600MCG ELI LILLY',
															'FORTEO 600 MCG 2 4 ML LILLY',
															'FORTEO 600 MCG LILY',
															'FORTEO 600 MCG DEVICE',
															'FORTEO PEN',
															'FORTEO ATORVASTATIN ',
															'FORTEO TERIPARATIDE ',
															'TERIPARATIDE LIKELY FORTEO TM ',
															'FORTEO TERIPARATIDE PEN DISPOSABLE',
															'FORTEO TERIPARATIDE ',
															'FORTEO TERIPARATIDE PEN DISOPOSABLE',
															'FORTEO TERIPARATIDE PEN DISPOSALBE',
															'FORTEO 600MCG DEV LILLY',
															'FORTEO 600 MCG M2 4ML ELI LILLY',
															'FORTEO 20MCG LILLY',
															'FORTEO 600MCG 2 4ML LILLLY',
															'FORTEO MFG ELI LILLY CO ',
															'FORTEO ELI LILLY CO ',
															'FORTEO 600 MCG 2 4ML PEN ELI LILLY COMPANY',
															'FORTEO 20 MEQ LILLY',
															'TERIPARATIDE FORTEO',
															'FORTEO 600MCG 2 4ML PEN ELI LILLY',
															'FORTEO 600 MCG 2 4 ML LILLY',
															'FORTEO 600 MG',
															'FORTEO 600MCG 2 4MLELI LILY',
															'FORTEO 600 MCG ELI LILLY',
															'FORTEO 600MCG PEN PFIZER',

## Sheet: Lenalidomide
Lenalidomide									'REVLIMID LENALIDOMIDE 25 MILLIGRAM CAPSULES ',
IMiD3 Cpd									'REVLIMID LENALIDOMIDE 15 MILLIGRAM CAPSULES ',
3-(4-Amino-1-oxoisoindolin-2-yl)piperidine-2,6-dione									'REVLIMID LENALIDOMIDE CAPSULES ',
2,6-Piperidinedione, 3-(4-amino-1,3-dihydro-1-oxo-2H- isoindol-2-yl)-									'REVLIMID LENALIDOMIDE 10 MILLIGRAM CAPSULES ',
CC 5013									'REVLIMIB LENALIDOMIDE CAPSULES ',
CC-5013									'REVLIMID LENALIDOMIDE 5 MILLIGRAM CAPSULES ',
CC5013									'REVLIMID LENALIDOMIDE 25 MILLIGRAM CAPSULE ',
Revlimid									'REVLIMID LENALIDOMIDE 25 MILLIGRAM CAPSULES ',
Revimid									'REVLIMID LENALIDOMIDE 5 MILLIGRAM CAPSULES ',
									'REVLIMID LENALIDOMIDE 25 MILLIGRAM CAPSULES ',
									'REVLIMID LENALIDOMIDE 25 MILLIGRAM CAPSULES ',
									'REVLIMID LENALIDOMIDE 25 MILLIGRAM CAPSULES ',
									'REVLIMID LENALIDOMIDE 10 MILLIGRAM CAPUSLES ',
									'REVLIMID LENALIDOMIDE 15 MILLIGRAM CAPSULES ',
									'REVLIMID LENALIDOMIDE CAPSULES ',
									'REVLIMID LENALIDOMIDE 15 MILLGIRAM CAPSULES ',
									'REVLIMID LENALIDOMIDE ',
									'REVLIMID LENALIDOMIDE 10 MILLIGRAMS CAPSULES ',
									'REVLIMID LENALIDOMIDE CAPSULE ',
									'REVLIMID LENALIDOMIDE 5 MILLIGRAM CAPSULES ',
									'REVLIMID LENALIDOMIDE ',
									'REVLIMID LENALIDOMIDE 2 5 MILLIGRAM CAPSULES ',
									'REVLIMID LENALIDOMIDE 10 MILLIGRAM CAPSUES ',
									'REVLIMID LENALIDOMIDE CAPSULES ',
									'REVLIMID LENALIDOMIDE 10 MILLIGRAM CAPSULES ',
									'REVLIMID LENALIDOMIDE 15 MILLIGRAM CAPSULES ',
									'REVLIMID LENALIDOMIDE 25 MILLIGRAM CAPSULES ',
									'REVLIMID LENALIDOMIDE 15 MILLIGRAM CAPSULES ',
									'REVLIMID LENALIDOMIDE 5 MILLIGRAM CAPSULES ',
									'REVLIMID LENALIDOMIDE 10 MILLIGRAM CAPSULES ',
									'REVLIMID LENALIDOMIDE 5 MILLIGRAM CAPSULES ',
									'REVLIMID LENALIDOMIDE 10 MILLIGRAM CAPSULES ',
									'REVLIMIDE LENALIDOMIDE 10 MILLIGRAM CAPSULES ',
									'REVLIMID LENALIDOMIDE 15 MILLIGRAM CAPSULES ',
									'REVLIMID LENALIDOMIDE 10 MILLIGRAM CAPSULES ',
									'REVLIMID LENALIDOMIDE 2 5 MILLIGRAM CAPSULES ',
									'LENALIDOMIDE',
									'LENALIDOMIDE 10 MG CELGENE',
									'REVLIMID LENALIDOMIDE 10 MILLIGRAM CAPSULES ',
									'REVLIMID LENALIDOMIDE 15 MILLIGRAM CAPSULES ',
									'REVLIMIDE LENALIDOMIDE 5 MILLIGRAM CAPSULES ',
									'REVLIMID LENALIDOMIDE CAPSULES ',
									'REVLIMID LENALIDOMIDE 15 MILLIGRAM CAPSULES ',
									'REVLIMID LENALIDOMIDE 25 MILLIGRAM CAPSULES ',
									'REVLIMID LENALIDOMIDE 20 MILLIGRAM CAPSULES ',
									'REVLIMID LENALIDOMIDE CAPSULES',
									'REVLIMID LENALIDOMIDE 15 MILLIGRAM CAPSULES ',
									'REVLIMID LENALIDOMIDE 10 MILLIGRAM CAPSULES ',
									'REVLIMID LENALIDOMIDE 25 MILLIGRAM CAPSULES ',
									'REVLIMIB LENALIDOMIDE 10 MILLIGRAM CAPSULES ',
									'REVLIMIB LENALIDOMIDE 25 MILLIGRAM CAPSULES ',
									'REVLIMID LENALIDOMIDE 25 MILLIGRAM ',
									'REVLIMID LENALIDOMIDE 25 MILLGRAM CAPSULES ',
									'REVLIMID LENALIDOMIDE 25 MILLIGRAMS CAPSULES ',
									'REVLIMID LENALIDOMIDE 25 MILLIGRAMS CAPSULE ',
									'REVLIMIDE LENALIDOMIDE 25 MILLIGRAM CAPSULES ',
									'REVLIMID LENALIDOMIDE 10 CAPSULES ',
									'REVLIMID LENALIDOMIDE UNKNOWN ',
									'REVLIMID LENALIDOMIDE CAPSULES ',
									'REVLIMID LENALIDOMIDE 10MILLIGRAM CAPSULES ',
									'REVLIMID LENALIDOMIDE 10 MILIGRAM CAPSULES ',
									'REVLIMID LENALIDOMIDE 20 MILLIGRAM CAPSULES ',
									'REVLIMID LENALIDOMIDE 10 MLLIGRAM CAPSULES ',
									'REVLIMID LENALIDOMIDE 15 MILLIGRAM',
									'REVLIMID LENALIDOMIDE 10 MILLIGRAMS ',
									'LENALIDOMIDE 20MG CELGENE',
									'REVLIMID LENALIDOMIDE 5 MILLIGRAM CAPSULES ',
									'REVLIMID LENALIDOMIDE 10 MILLIGRAM CAPSULES ',
									'REVLIMID LENALIDOMIDE 15 MILLIGRAM CAPSULES ',
									'REVLIMID LENALIDOMIDE 10 MILLIGRAM CAPSULES ',
									'REVLIMID LENALIDOMIDE 10 MILLIGRAM ',
									'REVLIMID LENALIDOMIDE 10 MILLIGRAM CAPSULES ',
									'REVLIMID LENALIDOMIDE 25 MG CAPSULES ',
									'REVLIMID LENALIDOMIDE 15 MILLGRAM CAPSULES ',
									'REVLIMID LENALIDOMIDE 5 MILLIGRAM CAPSULE ',
									'REVLIMID LENALIDOMIDE 5 MILLIGRAMS CAPSULES ',
									'REVLIMID LENALIDOMIDE 10 MILLIGRAM ',
									'REVLIMID LENALIDOMIDE 10 CAPSULES ',
									'REVLIMID LENALIDOMIDE 25 MILLLIGRAM CAPSULES ',
									'REVLIMID LENALIDOMIDE 5 MILLIGRAM CACHET ',
									'REVLIMID LENALIDOMIDE 5 MILLIGRAM ',
									'REVLIMID LENALIDOMIDE 5 MILLILGRAM ',
									'REVLIMID LENALIDOMIDE CAPSULES ',
									'REVLIMID LENALIDOMIDE',
									'REVLIMID LENALIDOMIDE 5 MILLIGRAM CAPSULES ',
									'REVLIMID LENALIDOMIDE 25 MILLIGRAMS CAPSULES ',
									'REVLIMID LENALIDOMIDE 15 MILLIGRM CAPSULES ',
									'REVLIMID LENALIDOMIDE 25 MILLIGRAM CAPSULES',
									'REVLIMID LENALIDOMIDE 95 MILLIGRAM CAPSULES ',
									'REVLIMID LENALIDOMIDE 10 MILLIGRAM CAPSULES0',
									'REVLIMIB LENALIDOMIDE 15 MILLIGRAM CAPSULES ',
									'REVLIMD LENALIDOMIDE 5 MILLIGRAM CAPSULES ',
									'REVLIMID LENALIDOMIDE 10 MILLIGRAM CAPSULES ',
									'REVLIMID LENALIDOMIDE 25 MILIGRAM CAPSULES ',
									'REVLIMID LENALIDOMIDE 15 MILLIGRAM CAPSULES ',
									'REVLIMID LENALIDOMIDE 5 MILLIGRAM CAPSULES',
									'REVLIMID LENALIDOMIDE 10 MILLIGRAM CAPSULES',
									'REVLIMID LENALIDOMIDE 25 MILLIGRAM UNKNOWN ',
									'REVLIMID LENALIDOMIDE 10 MG CAPSULES ',
									'REVLIMID LENALIDOMIDE CAPSULES ',
									'REVLIMID LENALIDOMIDE 25 MILLIGRAM CAPSULES ',
									'REVLIMID LENALIDOMIDE 25 MILLIGAM CAPSULES ',
									'LENALIDOMIDE LENALIDOMIDE CAPSULE LENALIDOMIDE ',
									'LENALIDOMIDE CC 5013 ',
									'LENALIDOMIDE 5 MG',
									'LENALIDOMIDE CC 5013 ',
									'LENALIDOMIDE 25MG CELGENE',
									'LENALIDOMIDE 5 10MG CELGENE',
									'LENALIDOMIDE 5 MG',
									'LENALIDOMIDE 5MG',
									'LENALIDOMIDE CC 5013 ',
									'LENALIDOMIDE 15MG PO',
									'LENALIDOMIDE CC 5013 703813 ',
									'LENALIDOMIDE 9CC 5013 ',
									'LENALIDOMIDE3 CC 5013 ',
									'LENALIDOMIDE CC 50130 ',
									'LENALIDOMIDE LENALIDOMIDE 20MG CAP ORAL ',
									'CELGENE LENALIDOMIDE ',
									'LENALIDOMIDE LENALIDOMIDE 10MG CAP ',
									'LENALIDOMIDE CC 5013 75MG',
									'LENALIDOMIDE LENALIDOMIDE 15MG CAP ORAL ',
									'LENALIDOMIDE LENALIDOMIDE 25MG CAP ORAL ',
									'LENALIDOMIDE CAPSULE 20MG BRAND NAME NOT SPECIFIED',
									'LENALIDOMIDE ',
									'LENALIDOMIDE HEMIHYDRATE',
									'LENALIDOMIDE 20 MG M2 CELGENE',
									'LENALIDOMIDE 20 MG M2 CELGENE',
									'LENALIDOMIDE 20 MG M2 CELGENA',
									'LENALIDOMIDE 15 MG M2 CELGENE',
									'LENALIDOMIDE 20MG M2 CELGENE',
									'LENALIDOMIDE 25 MG CELGENE',
									'LENALIDOMIDE 5 MG 25 MG CELGENE',
									'LENALIDOMIDE 5 MG 25MG CELGENE',
									'LENALIDOMIDE 25 MG 5 MG CELGENE',
									'LENALIDOMIDE 15 MG M2',
									'LENALIDOMIDE 25 MG 5 MG CELGENE',
									'LENALIDOMIDE 15 MG M2',
									'CC 5013 LENALIDOMIDE CAPSULES ',
									'LENALIDOMIDE 25MG CELGENE',
									'LENALIDOMIDE 25MG CELGENE',
									'CC 5013 LENALIDOMIDE CAPSULES',
									'LENALIDOMIDE 10MG CELGENE CORP',
									'LENALIDOMIDE 25MG CELGENE',
									'LENALIDOMIDE CAPSULES ',
									'REVLAMID LENALIDOMIDE 5MG CELGENE',
									'LENALIDOMIDE 10 MG CAPSULE CELGENE',
									'LENALIDOMIDE 10 MG CELGENE',
									'CC 5013 LENALIDOMIDE ',
									'CC 5013 LENALIDOMIDE ',
									'CC 5013 LENALIDOMIDE 25 MILLIGRAM CAPSULES ',
									'CC 5013 LENALIDOMIDE CAPSULES REVLIMID',
									'CC 5013 LENALIDOMIDE CAPSULES REVLIMID',
									'C 5013 LENALIDOMIDE CAPSULES REVLIMD',
									'CC 5013 LENALIDOMIDE CAPSULES REVLIMID',
									'CC 5013 LENALIDOMIDE ',
									'REVLIDMID CC 5013 LENALIDOMIDE ',
									'REVLIMID LENALIDOMIDE ',
									'REVLIMID LENALIDOMIDE ',
									'REVLIMID LENALIDOMIDE ',
									'REVLIMID LENALIDOMIDE ',
									'CC 5013 LENALIDOMIDE ',
									'REVLIMID LENALIDOMIDE ',
									'REVLIMID LENALIDOMIDE ',
									'REVLIMID LENALIDOMIDE ',
									'CC 5013 LENALIDOMIDE CAPSULES ',
									'CC 5013 LENALIDOMIDE CAPSULES ',
									'LENALIDOMIDE 15 MG',
									'LENALIDOMIDE 10MG PO DAILY',
									'CC 5013 PLACEBO LENALIDOMIDE 10 MILLIGRAM CAPSULES ',
									'CC 5013 LENALIDOMIDE 25 MILLIGRAM CAPSULES ',
									'CC 5013 LENALIDOMIDE CAPSULE ',
									'CC 5013 LENALIDOMIDE CAPSULES ',
									'CC 5013 LENALIDOMIDE CAPSULES0',
									'LENALIDOMIDE 15MGS CELGENE',
									'LENALIDOMIDE 15 MGS CELGENE',
									'CC 5013 LENALIDOMIDE CAPSULES',
									'PLACEBO FOR CC 5013 LENALIDOMIDE CAPSULES ',
									'CC 5013 LENALIDOMIDE 10 MILLIGRAM CAPSULES ',
									'CC 5013 LENALIDOMIDE ',
									'CC 5013 PLACEBO LENALIDOMIDE CAPSULES ',
									'CC 5013 LENALIDOMIDE CAPSLES ',
									'CC 5013 LENALIDOMIDE ',
									'LENALIDOMIDE 25MGS CELGENE',
									'CC 5013 LENALIDOMIDE ',
									'CC 5013 LENALIDOMIDE ',
									'LENALIDOMIDE 25 MG',
									'CC 5013 LENALIDOMIDE ',
									'CC 5013 LENALIDOMIDE CAPSULES ',
									'REVILIMID LENALIDOMIDE ',
									'CC 5013 LENALIDOMIDE CAPSULES0 ',
									'CC 5013 LENALIDOMIDE CAPSULES ',
									'REVLIMID LENALIDOMIDER 25 MILLIGRAM CAPSULES ',
									'CC 5013 LENALIDOMIDE 5 MILLIGRAM CAPSULES ',
									'REVLIMLID LENALIDOMIDE 25 MILLIGRAM CAPSULES ',
									'REVLIMID LENALIDOMIDE 15 MILLIGRAM CAPUSLES ',
									'REVLIMID LENALIDOMIDE 25 MG CAPSULES ',
									'REVLIMID LENALIDOMIDE 5 MG CAPSULES ',
									'REVLIMTD LENALIDOMIDE 10 MILLIGRAM CAPSULES ',
									'CC 5013 LENALIDOMIDE CAPSULES ',
									'REVLIDIMID LENALIDOMIDE ',
									'CC 5013 LENALIDOMIDE CAPSULES ',
									'CC 5013 LENALIDOMIDE CAPSULES ',
									'CC 5013 PLACEBO LENALIDOMIDE ',
									'CC 5013 PLACEBO LENALIDOMIDE CAPSULES ',
									'REVLIMIDE LENALIDOMIDE 10 MILLIGRAM CAPSULES ',
									'CC 5013 PLACEBO LENALIDOMIDE ',
									'CC 5013 LENALIDOMIDE CAPSULES ',
									'LENALIDOMIDE 25 MG 07F0135',
									'CC 5013 LENALIDOMIDE 15 MILLIGRAM CAPSULES ',
									'CC 5013 PLACEBO LENALIDOMIDE CAPSULES ',
									'CC 5013 LENALIDOMIDE CAPSULES ',
									'CC 5013 PLACEBO LENALIDOMIDE CAPSULES ',
									'CC 5013 LENALIDOMIDE CAPSULES ',
									'CC 5013 PLACEBO LENALIDOMIDE CAPSULES ',
									'LENALIDOMIDE 10MG CELGENE',
									'LENALIDOMIDE 15 MG CAPSULE CELGENE',
									'LENALIDOMIDE 25 MG QD IND 72 184 ',
									'LENALIDOMIDE 25 MG PO QD 1 14',
									'LENALIDOMIDE REVLIMID 2 5 MG CELGENE',
									'LENALIDOMIDE 10 MG CELGENE',
									'LENALIDOMIDE 25 MG',
									'CC 5013 LENALIDOMIDE',
									'LENALIDOMIDE 20MG DAY',
									'REVLIMID LENALIDOMIDE 10 MILLIGRAM CAPSULES ',
									'REVLIMID LENALIDOMIDE CAPSULES ',
									'REVLIMID LENALIDOMIDE 25MILLIGRAM CAPSULES ',
									'REVLIMID LENALIDOMIDE 15 MILLIGRAM CAPSULES ',
									'REVLIMID LENALIDOMIDE 5 MILLIGRAM CAPSULES ',
									'REVLIMID LENALIDOMIDE 15 MILIGRAM CAPSULES ',
									'REVLIMID LENALIDOMIDE0 25 MILIGRAM CAPSULES ',
									'REVLIMID LENALIDOMIDE0 5 MILLIGRAM CAPSULES ',
									'REVLIMID LENALIDOMIDE 5 MILLIGRAM CAPSULES ',
									'REVLIMID LENALIDOMIDE 10 MILLIGRAM CASPSULES ',
									'REVLIMID LENALIDOMIDE 10 MILLIGRAM CAPULES ',
									'REVLIMID LENALIDOMIDE 25 MILLIGRAM CAPSULES ',
									'REVLIMID LENALIDOMIDE 3 MILLIGRAM CAPSULES ',
									'REVLIMID LENALIDOMIDE 10 MILLIGRAM CAPSULES',
									'REVLIMID LENALIDOMIDE 15 MILLIGRAM CAPSULES ',
									'REVLIMID LENALIDOMIDE ',
									'REVLIMID LENALIDOMIDE 10 MILLIGRAM CAPSULES 0',
									'REVLIMID LENALIDOMIDE 25 MILLIGRAM CAPSULES ',
									'REVLIMID LENALIDOMIDE 10 MLLIGRAM CAPSULES ',
									'REVLIMID LENALIDOMIDE CAPSULE ',
									'REVLIMID LENALIDOMIDE 15 MG CAPSULES ',
									'REVLIMID LENALIDOMIDE 25 MILLIGRAM CAPSULES ',
									'REVLIMID LENALIDOMIDE 10 MILLIGRAMS CAPSULES',
									'REVLIMID LENALIDOMIDE 15 MILLIGRAM CASULES ',
									'REVLIMID LENALIDOMIDE0 10 MILLIGRAM CAPSULES ',
									'REVLIMID LENALIDOMIDE TABLETS ',
									'REVLIMID LENALIDOMIDE CAPSULES ',
									'REVLIMID LENALIDOMIDE 10 MG CAPSULES ',
									'REVLIMID LENALIDOMIDE 10 MILLIGRAM CAPSULES',
									'REVLIMID LENALIDOMIDE 5 MILLIGRAM CAPSULES',
									'REVLIMID LENALIDOMIDE 25 MILLIGRAM CAPSULES ',
									'REVLIMID LENALIDOMIDE 25 MILLIGRAM CAPSULES ',
									'REVLIMID LENALIDOMIDE 15 MILLIGRAM CAPSULES ',
									'CC 5013',
									'BLINDED CC 5013',
									'LENALIDOMIDE CC 5013 ',
									'LENALIDOMIDE CC 5013 ',
									'LENALIDOMIDE CC 5013 ',
									'LENALIDOMIDE CC 5013 703813 ',
									'LENALIDOMIDE 9CC 5013 ',
									'LENALIDOMIDE3 CC 5013 ',
									'LENALIDOMIDE CC 50130 ',
									'LENALIDOMIDE CC 5013 75MG',
									'CC 5013 CAPSULES ',
									'CC 5013 CAPSULES REVLIMID',
									'CC 5013 LENALIDOMIDE CAPSULES ',
									'CC 5013 LENALIDOMIDE CAPSULES',
									'CC 5013 LENALIDOMIDE ',
									'CC 5013 LENALIDOMIDE ',
									'CC 5013 LENALIDOMIDE 25 MILLIGRAM CAPSULES ',
									'CC 5013 LENALIDOMIDE CAPSULES REVLIMID',
									'CC 5013 CAPSULE REVLIMID',
									'CC 5013 LENALIDOMIDE CAPSULES REVLIMID',
									'CC 5013 LENALIDOMIDE CAPSULES REVLIMID',
									'CC 5013 LENALIDOMIDE ',
									'REVLIDMID CC 5013 LENALIDOMIDE ',
									'CC 5013 LENALIDOMIDE ',
									'CC 5013 LENALIDOMIDE CAPSULES ',
									'CC 5013 LENALIDOMIDE CAPSULES ',
									'CC 5013 PLACEBO LENALIDOMIDE 10 MILLIGRAM CAPSULES ',
									'CC 5013 LENALIDOMIDE 25 MILLIGRAM CAPSULES ',
									'CC 5013 LENALIDOMIDE CAPSULE ',
									'CC 5013 LENALIDOMIDE CAPSULES ',
									'CC 5013 LENALIDOMIDE CAPSULES0',
									'CC 5013 LENALIDOMIDE CAPSULES',
									'PLACEBO FOR CC 5013 LENALIDOMIDE CAPSULES ',
									'CC 5013 LENALIDOMIDE 10 MILLIGRAM CAPSULES ',
									'CC 5013 LENALIDOMIDE ',
									'CC 5013 PRE TREATMENT CAPSULES ',
									'CC 5013 PLACEBO LENALIDOMIDE CAPSULES ',
									'CC 5013 LENALIDOMIDE CAPSLES ',
									'CC 5013 LENALIDOMIDE ',
									'CC 5013 LENALIDOMIDE ',
									'CC 5013 LENALIDOMIDE ',
									'CC 5013 LENALIDOMIDE ',
									'CC 5013 LENALIDOMIDE CAPSULES ',
									'CC 5013 LEANALIDOMIDE CAPSULES ',
									'CC 5013 LENALIDOMIDE CAPSULES0 ',
									'CC 5013 LENALIDOMIDE CAPSULES ',
									'CC 5013 LENALIDOMIDE 5 MILLIGRAM CAPSULES ',
									'CC 5013 LENALIDOMIDE CAPSULES ',
									'CC 5013 CAPSULES',
									'CC 5013 LENALIDOMIDE CAPSULES ',
									'CC 5013 LENALIDOMIDE CAPSULES ',
									'CC 5013 PLACEBO LENALIDOMIDE ',
									'CC 5013 PLACEBO LENALIDOMIDE CAPSULES ',
									'CC 5013 PLACEBO LENALIDOMIDE ',
									'CC 5013 LENALIDOMIDE CAPSULES ',
									'CC 5013 LENALIDOMIDE 15 MILLIGRAM CAPSULES ',
									'CC 5013 PLACEBO LENALIDOMIDE CAPSULES ',
									'CC 5013 LENALIDOMIDE CAPSULES ',
									'CC 5013 PLACEBO LENALIDOMIDE CAPSULES ',
									'CC 5013 LENALIDOMIDE CAPSULES ',
									'CC 5013 PLACEBO LENALIDOMIDE CAPSULES ',
									'CC 5013 PLACEBO',
									'PLACEBO FOR CC 5013',
									'CC 5013 LENALIDOMIDE',
									'REVLIMID',
									'REVLIMID 5 MG',
									'REVLIMID LENALIDOMIDE 25 MILLIGRAM CAPSULES ',
									'REVLIMID LENALIDOMIDE 15 MILLIGRAM CAPSULES ',
									'REVLIMID LENALIDOMIDE CAPSULES ',
									'REVLIMID LENALIDOMIDE 10 MILLIGRAM CAPSULES ',
									'REVLIMID LENALIDOMIDE 5 MILLIGRAM CAPSULES ',
									'REVLIMID LENALIDOMIDE 25 MILLIGRAM CAPSULE ',
									'REVLIMID LENALIDOMIDE 25 MILLIGRAM CAPSULES ',
									'REVLIMID LENALIDOMIDE 5 MILLIGRAM CAPSULES ',
									'REVLIMID LENALIDOMIDE 25 MILLIGRAM CAPSULES ',
									'REVLIMID LENALIDOMIDE 25 MILLIGRAM CAPSULES ',
									'REVLIMID LENALIDOMIDE 25 MILLIGRAM CAPSULES ',
									'REVLIMID LENALIDOMIDE 10 MILLIGRAM CAPUSLES ',
									'REVLIMID LENALIDOMIDE 15 MILLIGRAM CAPSULES ',
									'REVLIMID LENALIDOMIDE CAPSULES ',
									'REVLIMID LENALIDOMIDE 15 MILLGIRAM CAPSULES ',
									'REVLIMID LENALIDOMIDE ',
									'REVLIMID LENALIDOMIDE 10 MILLIGRAMS CAPSULES ',
									'REVLIMID LENALIDOMIDE CAPSULE ',
									'REVLIMID LENALIDOMIDE 5 MILLIGRAM CAPSULES ',
									'REVLIMID LENALIDOMIDE ',
									'REVLIMID LENALIDOMIDE 2 5 MILLIGRAM CAPSULES ',
									'REVLIMID LENALIDOMIDE 10 MILLIGRAM CAPSUES ',
									'REVLIMID LENALIDOMIDE CAPSULES ',
									'REVLIMID LENALIDOMIDE 10 MILLIGRAM CAPSULES ',
									'REVLIMID LENALIDOMIDE 15 MILLIGRAM CAPSULES ',
									'REVLIMID LENALIDOMIDE 25 MILLIGRAM CAPSULES ',
									'REVLIMID LENALIDOMIDE 15 MILLIGRAM CAPSULES ',
									'REVLIMID LENALIDOMIDE 5 MILLIGRAM CAPSULES ',
									'REVLIMID LENALIDOMIDE 10 MILLIGRAM CAPSULES ',
									'REVLIMID LENALIDOMIDE 5 MILLIGRAM CAPSULES ',
									'REVLIMID LENALIDOMIDE 10 MILLIGRAM CAPSULES ',
									'REVLIMIDE LENALIDOMIDE 10 MILLIGRAM CAPSULES ',
									'REVLIMID LENALIDOMIDE 15 MILLIGRAM CAPSULES ',
									'REVLIMID LENALIDOMIDE 10 MILLIGRAM CAPSULES ',
									'REVLIMID LENALIDOMIDE 2 5 MILLIGRAM CAPSULES ',
									'BLINDED REVLIMID',
									'REVLIMID LENALIDOMIDE 10 MILLIGRAM CAPSULES ',
									'REVLIMID LENALIDOMIDE 15 MILLIGRAM CAPSULES ',
									'REVLIMIDE LENALIDOMIDE 5 MILLIGRAM CAPSULES ',
									'REVLIMID LENALIDOMIDE CAPSULES ',
									'REVLIMID LENALIDOMIDE 15 MILLIGRAM CAPSULES ',
									'REVLIMID LENALIDOMIDE 25 MILLIGRAM CAPSULES ',
									'REVLIMID LENALIDOMIEDE 25 MILLIGRAM CAPSULES ',
									'REVLIMID LENALIDOMIDE 20 MILLIGRAM CAPSULES ',
									'REVLIMID LENALIDOMIDE CAPSULES',
									'REVLIMID LENALIDOMIDE 15 MILLIGRAM CAPSULES ',
									'REVLIMID LENALIDOMIDE 10 MILLIGRAM CAPSULES ',
									'REVLIMID LENALIDOMIDE 25 MILLIGRAM CAPSULES ',
									'REVLIMID LENALIDOMIDE 25 MILLIGRAM ',
									'REVLIMID LENALIDOMIDE 25 MILLGRAM CAPSULES ',
									'REVLIMID LENALIDOMIDE 25 MILLIGRAMS CAPSULES ',
									'REVLIMID LENALIDOMIDE 25 MILLIGRAMS CAPSULE ',
									'REVLIMID 5MG CELGENE',
									'REVLIMIDE LENALIDOMIDE 25 MILLIGRAM CAPSULES ',
									'REVLIMID LENALIDOMIDE 10 CAPSULES ',
									'REVLIMID LENALIDOMIDE UNKNOWN ',
									'REVLIMID LENALIDOMIDE CAPSULES ',
									'REVLIMID LENALIDOMIDE 10MILLIGRAM CAPSULES ',
									'REVLIMID LENALIDOMIDE 10 MILIGRAM CAPSULES ',
									'REVLIMID LENALIDOMIDE 20 MILLIGRAM CAPSULES ',
									'REVLIMID LENALIDOMIDE 10 MLLIGRAM CAPSULES ',
									'REVLIMID LENALIDOMIDE 15 MILLIGRAM',
									'REVLIMID LENALIDOMIDE 10 MILLIGRAMS ',
									'REVLIMID LENLIDOMIDE CAPSULES ',
									'REVLIMID LENALIDOMIE 5 MILLIGRAM CAPSULES ',
									'REVLIMID 10 MG DAILY X21D 28D ORALLY',
									'REVLIMID LENALIDOMIDE 5 MILLIGRAM CAPSULES ',
									'REVLIMID LENALIDOMIDE 10 MILLIGRAM CAPSULES ',
									'REVLIMID LENALIDOMIDE 15 MILLIGRAM CAPSULES ',
									'REVLIMID LENALIDOMIDE 10 MILLIGRAM CAPSULES ',
									'REVLIMID LENALIDOMIDE 10 MILLIGRAM ',
									'REVLIMID LENALIDOMIDE 10 MILLIGRAM CAPSULES ',
									'REVLIMID LENALIDOMIDE 25 MG CAPSULES ',
									'REVLIMID LENALILDOMIDE 25 MILLIGRAM CAPSULES ',
									'REVLIMID LENALIDOMIDE 15 MILLGRAM CAPSULES ',
									'REVLIMID LENALIDOMIDE 5 MILLIGRAM CAPSULE ',
									'REVLIMID LENALIDOMIDE 5 MILLIGRAMS CAPSULES ',
									'REVLIMID LENALIDOMIDE 10 MILLIGRAM ',
									'REVLIMID LENALIDOMIDE 10 CAPSULES ',
									'REVLIMID LENALIDOMIDE 25 MILLLIGRAM CAPSULES ',
									'REVLIMID LENALIDOMIDE 5 MILLIGRAM CACHET ',
									'REVLIMID LENALIDOMIDE 5 MILLIGRAM ',
									'REVLIMID LENALIDOMIDE 5 MILLILGRAM ',
									'REVLIMID LENALIDOMIDE CAPSULES ',
									'REVLIMID LENALIDOMIDE',
									'REVLIMID LENALIDOMIDE 5 MILLIGRAM CAPSULES ',
									'REVLIMID LENALIDOMIDIE 25 MILLIGRAM CAPSULES ',
									'REVLIMID LENALIDOMIDE 25 MILLIGRAMS CAPSULES ',
									'REVLIMID LENALIDOMIDE 15 MILLIGRM CAPSULES ',
									'REVLIMID LENALIDOMIDE 25 MILLIGRAM CAPSULES',
									'REVLIMID LENALIDOMIDE 95 MILLIGRAM CAPSULES ',
									'REVLIMID LENALIDOMIDE 10 MILLIGRAM CAPSULES0',
									'REVLIMID LENALIODMIDE 10 MILLIGRAM CAPSULES ',
									'REVLIMID LENAIDOCMIDE 10 MILLIGRAM CAPSULES ',
									'REVLIMID LENALIDOMIDE 10 MILLIGRAM CAPSULES ',
									'REVLIMID LENALIDOMIDE 25 MILIGRAM CAPSULES ',
									'REVLIMID LENALIDOMIDE 15 MILLIGRAM CAPSULES ',
									'REVLIMID LENALIDOMIDE 5 MILLIGRAM CAPSULES',
									'REVLIMID LENALIDOMIDE 10 MILLIGRAM CAPSULES',
									'REVLIMID LENALIDOMIDE 25 MILLIGRAM UNKNOWN ',
									'REVLIMID LEANALIDOMIDE 25 MILLIGRAM CAPSULES ',
									'REVLIMID LENALIDOMIDE 10 MG CAPSULES ',
									'REVLIMID LENALIDOMIDE CAPSULES ',
									'REVLIMID LENALIDOMIDE 25 MILLIGRAM CAPSULES ',
									'REVLIMID LENALIDOMIDE 25 MILLIGAM CAPSULES ',
									'PLACEBO FOR REVLIMID',
									'CC 5013 CAPSULES REVLIMID',
									'CC 5013 LENALIDOMIDE CAPSULES REVLIMID',
									'CC 5013 CAPSULE REVLIMID',
									'CC 5013 LENALIDOMIDE CAPSULES REVLIMID',
									'CC 5013 LENALIDOMIDE CAPSULES REVLIMID',
									'REVLIMID LENALIDOMIDE ',
									'REVLIMID LENALIDOMIDE ',
									'REVLIMID LENALIDOMIDE ',
									'REVLIMID LENALIDOMIDE ',
									'REVLIMID LENALIDOMIDE ',
									'REVLIMID LENALIDOMIDE ',
									'REVLIMID LENALIDOMIDE ',
									'REVLIMID ENALIDOMIDE 25 MILLIGRAM CAPSULES ',
									'REVLIMID LEANLIDOMIDE 5 MILLIGRAM CAPSULES ',
									'REVLIMID LENALIDOMIDER 25 MILLIGRAM CAPSULES ',
									'REVLIMID LENALIDMIDE 25 MILLIGRAM CAPSULES ',
									'REVLIMID LENALIDOMIDE 15 MILLIGRAM CAPUSLES ',
									'REVLIMID LENALIDOMIDE 25 MG CAPSULES ',
									'REVLIMID LENALIDOMIDE 5 MG CAPSULES ',
									'REVLIMID LENALDOMIDE CAPSULES ',
									'REVLIMID PLACEBO CAPSULES ',
									'REVLIMIDE LENALIDOMIDE 10 MILLIGRAM CAPSULES ',
									'REVLIMID THALIDOMIDE ',
									'REVLIMID INTENT TO TREAT NOT ON DRUG ',
									'REVLIMID 5 MG GELGENE',
									'LENALIDOMIDE REVLIMID 2 5 MG CELGENE',
									'REVLIMID PLACEBO',
									'REVLIMID LANALIDOMIDE 25 MILLIGRAM CAPSULES ',
									'REVLIMID LENALIDOMIDE 10 MILLIGRAM CAPSULES ',
									'REVLIMID LENALIDOMIDE CAPSULES ',
									'REVLIMID LENALIDOMIDE 25MILLIGRAM CAPSULES ',
									'REVLIMID LENALIDOMIDE 15 MILLIGRAM CAPSULES ',
									'REVLIMID LENALIDOMIDE 5 MILLIGRAM CAPSULES ',
									'REVLIMID 5 MG CELGENE',
									'REVLIMID 10MG CELGENE',
									'REVLIMID 5 MG CELGENE',
									'REVLIMID LENLIDOMIDE 5 MILLIGRAM CAPSULES ',
									'REVLIMID LENALIDOMIDE 15 MILIGRAM CAPSULES ',
									'REVLIMID LENALIDOMIDE0 25 MILIGRAM CAPSULES ',
									'REVLIMID LENALIDOMIDE0 5 MILLIGRAM CAPSULES ',
									'REVLIMID LENALIDOMIDE 5 MILLIGRAM CAPSULES ',
									'REVLIMID LENALIDOMIDE 10 MILLIGRAM CASPSULES ',
									'REVLIMID LENALIDOMOMIDE 10 MILLIGRAM CAPSULES ',
									'REVLIMID LENALUDOMIDE 15 MILLIGRAM CAPSULES ',
									'REVLIMID LENALIDOMIDE 10 MILLIGRAM CAPULES ',
									'REVLIMID LENALIDOMIDE 25 MILLIGRAM CAPSULES ',
									'REVLIMID LENALIDOMIDE 3 MILLIGRAM CAPSULES ',
									'REVLIMID LENALDIOMIDE CAPSULES ',
									'REVLIMID LENALIDOMIDE 10 MILLIGRAM CAPSULES',
									'REVLIMID LENALIDOMIDE 15 MILLIGRAM CAPSULES ',
									'REVLIMID LENALIDOMIDE ',
									'REVLIMID LENALIDOMIDE 10 MILLIGRAM CAPSULES 0',
									'REVLIMID LENALIDMIDE 5 MILLIGRAM CAPSULES ',
									'REVLIMID LENLIDOMIDE 10 MILLIGRAM CAPSULES ',
									'REVLIMID LENAALIDOMIDE 10 MILLIGRAM CAPSULES ',
									'REVLIMID LENALIDOIMDE 25 MILLIGRAM CAPSULES ',
									'REVLIMID LENALIDOMIDE 25 MILLIGRAM CAPSULES ',
									'REVLIMID LENALIDOMIDE 10 MLLIGRAM CAPSULES ',
									'REVLIMID LENALIDOMIDE CAPSULE ',
									'REVLIMID LENALIDOMIDE 15 MG CAPSULES ',
									'REVLIMID LENALIDOMIDE 25 MILLIGRAM CAPSULES ',
									'REVLIMID LENALIDOMIDE 10 MILLIGRAMS CAPSULES',
									'REVLIMID LENALIDOMIDE 15 MILLIGRAM CASULES ',
									'REVLIMID LEANLIDOMIDE 25 MILLIGRAM CAPSULE ',
									'REVLIMID LENALIDOMIDE0 10 MILLIGRAM CAPSULES ',
									'REVLIMID LENALIDOMIDE TABLETS ',
									'REVLIMID LENALIDOMIDE CAPSULES ',
									'REVLIMID LENALIDOMIDE 10 MG CAPSULES ',
									'REVLIMID LENALIDOMIDE 10 MILLIGRAM CAPSULES',
									'REVLIMID LENALIDOMIDE 5 MILLIGRAM CAPSULES',
									'REVLIMID 15MG CELGENE',
									'REVLIMID LENALIDOMIDE 25 MILLIGRAM CAPSULES ',
									'REVLIMID LENALIDOMIDE 25 MILLIGRAM CAPSULES ',
									'REVLIMID LENALIDOMIDE 15 MILLIGRAM CAPSULES ',
									'REVLIMID CELGENE',

## Sheet: dexamethasone
dexamethasone	DEXAMETHASONE					'DEXAMETHASONE',
Hexadecadrol	HEXADECADROL					'DEXAMETHASONE INJECTION MANUFACTURER UNKNOWN DEXAMETHASONE SODIUM PHOSPHATE DEXAMETHASONE SODIUM PHOSPHATE ',
Methylfluorprednisolone	METHYLFLUORPREDNISOLONE					'DEXAMETHASONE 4MG TABLETS GREEN FRONT 54892',
Oradexon	ORADEXON					'DEXAMETHASONE ',
Millicorten	MILLICORTEN					'DEXAMETHASONE INJECTION MANUFACTURER UNKNOWN DEXAMETHASONE SODIUM PHOSPHATE DEXAMETHASONE SODIUM PHOSPHATE ',
Hexadrol	HEXADROL					'DEXAMETHASONE 4MG ML INJECTION',
Dexasone	DEXASONE					'DEXAMETHASONE SODIUM PHOSPHATE INJECTION USP 4901 25 4 MG ML',
Decaspray	DECASPRAY					'DEXAMETHASONE TABLETS BP 500MCG',
Decameth	DECAMETH					'TOBRAMYCIN AND DEXAMETHASONE',
Decaject-L.A.	DECAJECT-L.A.					'DECADRON DEXAMETHASONE SODIUM PHOSPHATE ',
Decaject L.A.	DECAJECT L.A.					'DEXAMETHASONE SODIUM PHOSPHATE',
Decaject	DECAJECT					'DEXAMETHASONE MARCAINE',
Dexpak	DEXPAK					'DEXAMETHASONE UNKNOWN ',
Maxidex	MAXIDEX					'DEXAMETHASONE WATSON LABORATORIES ',
						'DEXAMETHASONE TABLETS BP 2 0MG',
						'DEXAMETHASONE ACETATE WATSON LABORATORIES ',
						'TOBRAMYCIN DEXAMETHASONE',
						'DEXAMETHASONE SODIUM PHOSPHATE ',
						'DEXAMETHASONE INJECTION MANUFCTURER UNKNOWN DEXAMETHASONE SODIUM PHOSPHATE DEXAMETHASONE SODIUM PHOSPHATE ',
						'DEXAMETHASONE SODIUM PHOSPHATE INJECTION USP DEXAMETHASONE SODIUM PHOSPHATE DEXAMETHASONE SODIUM PHOSPHATE ',
						'NEOMYCIN AND POLYMYXIN B SULFATES AND DEXAMETHASONE OPHTHALMIC OINTMEN',
						'DEXAMETHASONE DEXAMETHASONE SODIUM PHOSPHATE UNKNOWN DEXAMETHASONE ',
						'DEXAMETHASONE DISODIUM PHOSPHATE',
						'DEXAMETHASONE DEXAMETHASONE SODIUM PHOSPHATE UNKNOWN DEXAMETHASONE SODIUM PHOSPHATE ',
						'NEOMYCIN AND POLYMYXIN B SULFATES AND DEXAMETHASONE OPHTHALMIC SUSPENS',
						'DEXAMETHASONE INJECTION MANUFACTURER UNKNOWN DEXAMETHASONE SODIUM PHOSPHATE DEXAMETHASONE SODIUM PHOSPHATE ',
						'DEXAMETHASONE INJECTION MANUFACTURER UNKNOWN DEXAMETHASONE SODIUM PHOSPHATE DEXAMETHASONE SODIUM PHOSPHATE ',
						'DEXAMETHASONE MYLAN',
						'DEXAMETHASONE INJECTION MANUFACTURER UNKNOWN DEXAMETHASONE SODIUM PHOSPHATE DEXAMETHASONE SODIUM PHOSPHATE ',
						'DEXAMETHASONE INJECTION',
						'DEXAMETHASONE DEXAMETHASONE SODIUM PHOSPHATE 10 MILLIGRAM MILLILITERS UNKNOWN DEXAMETHASONE SODIUM PHOSPHATE ',
						'DEXAMETHASONE DEXAMETHASONE SODIUM PHOSPHATE UNKNOWN DEXAMETHASONE SODIUM PHOSPHATE ',
						'DEXAMETHASONE INJECTION DEXAMETHASONE SODIUM PHOSPHATE DEXAMETHASONE SODIUM PHOSPHATE ',
						'DEXAMETHASONE INJECTION MANUFACTURER UNKNOWN DEXAMETHASONE SODIUM PHOSPHATE DEXAMETHASONE SODIUM PHOSPHATE ',
						'DEXAMETHASONE INJECTION MANUFACTURER UNKNOWN DEXAMETHASONE SODIUM PHOSPHATE DEXAMETHASONE SODIUM PHOSPHATE ',
						'DEXAMETHASONE INJECTION MANUFACTURER UNKNOWN DEXAMETHASONE SODIUM ',
						'DEXAMETHASONE INJECTION MANUFACTUERER UNKNOWN DEXAMETHASONE SODIUM PHOSPHATE DEXAMETHASONE SODIUM PHOSPHATE ',
						'DEXAMETHASONE INJECTION MANUFACTURER UNKNOWN DEXAMETHASONE SODIUM PHOSPHATE DEXAMETHASONE SODIUM PHOSPHATE ',
						'DEXAMETHASONE ACETATE',
						'DEXAMETHASONE INJECTION MANUFACTURER UNKNOWN DEAMETHASONE SODIUM PHOSPHATE DEXAMETHASONE SODIUM PHOSPHATE ',
						'DEXAMETHASONE INJECTION MANUFACTURER UNKNOWN DEXAMETHASONE SODIUM PHOSPHATE DECAMETHASONE SODIUM PHOSPHATE ',
						'CIPROFLOXACIN HCL DEXAMETHASONE',
						'DEXAMETHASONE SODIUM PHOSPHATE INJECTION USP 4901 25 ',
						'DEXAMETHASONE PHOS',
						'DEXAMETHASONE INJECTION MANUFACTURER UNKNOWN ',
						'DEXAMETHASONE SODIUM PHOSPHATE INJECTION USP',
						'NEOMYCIN AND POLYMYXIN B SULFATES AND DEXAMETHASONE OPHTHALMIC OINTMENT',
						'NEOMYCIN AND POLYMYXIN B SULFATES AND DEXAMETHASONE',
						'DEXAMETHASONE 1CC',
						'DEXAMETHASONE SODIUM PHOSPHATE OPHTHALMIC SOLUTION USP 0 1 ',
						'TOBRAMYCIN AND DEXAMETHASONE OPHTHALMIC SUSPENSION SANDOZ',
						'NEOMYCIN POLYMYIN B DEXAMETHASONE OPHTHALMIC 1R2',
						'DEXAMETHASONE 20MG',
						'DEXAMETHASONE SODIUM PHOSPHATE INJECTION USP',
						'DEXAMETHASONE MYLAN 4 MG 1 ML SOLUTION INJECTABLE EN AMPOULE',
						'DEXAMETHASONE ELIXIR DEXAMETHASONE UNKNOWN ',
						'DEXAMETHASONE TABLETS USP 4 MG',
						'DEXAMETHASONE SODIUM PHOSPHATE INJECTION USP 4905 25 ',
						'DEXAMETHASONE DEXAMETHASONE UNKNOWN',
						'DEXAMETHASONE DEXAMETHASONE ',
						'DEXAMETHASONE TABLETS USP 1 5 MG',
						'DEXAMETHASONE COMP UNIT',
						'DEXAMETHASONE NEOMYCIN SULFATE POLYMYXIN B ',
						'DEXAMETHASONE TABLETS USP 0 5 MG',
						'NEOMYCIN AND POLYMYXIN B SULFATES AND DEXAMETHASONE OPHTHALMIC SUSPENSION',
						'DEXAMETHASONE 1 MG TABLET ROXANE LABS',
						'DEXAMETHASONE 4MG ROXANE',
						'TOBRAMYCIN DEXAMETHASONE OPHTHAL 10 ML BAUSCH LOMB',
						'DEXAMETHASONE ELIXIR',
						'DEXAMETHASONE ORAL',
						'DEXAMETHASONE IV',
						'DEXAMETHASONE 0 1 ',
						'DEXAMETHASONE 4 MG TAB ROXANE',
						'DEXAMETHASONE 5 MG',
						'CATARACTIVE 3 MOXIFLOXACIN 0 5 BROMFENAC 0 07 DEXAMETHASONE 0 1 ',
						'DEXAMETHASONE 4MG',
						'DEXAMETHASONE SODIUM PHOSPHATE INJECTION USP 4 MG ML',
						'C DEXAMETHASONE 40 MG CAP',
						'DEXAMETHASONE 2MG TAB',
						'DEXAMETHASONE TOBRAMYCIN SULFATE',
						'TOBRAMYCIN DEXAMETHASONE SUSP 5M ALCON',
						'DEXAMETHASONE NON SPECIFIC ',
						'DEXAMETHASONE 40 MG PO',
						'MINIMS DEXAMETHASONE 0 1 W V EYE DROPS SOLUTION',
						'COMPARATOR DEXAMETHASONE',
						'DEXAMETHASONE 0 5MG TAB WEST WARD',
						'CIPROFLOXACIN DEXAMETHASONE',
						'DEXAMETHASONE MYLAN 4 MG 1 ML SOLUTION INJECTABLE EN AMPOULE',
						'DEXAMETHASONE 0 2 ONT',
						'DEXAMETHASONE INJ 10MG ML 10ML MDV',
						'DEXAMETHASONE MYLAN 20 MG 5 ML SOLUTION INJECTABLE EN AMPOULE',
						'TOBRAMYCIN DEXAMETHASONE OPHTHALMIC SUSPENSION',
						'DEXAMETHASONE SALT NOT SPECIFIED',
						'TOBRAMYCIN DEXAMETHASONE OPHTHALMIC SUSPENSION',
						'DEXAMETHASONE SODIUM PHOSPHATE INJECTION USP 4MG ML',
						'DEXAMETHASONE ORAL',
						'DEXAMETHASONE SODIUM PHOSPHATE INJECTION USP 4930 25 ',
						'DEXAMETHASONE PHOSPHATE',
						'DEXAMETHASONE 34521 ',
						'NEOMYCIN AND POLYMYXIN B SULFATES AND DEXAMETHASONE OPHTHALMIC',
						'NEOMYCIN POLYMYXIN B SULFATES AND DEXAMETHASONE',
						'DEXAMETHASONE ORAL ',
						'DEXAMETHASONE TOBRAMYCIN',
						'NEOMYCIN AND POLYMYXIN B SULFATES AND DEXAMETHASONE OPHTHALMIC OINT',
						'DEXAMETH PHO INJ 4MG ML DEXAMETHASONE SODIUM PHOSPHATE ',
						'DECAMYCIN DEXAMETHASONE SODIUM PHOSPHATE NEOMYCIN SULFATE ',
						'DEX 0 7MG 9632X DEXAMETHASONE ',
						'DEXAMETHASONE NEOMYCIN POLYMYXIN',
						'TOBRAMYCIN AND DEXAMETHASONE EYE DROPS',
						'DEXAMETHASONE VALERATE',
						'DEXAMETHASONE DEXAMETHASONE SODIUM',
						'DEXAMETHASONE 4MG NONE',
						'DEXAMETHASONE 722A ',
						'DEXAMETHASONE SODIUM PHOSPHATE JP',
						'NEOMYCIN POLYMYXIN DEXAMETHASONE',
						'NEOMYCIN AND POLYMYXIN B SULFATES AND DEXAMETHASONE OPTHALMIC OINTMENT',
						'UNLABELLED CAPSULES DEXAMETHASONE ',
						'DEXAMETHASONE SODIUM PHOSPHATE INJECTION 4 MG ML',
						'DEXAMETHASONE SODIUM PHOSPHATE INJECTION',
						'NEOMYCIN AND POLYMYCIN B SULFATES AND DEXAMETHASONE OPTHALMIC OINTMENT',
						'NEOMYCIN POLYMYXIN B SULFATE DEXAMETHASONE OPHTHALMIC DROPS',
						'DEX UNK DEXAMETHASONE ',
						'DEXAMETHASONE 4MG',
						'DEXAMETHASONE 97 5MG',
						'DEXAMETHASONE SODIUM PHOSPH',
						'DEXAMETHASONE SODIUM PHOSPHATE INJECTION USP 100MG 10ML 10 MG ML MDV',
						'DEXAMETHASONE DEXAMETHASONE ORAL SOLUTION',
						'DEXAMETHASONE NON DEXCEL PRODUCT',
						'DEXAMETHASONE SODIUM PHOSPHATE INJECTION 4 MG MLSUSPECT',
						'DEXAMETHASONE DEXAMETHASONE 4MG TAB ',
						'DEXAMETHASONE NEOMYCIN POLYMYXIN B',
						'DEXAMETHASONE 4 MG TABLET',
						'DEXAMETHASONE NEOMYCIN POLYMYXIN B DEXAMETHASONE 0 1 N MYCIN 3 5MG P',
						'NEOMYCIN AND POLYMYXIN B SULFATES AND DEXAMETHASONE OPHTHALMIC SUSP',
						'DEXAMETHASON DEXAMETHASONE ',
						'DEXAMETHASONE SOIDUM PHOSPHATE INJECTION',
						'NEOMYCIN POLYMYXIN B SULFATES DEXAMETHASONE OINTMENT',
						'DEXAMETHASONE SODIUM PHOS 10MG ML HIKMA',
						'DEXAMETHASONE 4MG HIKMA',
						'DEXAMETHASONE DEXAMETHASONE 6MG TAB ',
						'DEXAMETHASONE 1 5MG',
						'CILODEX CIPROFLOXACIN DEXAMETHASONE 0 3 0 1 SUSPENSION',
						'DEXAMETHASONE DEXAMETHASONE 0 5MG TAB ',
						'DEXAMETHASONE 1MG ML MOXIFLOXACIN 5 MG ML SOLUTION',
						'DEXAMETHASONE 1MG ML MOXIFLOXACIN 5MG ML SOLUTION',
						'TEVA UK DEXAMETHASONE',
						'DEXAMETHASONE 1 5 MG TABLET',
						'DEXAMETHASONE DEXAMETHASONE 2MG TAB ',
						'CIPROFLOXACIN AND DEXAMETHASONE',
						'BLINDED DEXAMETHASONE',
						'CIPROFLOXACIN HYDROCHLORIDE DEXAMETHASONE',
						'DEXAMETHASONE 36MG',
						'DEXAMETHASONE 4 MG',
						'DEXAMETHASONE SODIUM PHOS',
						'UNSPECIFIED DEXAMETHASONE',
						'BEVADEX BEVACIZUMAB DEXAMETHASONE ',
						'DEXAMETHASONE NEOMYCIN POLYMYXIN B SULFATE',
						'DEXAMETHASONE 1ML VL 10MG WEST WARD',
						'DEXAMETHASONE 40MG',
						'DEXAMETHASONE 0 5MG 5ML HIKMA',
						'DEXAMETHASONE COMPARATOR',
						'DEXAMETHASONE SODIUM PHOSPHATE INJ USP 4 MG ML',
						'DEXAMETHASONE DEXAMETHASONE ACETATE 8MG ML INJ SUSP ',
						'DEXAMETHASON 4 MG DEXAMETHASONE SODIUM PHOSPHATE ',
						'DEXAMETHASONE SODIUM PHOSPHATE INJECTION USP 10MG ML SINGLEDOSE VIAL ',
						'DEXAMETHASONE SODIUM',
						'NEOMYCIN POLYMYXIN B DEXAMETHASONE',
						'TOBRAMYCIN DEXAMETHASONE',
						'TOBRAMYCIN DEXAMETHASONE',
						'DEXAMETHASONE TABLET',
						'DEXAMETHASONE JP',
						'NEOMYCIN DEX SCHEIN DEXAMETHASONE NEOMYCIN ',
						'NEOMYCIN AND POLYMYXIN B SULFATES DEXAMETHASONE OPHTHALMIC OINTMENT',
						'DEXAMETHASONE TAB',
						'DEXAMETHASONE 160 MG',
						'DEXAMETHASONE ISONICOTINATE TRAMAZOLINE HYDROCHLORIDE',
						'DEXAMETHASONE NEOMYCIN SULFATE POLYMYXIN B',
						'DEXAMETHASONE NEOMYCIN SULFATE POLYMYXIN B SULFATE',
						'CISPLATIN CYTARABINE DEXAMETHASONE',
						'CYCLOPHOSPHAMIDE CYTARABINE DEXAMETHASONE DOXORUBICIN METHOTREXATE VINCRISTINE',
						'DEXAMETHASONE NEOMYCIN SULFATE THIABENDAZOLE',
						'DEXAMETHASONE SODIUM PHOSPHATE MOXIFLOXACIN HYDROCHLORIDE',
						'DEXAMETHASONE 10MG ML ESI',
						'DEXAMETHASONE SODIUM PHOSPHATE AND NEOMYCIN SULFATE',
						'NEOMYCIN SULFATE POLYMYXIN B DEXAMETHASONE SUSPENSION',
						'DEXAMETHASONE 10 MG ML',
						'TAB DECARON DEXAMETHASONE ',
						'DEXAMETHASONE TABLETS USP 4 MG DEXAMETHASONE ',
						'TAB DECADRON DEXAMETHASONE DEXAMETHASONE ',
						'DEXAMETHASONE TABLETS 4MG PAR PHARMACEUTICAL INC ',
						'DEXAMETHASONE 6 MG M2 X 5 D IV D1 29 57 ETC',
						'DEXAMETHASONE 0 25 ',
						'NEOMYCIN POLYMYXIN B SULFATES DEXAMETHASONE',
						'DEXAMETHASONE SODIUM POSPHATE',
						'DEXAMETHASONE PO',
						'DEXAMYTREX AUGENSALBE DEXAMETHASONE GENTAMICIN SULFATE ',
						'DEXAMYTREX AUGENTROPFEN DEXAMETHASONE GENTAMICIN SULFATE ',
						'DEXAMETHASONE 4MG TAB',
						'TOBRAMYCIN DEXAMETHASONE TOBRADEX OINTMENT ',
						'DEXAMETHASONE ELIXIR USP 0 5 MG 5 ML ALPHARMA DEXAMETHASONE ELIXIR',
						'DEXAMETHASONE ELIXIR USP 0 5 MG 5 ML ALPHARMA ',
						'MINIMS DEXAMETHASONE SODIUM PHOSPHATE 0 1 DEXAMETHASONE BUFFERED SOD',
						'DEXAMETHASONE 0 1 SUSPENSION PHOSPHATE BUFFERED SALINE MAXIDEX',
						'FRAKIDEX POMMADE OPHTALMIQUE FRAMYCETIN DEXAMETHASONE SODIUM PHOSPHAT',
						'MAXIDEX DEXAMETHASONE SUSPENSION',
						'MAXIDEX OPHTHALMIC DEXAMETHASONE SUSPENSION',
						'DEXAGEL AUGENTROPFEN DEXAMETHASONE SODIUM PHOSPATE ',
						'MAXIDEX OPTHALMIC DEXAMETHASONE 0 1 SUSPENSION',
						'DEXAMETHASONE 0 5MG TAB',
						'DEXAMETHASONE ELIXIR US 0 5 MG 5 ML ALPHARMA ',
						'MINIMS DEXAMETHASONE SODIUM PHOSPHATE 0 1 ',
						'DEXAHEXAL NGX DEXAMETHASONE SOLUTION FOR INJECTION 4MG ML',
						'MAXIDEX OPHTHALMIC DEXAMETHASONE 0 1 SUSPENSION',
						'MAXIDEX OPHTHALMIC DEXAMETHASONE 0 1 SUSPENSION EYE DROPS SUSPENSI',
						'FORTECORTIN 2 MG DEXAMETHASONE ',
						'DEXAHEXAL NGX DEXAMETHASONE SOLUTION FOR INJECTION',
						'DEXAMETHASONE SODIUM PHOSPHATE OPHTHALMIC SOLUTION 0 1 ',
						'TAB DECADRON DEXAMETHASONE UNK',
						'TAB DECADRON DEXAMETHASONE 4MG',
						'DECADRON DEXAMETHASONE ROXANE LABS',
						'TOBRAMYCIN AND DEXAMETHASONE OPHTHALMIC SUSPENSION USP 0 3 0 1 ',
						'DECADRON DEXAMETHASONE UNK',
						'DEXAMETHASONE UNK UNK',
						'POLYMYXIN B SULFATES AND NEOMYCIN AND DEXAMETHASONE OPHTHALMIC OINTMEN',
						'TAB DECARDRON DEXAMETHASONE ',
						'DEXAMETHASONE SODIUM PHOSPHATE 4 MG ML',
						'DEXAMETHASONE TABS 4 MG',
						'DEXAMETHASONE NGX ',
						'BLINDED DEXAMETHASONE 0 35 MG IMP',
						'DEXAMETHASONE 1 5MG TAB',
						'DEXAMETHASONE SODIUM PHOSPHATE WATSON LABORATORIES ',
						'DEXAMETHASONE 1MG ROXANE LABORATORIES INC ',
						'DEXAMETHASONE DEXAMETHASONE 0 1 OPHTHALMIC SUSPENSION EYE DROPS SO',
						'TAB DECARDON TABLETS DEXAMETHASONE ',
						'DEXACORTAL DEXAMETHASONE 00016001 ',
						'DEXAMETHASONE 0 1 OPHTHALMIC OINTMENT',
						'DEXAMETHASONE DEXAMETHASONE 0 1 OPHTHALMIC SUSPENSION EYE DROPS S',
						'DEXAMETHASONE 20 MG 5 ML UNKNOWN',
						'DEXAMETHASONE SODIUM PHOSPHATE INJECTION USP 4 MG ML',
						'DEXAMETHASONE SODIUM PHOSPHATE INJECTION USP DEXAMETHASONE SODIUM PH',
						'DEXAMETHASONE SODIUM PHOSPHATE INJECTION USP 4930 25 4 MG ML',
						'DEXAMETHASONE TABLETS USP',
						'DEXAMETHASONE ',
						'DEXAMETHASONE SODIUM PHOSPHATE MULTIPLE VIALS SINGLE DOSE LUITPOLD PH',
						'MAXIDEX OPHTHALMIC 0 1 OPHTHALMIC SOLUTION DEXAMETHASONE ',
						'MAXIDEX OPHTHALMIC 0 1 OPHTHALMIC SUSPENSION DEXAMETHASONE ',
						'MAXIDEX OPHTHALMIC 0 1 OPHTHALMIC SUSPENSION DEXAMETHASONE ALCON L',
						'MAXIDEX OPHTHALMIC 0 1 OPHTHALMIC SUSPENSION DEXAMETHASONE ',
						'DEXAMETHASONE TABLETS BP 2 0MG',
						'TAB DECADRON TABLETS DEXAMETHASONE ',
						'DEXAMETHASONE DEXAMETHASONE UNKNOWN ',
						'DEXAMETHASONE SODIUM PHOSPHATES',
						'DEXAMETHASONE LIDOCAINE TRIAMCINOLONE',
						'DEXAMETHASONE SANDOZ',
						'TOBRAMYCIN DEXAMETHASONE SUSP',
						'DEXAMETHASONE INJECTION MANUFACTURER UNKNOWN DEXAMETHASONE SODIUM PHOSPHATE DEMXAMETHASONE SODIUM PHOSPHATE ',
						'DEXAMETHASONE INJECTION MANUFACTURER UNKNOWN DEXAMETHOSONE SODIUM PHOSPHATE DEXAMETHASONE SODIUM PHOSPHATE ',
						'DEXAMETHASONE INJECTION DEXAMETHASONE SODIUM',
						'TOBRAMYCIN DEXAMETHASONE',
						'DEXAMETHASONE DEXAMETHASONE SODIUM PHOSPHATE',
						'MAXIDEX OPHTHALMIC DEXAMETHASONE ',
						'DEXAMETHASONE WATSON LABORATORIES DEXAMETHASONE UNK UNKUNK',
						'NEOMYCIN POLYMICIN DEXAMETHASONE OPTHALMIC OINTMENT SUBSTITUTED FOR A MAXTILOL EYE OINTMENT MFR FALCON PHARMACEUTICAL',
						'DEXAMETHASONE SODIUM PHOSPHATE INJECTION 10 MG ML 1 ML VIAL WESTWARD',
						'DEXAMETHASONE SODIUM PHOSPHATE INJECTION USP 94901 25 4 MG ML',
						'DEXAMETHASONE INJECTION MANUFACTURER UNKNOWN DEXAMETHASONE SODIUM ',
						'DEXAMETHASONE ROSEMONT 0 4MG ML 54713',
						'TOBRAMYCIN DEXAMETHASONE FALCON ',
						'ORADEXON',
						'ORADEXON ORGANON',
						'HEXADROL TABLETS',
						'HEXADROL',
						'HEXADROL PHOSPHATE',
						'HEXADROL INJECTION',
						'HEXADROL ELIXER',
						'DEXAMETHASONE INJECTION MANUFACTURER UNKNOWN DEXAMETHASONE SODIUM PHOSPHATE DECAMETHASONE SODIUM PHOSPHATE ',
						'DEXPAK 10 DAY PAK',
						'DEXPAK',
						'DEXPAK 13',
						'DEXPAK TAPERPACK 13 ECR PHARMACEUTICALS',
						'DEXPAK 1 5 MG ECR PHARMACEUTICALS',
						'DEXPAK 1 5MG',
						'MAXIDEX',
						'ISOPTO MAXIDEX ALC ',
						'ISOPTO MAXIDEX',
						'DEXAMETHASONE 0 1 SUSPENSION PHOSPHATE BUFFERED SALINE MAXIDEX',
						'MAXIDEX DEXAMETHASONE SUSPENSION',
						'MAXIDEX OPHTHALMIC DEXAMETHASONE SUSPENSION',
						'MAXIDEX OPTHALMIC DEXAMETHASONE 0 1 SUSPENSION',
						'MAXIDEX OPHTHALMIC DEXAMETHASONE 0 1 SUSPENSION',
						'MAXIDEX OPHTHALMIC DEXAMETHASONE 0 1 SUSPENSION EYE DROPS SUSPENSI',
						'MAXIDEX FORTE DROPS',
						'MAXIDEX OPHTHALMIC 0 1 OPHTHALMIC SOLUTION DEXAMETHASONE ',
						'MAXIDEX OPHTHALMIC 0 1 OPHTHALMIC SUSPENSION DEXAMETHASONE ',
						'MAXIDEX OPHTHALMIC 0 1 OPHTHALMIC SUSPENSION DEXAMETHASONE ALCON L',
						'MAXIDEX OPHTHALMIC 0 1 OPHTHALMIC SUSPENSION DEXAMETHASONE ',
						'MAXIDEX OINTMENT',
						'MAXIDEX OPHTHALMIC DEXAMETHASONE ',

## Sheet: Prednisolone
Prednisolone
Di-Adreson-F
DiAdresonF
Di Adreson F
Predate
Predonine

[truncated: 16 more sheets: docetaxel, paclitaxel, nivolumab, pomalidomide, cabozantinib, Methotrexate, letrozole, Bortezomib, Everolimus, Palbociclib, time onset, Signal, Weibull, Box plot, Sheet19, logistic regression]
